# Supplementary material for: Identification and Potential Roles of Human MicroRNAs in Ebola Virus Infection and Disease Pathogenesis
Source: Genes (Basel). 2024 Mar 25;15(4):403. doi: 10.3390/genes15040403 (PMC11049046; doi:10.3390/genes15040403)
Supplement: Supplementary file 1 [file genes-15-00403-s001.zip]

Archive with 11 entries (10 files):
- Mensah-Bonsu_Supplementary information/
- Mensah-Bonsu_Supplementary information/Supplemental_FileS1 - Predicted Targets & Functinal Analysis of miRDeep2 Identified miRNAs.xlsx
- __MACOSX/Mensah-Bonsu_Supplementary information/._Supplemental_FileS1 - Predicted Targets & Functinal Analysis of miRDeep2 Identified miRNAs.xlsx
- Mensah-Bonsu_Supplementary information/Supplemental TableS3 - Differentially Expressed NovelmiRNAs identified with miRDeep2.xlsx
- __MACOSX/Mensah-Bonsu_Supplementary information/._Supplemental TableS3 - Differentially Expressed NovelmiRNAs identified with miRDeep2.xlsx
- Mensah-Bonsu_Supplementary information/Supplemental_FileS2 - Predicted Targets & Functinal Analysis of BWA Identified miRNAs.xlsx
- __MACOSX/Mensah-Bonsu_Supplementary information/._Supplemental_FileS2 - Predicted Targets & Functinal Analysis of BWA Identified miRNAs.xlsx
- Mensah-Bonsu_Supplementary information/Supplemental TableS1 - Differentially Expressed KnownmiRNAs identified with BWA.xlsx
- __MACOSX/Mensah-Bonsu_Supplementary information/._Supplemental TableS1 - Differentially Expressed KnownmiRNAs identified with BWA.xlsx
- Mensah-Bonsu_Supplementary information/Supplemental TableS2 - Differentially Expressed KnownmiRNAs identified with miRDeep2.xlsx
- __MACOSX/Mensah-Bonsu_Supplementary information/._Supplemental TableS2 - Differentially Expressed KnownmiRNAs identified with miRDeep2.xlsx
