# Supplementary material for: Identification and Potential Roles of Human MicroRNAs in Ebola Virus Infection and Disease Pathogenesis
Source: Genes (Basel). 2024 Mar 25;15(4):403. doi: 10.3390/genes15040403 (PMC11049046; doi:10.3390/genes15040403)
Supplement: Supplementary file 1 [file genes-15-00403-s001.zip › Mensah-Bonsu_Supplementary information/Supplemental_FileS1 - Predicted Targets & Functinal Analysis of miRDeep2 Identified miRNAs.xlsx]

## Sheet: hsa-miR-29b-2-5p
Target Detail	Target Rank	Target Score	miRNA Name	Gene Symbol	Gene Description										Sublist	Category	Term	RT	Genes	Count	%	P-Value	Benjamini
Details	1	100	hsa-miR-29b-2-5p	POU2F2	POU class 2 homeobox 2											KEGG_PATHWAY	Circadian entrainment	RT	GUCY1A2, GNG2, GNB1, PRKG1, GRIA4	5	2.2	0.02	1
Details	2	99	hsa-miR-29b-2-5p	LRRTM2	leucine rich repeat transmembrane neuronal 2											KEGG_PATHWAY	Wnt signaling pathway	RT	VANGL1, CCDC88C, TBL1Y, TBL1X, FZD10, CCAR2	6	2.7	0.039	1
Details	3	99	hsa-miR-29b-2-5p	WNK1	WNK lysine deficient protein kinase 1											KEGG_PATHWAY	Pathways in cancer	RT	RALBP1, GNG2, FGF18, GNB1, STAT4, CTNNA1, IL5RA, GRB2, FZD10, VEGFA, RUNX1T1	11	4.9	0.058	1
Details	4	99	hsa-miR-29b-2-5p	TTC17	tetratricopeptide repeat domain 17											KEGG_PATHWAY	Arrhythmogenic right ventricular cardiomyopathy	RT	CTNNA1, CACNA2D3, CACNG3, SLC8A1	4	1.8	0.062	1
Details	5	99	hsa-miR-29b-2-5p	ZFHX3	zinc finger homeobox 3
Details	6	98	hsa-miR-29b-2-5p	EIF5B	eukaryotic translation initiation factor 5B
Details	7	98	hsa-miR-29b-2-5p	GUCY1A2	guanylate cyclase 1 soluble subunit alpha 2
Details	8	97	hsa-miR-29b-2-5p	RANBP9	RAN binding protein 9										Sublist	Category	Term	RT	Genes	Count	%	P-Value	Benjamini
Details	9	97	hsa-miR-29b-2-5p	GRAMD2B	GRAM domain containing 2B											GOTERM_BP_DIRECT	positive regulation of canonical Wnt signaling pathway	RT	CTDNEP1, CSNK1G3, PPM1B, SMURF2, TNKS, WNK1, TBL1X, CCAR2, CSNK1G2, WLS	10	4.4	1.5e-05	0.021
Details	10	97	hsa-miR-29b-2-5p	FGF18	fibroblast growth factor 18											GOTERM_BP_DIRECT	positive regulation of angiogenesis	RT	CCL11, WNK1, FGF18, ZNF304, NR2E1, CD34, HK2, VEGFA	8	3.6	0.0023	1
Details	11	97	hsa-miR-29b-2-5p	MAK16	MAK16 homolog											GOTERM_BP_DIRECT	negative regulation of proteasomal ubiquitin-dependent protein catabolic process	RT	PHF20L1, RYBP, MAP1A, CCAR2	4	1.8	0.0069	1
Details	12	97	hsa-miR-29b-2-5p	FAM160B1	family with sequence similarity 160 member B1											GOTERM_BP_DIRECT	exocytosis	RT	ARFGEF2, SYT4, KCNB1, WIPF3, RAB27B, STXBP5L	6	2.7	0.0084	1
Details	13	97	hsa-miR-29b-2-5p	SGIP1	SH3 domain GRB2 like endophilin interacting protein 1											GOTERM_BP_DIRECT	positive regulation of calcium ion-dependent exocytosis	RT	SYT4, KCNB1, SYT9	3	1.3	0.0098	1
Details	14	97	hsa-miR-29b-2-5p	CTDNEP1	CTD nuclear envelope phosphatase 1											GOTERM_BP_DIRECT	glutamate metabolic process	RT	GOT2, ST20-MTHFS, MTHFS	3	1.3	0.014	1
Details	15	96	hsa-miR-29b-2-5p	AK9	adenylate kinase 9											GOTERM_BP_DIRECT	triglyceride biosynthetic process	RT	LPGAT1, GK, ACSL1	3	1.3	0.02	1
Details	16	96	hsa-miR-29b-2-5p	RBMS3	RNA binding motif single stranded interacting protein 3											GOTERM_BP_DIRECT	angiogenesis	RT	FGF18, NPR3, VEZF1, ZNF304, TGFBI, NR2E1, EPHB1, VEGFA	8	3.6	0.022	1
Details	17	96	hsa-miR-29b-2-5p	RASSF8	Ras association domain family member 8											GOTERM_BP_DIRECT	folic acid catabolic process	RT	ST20-MTHFS, MTHFS	2	0.9	0.022	1
Details	18	96	hsa-miR-29b-2-5p	HACD4	3-hydroxyacyl-CoA dehydratase 4											GOTERM_BP_DIRECT	positive regulation of transcription from RNA polymerase II promoter	RT	TCERG1, ZFHX3, MYOCD, ONECUT2, THRA, TNKS, ONECUT1, VEZF1, NR2E1, POU2F2, IKZF3, VEGFA, PLAC8, THRAP3, STAT4, ZNF304, TBL1X, PITX2, ZNF268, TEAD1, MYBL1, MYD88	22	9.8	0.027	1
Details	19	95	hsa-miR-29b-2-5p	PRKG1	protein kinase cGMP-dependent 1											GOTERM_BP_DIRECT	positive regulation of synapse assembly	RT	CUX2, FLRT3, LRRTM2, EPHB1	4	1.8	0.027	1
Details	20	95	hsa-miR-29b-2-5p	TGFBI	transforming growth factor beta induced											GOTERM_BP_DIRECT	intracellular protein transport	RT	SNX1, RIC1, STX16, TBC1D8, RAB18, AP1S2, TLK1, FAM91A1, WLS	9	4	0.031	1
Details	21	95	hsa-miR-29b-2-5p	VANGL1	VANGL planar cell polarity protein 1											GOTERM_BP_DIRECT	formate metabolic process	RT	ST20-MTHFS, MTHFS	2	0.9	0.032	1
Details	22	95	hsa-miR-29b-2-5p	DPH5	diphthamide biosynthesis 5											GOTERM_BP_DIRECT	positive regulation of glial cell-derived neurotrophic factor secretion	RT	CD34, SORL1	2	0.9	0.032	1
Details	23	95	hsa-miR-29b-2-5p	KCNB1	potassium voltage-gated channel subfamily B member 1											GOTERM_BP_DIRECT	folic acid-containing compound biosynthetic process	RT	ST20-MTHFS, MTHFS	2	0.9	0.032	1
Details	24	95	hsa-miR-29b-2-5p	MBNL1	muscleblind like splicing regulator 1											GOTERM_BP_DIRECT	mesoderm development	RT	CTDNEP1, IKZF3, VEGFA	3	1.3	0.042	1
Details	25	95	hsa-miR-29b-2-5p	STX16	syntaxin 16											GOTERM_BP_DIRECT	apical constriction	RT	FRMD6, CCDC88C	2	0.9	0.043	1
Details	26	95	hsa-miR-29b-2-5p	MEX3A	mex-3 RNA binding family member A											GOTERM_BP_DIRECT	protein dephosphorylation	RT	CTDNEP1, PPM1B, PPM1L, UBLCP1, CTTNBP2NL	5	2.2	0.043	1
Details	27	95	hsa-miR-29b-2-5p	WIPF3	WAS/WASL interacting protein family member 3											GOTERM_BP_DIRECT	fatty acid transport	RT	LYPLA1, ACSL1, GOT2	3	1.3	0.047	1
Details	28	95	hsa-miR-29b-2-5p	CACNA2D3	calcium voltage-gated channel auxiliary subunit alpha2delta 3											GOTERM_BP_DIRECT	peptidyl-serine phosphorylation	RT	CSNK1G3, TNKS, WNK1, TLK1, CSNK1G2, UHMK1	6	2.7	0.05	1
Details	29	95	hsa-miR-29b-2-5p	EDEM3	ER degradation enhancing alpha-mannosidase like protein 3											GOTERM_BP_DIRECT	negative regulation of transcription from RNA polymerase II promoter	RT	TCERG1, ZFHX3, MYOCD, SMURF2, THRA, ZBTB20, NR2E1, CBFA2T2, PHF21A, NR2F6, VEGFA, HIC2, RYBP, CUX2, ZNF304, TBL1X, PITX2, ZNF268	18	8	0.051	1
Details	30	95	hsa-miR-29b-2-5p	PMP22	peripheral myelin protein 22											GOTERM_BP_DIRECT	regulation of transcription from RNA polymerase II promoter	RT	ONECUT2, THRA, ONECUT1, ZBTB43, ZBTB20, NR2E1, IKZF3, CUX2, TBL1Y, STAT4, ELOA, BBX, ZNF304, HIVEP2, TBL1X, PITX2, TEAD1, ZNF268, ZFHX3, ZHX3, VEZF1, POU2F2, NR2F6, VEGFA, PHF20L1, HIC2, HDGFL3	27	12	0.058	1
Details	31	95	hsa-miR-29b-2-5p	RALBP1	ralA binding protein 1											GOTERM_BP_DIRECT	positive regulation of neuroblast proliferation	RT	NR2E1, DISC1, VEGFA	3	1.3	0.061	1
Details	32	95	hsa-miR-29b-2-5p	MTMR10	myotubularin related protein 10											GOTERM_BP_DIRECT	Wnt signaling pathway	RT	CSNK1G3, TNKS, CCDC88C, CCAR2, CSNK1G2, WLS	6	2.7	0.062	1
Details	33	95	hsa-miR-29b-2-5p	GJA3	gap junction protein alpha 3											GOTERM_BP_DIRECT	modulation of synaptic transmission	RT	NRG3, LRP8, EPHB1, GRIA4	4	1.8	0.065	1
Details	34	94	hsa-miR-29b-2-5p	NSL1	NSL1, MIS12 kinetochore complex component											GOTERM_BP_DIRECT	intracellular signal transduction	RT	NET1, GUCY1A2, ARFGEF2, NRG3, WNK1, SIK3, DCDC2, TLK1, AGTR2, CIT	10	4.4	0.065	1
Details	35	94	hsa-miR-29b-2-5p	PLP1	proteolipid protein 1											GOTERM_BP_DIRECT	retrograde transport, endosome to Golgi	RT	SNX1, RIC1, STX16, WIPF3	4	1.8	0.071	1
Details	36	94	hsa-miR-29b-2-5p	EIF2S2	eukaryotic translation initiation factor 2 subunit beta											GOTERM_BP_DIRECT	positive regulation of cell migration	RT	CCL11, ONECUT2, ONECUT1, PLP1, ZNF304, ZNF268, VEGFA	7	3.1	0.071	1
Details	37	94	hsa-miR-29b-2-5p	NEMP1	nuclear envelope integral membrane protein 1											GOTERM_BP_DIRECT	cellular response to catecholamine stimulus	RT	GNG2, GNB1	2	0.9	0.074	1
Details	38	94	hsa-miR-29b-2-5p	PLEKHA8	pleckstrin homology domain containing A8											GOTERM_BP_DIRECT	anterior commissure morphogenesis	RT	NR2E1, PLXNA4	2	0.9	0.074	1
Details	39	94	hsa-miR-29b-2-5p	CPPED1	calcineurin like phosphoesterase domain containing 1											GOTERM_BP_DIRECT	positive regulation of trophoblast cell migration	RT	SMURF2, VEGFA	2	0.9	0.074	1
Details	40	94	hsa-miR-29b-2-5p	EPHB1	EPH receptor B1											GOTERM_BP_DIRECT	signal transduction	RT	GUCY1A2, CSNK1G3, RETNLB, CCL11, PLPPR4, NPR3, IL5RA, RASSF8, LRP8, CD2AP, NET1, WNK1, FGF18, GNB1, GRB2, CD34, MYD88, CSNK1G2, PRKG1, HDGFL3, FBN1	21	9.3	0.076	1
Details	41	94	hsa-miR-29b-2-5p	CUX2	cut like homeobox 2											GOTERM_BP_DIRECT	cell communication	RT	GJA3, SNTG1, SLC8A1	3	1.3	0.079	1
Details	42	94	hsa-miR-29b-2-5p	MDGA2	MAM domain containing glycosylphosphatidylinositol anchor 2											GOTERM_BP_DIRECT	positive regulation of protein catabolic process	RT	SNX1, SMURF2, ZNF268, SORL1	4	1.8	0.085	1
Details	43	94	hsa-miR-29b-2-5p	LPGAT1	lysophosphatidylglycerol acyltransferase 1											GOTERM_BP_DIRECT	anterograde axonal protein transport	RT	MAP1A, RAB27B	2	0.9	0.094	1
Details	44	94	hsa-miR-29b-2-5p	PHF21A	PHD finger protein 21A											GOTERM_BP_DIRECT	vascular wound healing	RT	CD34, VEGFA	2	0.9	0.094	1
Details	45	94	hsa-miR-29b-2-5p	ARMCX5	armadillo repeat containing X-linked 5											GOTERM_BP_DIRECT	proteasome-mediated ubiquitin-dependent protein catabolic process	RT	ZNRF2, SMURF2, UBXN7, TBL1X, ARMC8, CD2AP	6	2.7	0.096	1
Details	46	94	hsa-miR-29b-2-5p	AP1S2	adaptor related protein complex 1 subunit sigma 2
Details	47	94	hsa-miR-29b-2-5p	CCL11	C-C motif chemokine ligand 11
Details	48	94	hsa-miR-29b-2-5p	VEGFA	vascular endothelial growth factor A
Details	49	94	hsa-miR-29b-2-5p	POLR3A	RNA polymerase III subunit A
Details	50	94	hsa-miR-29b-2-5p	LYPLA1	lysophospholipase 1
Details	51	93	hsa-miR-29b-2-5p	CACNG3	calcium voltage-gated channel auxiliary subunit gamma 3
Details	52	93	hsa-miR-29b-2-5p	GRIA4	glutamate ionotropic receptor AMPA type subunit 4
Details	53	93	hsa-miR-29b-2-5p	ONECUT2	one cut homeobox 2
Details	54	93	hsa-miR-29b-2-5p	MICOS10	mitochondrial contact site and cristae organizing system subunit 10
Details	55	93	hsa-miR-29b-2-5p	TLK1	tousled like kinase 1
Details	56	93	hsa-miR-29b-2-5p	ABCC1	ATP binding cassette subfamily C member 1
Details	57	93	hsa-miR-29b-2-5p	UHMK1	U2AF homology motif kinase 1
Details	58	93	hsa-miR-29b-2-5p	JPH1	junctophilin 1
Details	59	93	hsa-miR-29b-2-5p	CENPP	centromere protein P
Details	60	92	hsa-miR-29b-2-5p	GOT2	glutamic-oxaloacetic transaminase 2
Details	61	92	hsa-miR-29b-2-5p	RAB27B	RAB27B, member RAS oncogene family
Details	62	92	hsa-miR-29b-2-5p	SNTG1	syntrophin gamma 1
Details	63	92	hsa-miR-29b-2-5p	AGTR2	angiotensin II receptor type 2
Details	64	92	hsa-miR-29b-2-5p	CSNK1G3	casein kinase 1 gamma 3
Details	65	92	hsa-miR-29b-2-5p	SLC8A1	solute carrier family 8 member A1
Details	66	92	hsa-miR-29b-2-5p	SORL1	sortilin related receptor 1
Details	67	92	hsa-miR-29b-2-5p	FBN1	fibrillin 1
Details	68	92	hsa-miR-29b-2-5p	NFASC	neurofascin
Details	69	92	hsa-miR-29b-2-5p	ITGBL1	integrin subunit beta like 1
Details	70	92	hsa-miR-29b-2-5p	CMTM6	CKLF like MARVEL transmembrane domain containing 6
Details	71	92	hsa-miR-29b-2-5p	ZBTB20	zinc finger and BTB domain containing 20
Details	72	92	hsa-miR-29b-2-5p	TEAD1	TEA domain transcription factor 1
Details	73	91	hsa-miR-29b-2-5p	HIC2	HIC ZBTB transcriptional repressor 2
Details	74	91	hsa-miR-29b-2-5p	SYNC	syncoilin, intermediate filament protein
Details	75	91	hsa-miR-29b-2-5p	KDM4A	lysine demethylase 4A
Details	76	91	hsa-miR-29b-2-5p	CBFA2T2	CBFA2/RUNX1 translocation partner 2
Details	77	91	hsa-miR-29b-2-5p	DYNLL2	dynein light chain LC8-type 2
Details	78	91	hsa-miR-29b-2-5p	TAB3	TGF-beta activated kinase 1 (MAP3K7) binding protein 3
Details	79	91	hsa-miR-29b-2-5p	RBPMS2	RNA binding protein, mRNA processing factor 2
Details	80	91	hsa-miR-29b-2-5p	CNPY2	canopy FGF signaling regulator 2
Details	81	91	hsa-miR-29b-2-5p	SIK3	SIK family kinase 3
Details	82	91	hsa-miR-29b-2-5p	ONECUT1	one cut homeobox 1
Details	83	91	hsa-miR-29b-2-5p	CCDC88C	coiled-coil domain containing 88C
Details	84	91	hsa-miR-29b-2-5p	FNTB	farnesyltransferase, CAAX box, beta
Details	85	91	hsa-miR-29b-2-5p	TBL1X	transducin beta like 1 X-linked
Details	86	90	hsa-miR-29b-2-5p	ACSL1	acyl-CoA synthetase long chain family member 1
Details	87	90	hsa-miR-29b-2-5p	ST8SIA3	ST8 alpha-N-acetyl-neuraminide alpha-2,8-sialyltransferase 3
Details	88	90	hsa-miR-29b-2-5p	DHX40	DEAH-box helicase 40
Details	89	90	hsa-miR-29b-2-5p	NR2F6	nuclear receptor subfamily 2 group F member 6
Details	90	90	hsa-miR-29b-2-5p	ATG14	autophagy related 14
Details	91	90	hsa-miR-29b-2-5p	SART1	spliceosome associated factor 1, recruiter of U4/U6.U5 tri-snRNP
Details	92	90	hsa-miR-29b-2-5p	CD34	CD34 molecule
Details	93	90	hsa-miR-29b-2-5p	HIVEP2	human immunodeficiency virus type I enhancer binding protein 2
Details	94	90	hsa-miR-29b-2-5p	BBX	BBX, HMG-box containing
Details	95	90	hsa-miR-29b-2-5p	FZD10	frizzled class receptor 10
Details	96	90	hsa-miR-29b-2-5p	PALM2-AKAP2	PALM2-AKAP2 readthrough
Details	97	90	hsa-miR-29b-2-5p	STXBP5L	syntaxin binding protein 5 like
Details	98	90	hsa-miR-29b-2-5p	ARMC8	armadillo repeat containing 8
Details	99	90	hsa-miR-29b-2-5p	ZNF304	zinc finger protein 304
Details	100	90	hsa-miR-29b-2-5p	AKAP2	A-kinase anchoring protein 2
Details	101	90	hsa-miR-29b-2-5p	THRAP3	thyroid hormone receptor associated protein 3
Details	102	90	hsa-miR-29b-2-5p	KLHL18	kelch like family member 18
Details	103	89	hsa-miR-29b-2-5p	TMEM127	transmembrane protein 127
Details	104	89	hsa-miR-29b-2-5p	TRPC3	transient receptor potential cation channel subfamily C member 3
Details	105	89	hsa-miR-29b-2-5p	RBM12	RNA binding motif protein 12
Details	106	89	hsa-miR-29b-2-5p	FRMD6	FERM domain containing 6
Details	107	89	hsa-miR-29b-2-5p	CIT	citron rho-interacting serine/threonine kinase
Details	108	89	hsa-miR-29b-2-5p	MAP1A	microtubule associated protein 1A
Details	109	89	hsa-miR-29b-2-5p	CTTNBP2NL	CTTNBP2 N-terminal like
Details	110	89	hsa-miR-29b-2-5p	PHF20L1	PHD finger protein 20 like 1
Details	111	89	hsa-miR-29b-2-5p	RAB30	RAB30, member RAS oncogene family
Details	112	89	hsa-miR-29b-2-5p	CCDC148	coiled-coil domain containing 148
Details	113	89	hsa-miR-29b-2-5p	PLPPR4	phospholipid phosphatase related 4
Details	114	89	hsa-miR-29b-2-5p	ZHX3	zinc fingers and homeoboxes 3
Details	115	89	hsa-miR-29b-2-5p	TPK1	thiamin pyrophosphokinase 1
Details	116	88	hsa-miR-29b-2-5p	C2orf15	chromosome 2 open reading frame 15
Details	117	88	hsa-miR-29b-2-5p	DEUP1	deuterosome assembly protein 1
Details	118	88	hsa-miR-29b-2-5p	CTTNBP2	cortactin binding protein 2
Details	119	88	hsa-miR-29b-2-5p	WLS	Wnt ligand secretion mediator
Details	120	88	hsa-miR-29b-2-5p	SYT9	synaptotagmin 9
Details	121	88	hsa-miR-29b-2-5p	TNKS	tankyrase
Details	122	88	hsa-miR-29b-2-5p	WDFY3	WD repeat and FYVE domain containing 3
Details	123	88	hsa-miR-29b-2-5p	SLC35F1	solute carrier family 35 member F1
Details	124	88	hsa-miR-29b-2-5p	CRHR2	corticotropin releasing hormone receptor 2
Details	125	88	hsa-miR-29b-2-5p	MYBL1	MYB proto-oncogene like 1
Details	126	87	hsa-miR-29b-2-5p	RNF19A	ring finger protein 19A, RBR E3 ubiquitin protein ligase
Details	127	87	hsa-miR-29b-2-5p	DNAJC21	DnaJ heat shock protein family (Hsp40) member C21
Details	128	87	hsa-miR-29b-2-5p	CSGALNACT1	chondroitin sulfate N-acetylgalactosaminyltransferase 1
Details	129	87	hsa-miR-29b-2-5p	DDHD2	DDHD domain containing 2
Details	130	87	hsa-miR-29b-2-5p	USP48	ubiquitin specific peptidase 48
Details	131	87	hsa-miR-29b-2-5p	CSNK1G2	casein kinase 1 gamma 2
Details	132	87	hsa-miR-29b-2-5p	CD2AP	CD2 associated protein
Details	133	87	hsa-miR-29b-2-5p	SHROOM4	shroom family member 4
Details	134	87	hsa-miR-29b-2-5p	CCAR2	cell cycle and apoptosis regulator 2
Details	135	87	hsa-miR-29b-2-5p	THRA	thyroid hormone receptor alpha
Details	136	87	hsa-miR-29b-2-5p	TTYH2	tweety family member 2
Details	137	87	hsa-miR-29b-2-5p	NET1	neuroepithelial cell transforming 1
Details	138	86	hsa-miR-29b-2-5p	RYBP	RING1 and YY1 binding protein
Details	139	86	hsa-miR-29b-2-5p	ALG2	ALG2, alpha-1,3/1,6-mannosyltransferase
Details	140	86	hsa-miR-29b-2-5p	CCSAP	centriole, cilia and spindle associated protein
Details	141	86	hsa-miR-29b-2-5p	SYT4	synaptotagmin 4
Details	142	86	hsa-miR-29b-2-5p	IKZF3	IKAROS family zinc finger 3
Details	143	86	hsa-miR-29b-2-5p	HDGFL3	HDGF like 3
Details	144	86	hsa-miR-29b-2-5p	LURAP1L	leucine rich adaptor protein 1 like
Details	145	86	hsa-miR-29b-2-5p	PLAC8	placenta specific 8
Details	146	86	hsa-miR-29b-2-5p	NR2E1	nuclear receptor subfamily 2 group E member 1
Details	147	86	hsa-miR-29b-2-5p	CHMP5	charged multivesicular body protein 5
Details	148	86	hsa-miR-29b-2-5p	NAA30	N(alpha)-acetyltransferase 30, NatC catalytic subunit
Details	149	86	hsa-miR-29b-2-5p	UBXN7	UBX domain protein 7
Details	150	85	hsa-miR-29b-2-5p	GK	glycerol kinase
Details	151	85	hsa-miR-29b-2-5p	UBE4A	ubiquitination factor E4A
Details	152	85	hsa-miR-29b-2-5p	IL5RA	interleukin 5 receptor subunit alpha
Details	153	85	hsa-miR-29b-2-5p	KATNBL1	katanin regulatory subunit B1 like 1
Details	154	85	hsa-miR-29b-2-5p	TCERG1	transcription elongation regulator 1
Details	155	85	hsa-miR-29b-2-5p	KIAA1549	KIAA1549
Details	156	85	hsa-miR-29b-2-5p	DISC1	DISC1 scaffold protein
Details	157	85	hsa-miR-29b-2-5p	MYOCD	myocardin
Details	158	85	hsa-miR-29b-2-5p	VEZF1	vascular endothelial zinc finger 1
Details	159	85	hsa-miR-29b-2-5p	OXR1	oxidation resistance 1
Details	160	84	hsa-miR-29b-2-5p	LCA5	LCA5, lebercilin
Details	161	84	hsa-miR-29b-2-5p	TBC1D8	TBC1 domain family member 8
Details	162	84	hsa-miR-29b-2-5p	CDH20	cadherin 20
Details	163	84	hsa-miR-29b-2-5p	FAHD1	fumarylacetoacetate hydrolase domain containing 1
Details	164	84	hsa-miR-29b-2-5p	GNG2	G protein subunit gamma 2
Details	165	84	hsa-miR-29b-2-5p	TTC29	tetratricopeptide repeat domain 29
Details	166	84	hsa-miR-29b-2-5p	UBLCP1	ubiquitin like domain containing CTD phosphatase 1
Details	167	84	hsa-miR-29b-2-5p	YPEL2	yippee like 2
Details	168	84	hsa-miR-29b-2-5p	USP37	ubiquitin specific peptidase 37
Details	169	84	hsa-miR-29b-2-5p	HEPHL1	hephaestin like 1
Details	170	84	hsa-miR-29b-2-5p	SLC4A4	solute carrier family 4 member 4
Details	171	84	hsa-miR-29b-2-5p	TRMT13	tRNA methyltransferase 13 homolog
Details	172	84	hsa-miR-29b-2-5p	PPM1B	protein phosphatase, Mg2+/Mn2+ dependent 1B
Details	173	84	hsa-miR-29b-2-5p	HK2	hexokinase 2
Details	174	84	hsa-miR-29b-2-5p	OSBPL6	oxysterol binding protein like 6
Details	175	84	hsa-miR-29b-2-5p	PPM1L	protein phosphatase, Mg2+/Mn2+ dependent 1L
Details	176	84	hsa-miR-29b-2-5p	MYD88	MYD88, innate immune signal transduction adaptor
Details	177	83	hsa-miR-29b-2-5p	BTBD10	BTB domain containing 10
Details	178	83	hsa-miR-29b-2-5p	PTCD3	pentatricopeptide repeat domain 3
Details	179	83	hsa-miR-29b-2-5p	ARFGEF2	ADP ribosylation factor guanine nucleotide exchange factor 2
Details	180	83	hsa-miR-29b-2-5p	PLEKHG7	pleckstrin homology and RhoGEF domain containing G7
Details	181	83	hsa-miR-29b-2-5p	PUS10	pseudouridine synthase 10
Details	182	83	hsa-miR-29b-2-5p	BCL2L10	BCL2 like 10
Details	183	83	hsa-miR-29b-2-5p	LOC403312	putative uncharacterized protein MGC39545
Details	184	83	hsa-miR-29b-2-5p	BCAT1	branched chain amino acid transaminase 1
Details	185	83	hsa-miR-29b-2-5p	NRG3	neuregulin 3
Details	186	83	hsa-miR-29b-2-5p	APOBEC4	apolipoprotein B mRNA editing enzyme catalytic polypeptide like 4
Details	187	83	hsa-miR-29b-2-5p	SMURF2	SMAD specific E3 ubiquitin protein ligase 2
Details	188	82	hsa-miR-29b-2-5p	PTP4A2	protein tyrosine phosphatase type IVA, member 2
Details	189	82	hsa-miR-29b-2-5p	GNB1	G protein subunit beta 1
Details	190	82	hsa-miR-29b-2-5p	CARM1	coactivator associated arginine methyltransferase 1
Details	191	82	hsa-miR-29b-2-5p	RSAD2	radical S-adenosyl methionine domain containing 2
Details	192	82	hsa-miR-29b-2-5p	NPR3	natriuretic peptide receptor 3
Details	193	82	hsa-miR-29b-2-5p	ELOA	elongin A
Details	194	82	hsa-miR-29b-2-5p	REM2	RRAD and GEM like GTPase 2
Details	195	82	hsa-miR-29b-2-5p	ZBTB43	zinc finger and BTB domain containing 43
Details	196	82	hsa-miR-29b-2-5p	CTNNA1	catenin alpha 1
Details	197	82	hsa-miR-29b-2-5p	DCDC2	doublecortin domain containing 2
Details	198	82	hsa-miR-29b-2-5p	LRP8	LDL receptor related protein 8
Details	199	82	hsa-miR-29b-2-5p	RETNLB	resistin like beta
Details	200	81	hsa-miR-29b-2-5p	SNX1	sorting nexin 1
Details	201	81	hsa-miR-29b-2-5p	PITX2	paired like homeodomain 2
Details	202	81	hsa-miR-29b-2-5p	FLRT3	fibronectin leucine rich transmembrane protein 3
Details	203	81	hsa-miR-29b-2-5p	ZNRF2	zinc and ring finger 2
Details	204	81	hsa-miR-29b-2-5p	RAB11FIP5	RAB11 family interacting protein 5
Details	205	81	hsa-miR-29b-2-5p	WDR82	WD repeat domain 82
Details	206	81	hsa-miR-29b-2-5p	C2orf66	chromosome 2 open reading frame 66
Details	207	81	hsa-miR-29b-2-5p	TARDBP	TAR DNA binding protein
Details	208	81	hsa-miR-29b-2-5p	SRP68	signal recognition particle 68
Details	209	81	hsa-miR-29b-2-5p	ZNF268	zinc finger protein 268
Details	210	80	hsa-miR-29b-2-5p	PGM3	phosphoglucomutase 3
Details	211	80	hsa-miR-29b-2-5p	RAB18	RAB18, member RAS oncogene family
Details	212	80	hsa-miR-29b-2-5p	MAN2B2	mannosidase alpha class 2B member 2
Details	213	80	hsa-miR-29b-2-5p	RSPH3	radial spoke head 3 homolog
Details	214	80	hsa-miR-29b-2-5p	HARBI1	harbinger transposase derived 1
Details	215	80	hsa-miR-29b-2-5p	ST20-MTHFS	ST20-MTHFS readthrough
Details	216	80	hsa-miR-29b-2-5p	ENOX1	ecto-NOX disulfide-thiol exchanger 1
Details	217	80	hsa-miR-29b-2-5p	WDR72	WD repeat domain 72
Details	218	80	hsa-miR-29b-2-5p	PLXNA4	plexin A4
Details	219	80	hsa-miR-29b-2-5p	TBL1Y	transducin beta like 1 Y-linked
Details	220	80	hsa-miR-29b-2-5p	STAT4	signal transducer and activator of transcription 4
Details	221	80	hsa-miR-29b-2-5p	RUNX1T1	RUNX1 translocation partner 1
Details	222	80	hsa-miR-29b-2-5p	RIC1	RIC1 homolog, RAB6A GEF complex partner 1
Details	223	80	hsa-miR-29b-2-5p	PREP	prolyl endopeptidase
Details	224	80	hsa-miR-29b-2-5p	FANCD2	FA complementation group D2
Details	225	80	hsa-miR-29b-2-5p	FAM91A1	family with sequence similarity 91 member A1
Details	226	80	hsa-miR-29b-2-5p	MTHFS	methenyltetrahydrofolate synthetase
Details	227	80	hsa-miR-29b-2-5p	GOLPH3L	golgi phosphoprotein 3 like
Details	228	80	hsa-miR-29b-2-5p	GRB2	growth factor receptor bound protein 2

## Sheet: hsa-miR-29b-1-5p
Target Detail	Target Rank	Target Score	miRNA Name	Gene Symbol	Gene Description
Details	1	99	hsa-miR-29b-1-5p	PWWP2A	PWWP domain containing 2A								Sublist	Category	Term	RT	Genes	Count	%	P-Value	Benjamini
Details	2	98	hsa-miR-29b-1-5p	USP28	ubiquitin specific peptidase 28									KEGG_PATHWAY	Viral life cycle - HIV-1	RT	EP300, ELL2, TNPO3	3	1.8	0.065	1
Details	3	98	hsa-miR-29b-1-5p	NR2C2	nuclear receptor subfamily 2 group C member 2									KEGG_PATHWAY	Hepatitis B	RT	CCNA2, MAP3K1, EP300, BIRC5	4	2.4	0.091	1
Details	4	98	hsa-miR-29b-1-5p	LIN9	lin-9 DREAM MuvB core complex component
Details	5	97	hsa-miR-29b-1-5p	NEUROD1	neuronal differentiation 1
Details	6	97	hsa-miR-29b-1-5p	PARP2	poly(ADP-ribose) polymerase 2
Details	7	97	hsa-miR-29b-1-5p	PAFAH1B2	platelet activating factor acetylhydrolase 1b catalytic subunit 2
Details	8	97	hsa-miR-29b-1-5p	NEURL1B	neuralized E3 ubiquitin protein ligase 1B								Sublist	Category	Term	RT	Genes	Count	%	P-Value	Benjamini
Details	9	96	hsa-miR-29b-1-5p	SLC30A7	solute carrier family 30 member 7									GOTERM_BP_DIRECT	regulation of protein stability	RT	USP4, USP3, NEDD4L, USP28, DACT1	5	3	0.0064	1
Details	10	96	hsa-miR-29b-1-5p	MYO1B	myosin IB									GOTERM_BP_DIRECT	anterior/posterior pattern specification	RT	NEUROD1, HEY1, HOXC4, HOXB3, HIPK1	5	3	0.0074	1
Details	11	96	hsa-miR-29b-1-5p	WFDC10A	WAP four-disulfide core domain 10A									GOTERM_BP_DIRECT	negative regulation of signal transduction	RT	DDIT4L, RGS22, SOCS5, DACT1	4	2.4	0.0077	1
Details	12	95	hsa-miR-29b-1-5p	TIPARP	TCDD inducible poly(ADP-ribose) polymerase									GOTERM_BP_DIRECT	chondrocyte proliferation	RT	EXT1, NPR2, STC1	3	1.8	0.0078	1
Details	13	95	hsa-miR-29b-1-5p	HOXC4	homeobox C4									GOTERM_BP_DIRECT	positive regulation of transcription from RNA polymerase II promoter	RT	KLF12, NUFIP1, PRRX1, KDM1B, SMARCA5, EBF4, NR2C2, NR2E3, CARF, NEUROD1, REST, HEY1, KAT6A, ZBED1, HOXB3, EP300, HOXC4, ATF6, TEAD1	19	11.2	0.0088	1
Details	14	95	hsa-miR-29b-1-5p	ACTC1	actin, alpha, cardiac muscle 1									GOTERM_BP_DIRECT	chromatin organization	RT	BRD2, KDM1B, USP3, EYA4, SMARCA5, SPIN1, EP300, HDAC9	8	4.7	0.014	1
Details	15	95	hsa-miR-29b-1-5p	ZNF365	zinc finger protein 365									GOTERM_BP_DIRECT	cartilage development	RT	PRRX1, HOXC4, TRIP11, HOXB3	4	2.4	0.015	1
Details	16	95	hsa-miR-29b-1-5p	PPP6R3	protein phosphatase 6 regulatory subunit 3									GOTERM_BP_DIRECT	decidualization	RT	PARP2, STC1, PTGS2	3	1.8	0.018	1
Details	17	94	hsa-miR-29b-1-5p	TNPO3	transportin 3									GOTERM_BP_DIRECT	gamma-aminobutyric acid signaling pathway	RT	GABRB2, GABBR1, PLCL1	3	1.8	0.022	1
Details	18	94	hsa-miR-29b-1-5p	BPNT1	3'(2'), 5'-bisphosphate nucleotidase 1									GOTERM_BP_DIRECT	intrinsic apoptotic signaling pathway in response to DNA damage by p53 class mediator	RT	EP300, HIPK1, USP28	3	1.8	0.028	1
Details	19	94	hsa-miR-29b-1-5p	MARK1	microtubule affinity regulating kinase 1									GOTERM_BP_DIRECT	negative regulation of transcription from RNA polymerase II promoter	RT	ZBTB8A, KLF12, PRRX1, KDM1B, USP3, ZC3H8, NR2C2, HDAC9, NR2E3, REST, HEY1, HOXB3, EP300, TRIM27, DACT1	15	8.9	0.031	1
Details	20	94	hsa-miR-29b-1-5p	ZDHHC5	zinc finger DHHC-type containing 5									GOTERM_BP_DIRECT	actin filament organization	RT	MYO1B, ACTC1, RUFY3, CGNL1, CD2AP	5	3	0.035	1
Details	21	94	hsa-miR-29b-1-5p	WFDC10B	WAP four-disulfide core domain 10B									GOTERM_BP_DIRECT	positive regulation of Wnt signaling pathway	RT	DIXDC1, SPIN1, DACT1	3	1.8	0.044	1
Details	22	94	hsa-miR-29b-1-5p	FA2H	fatty acid 2-hydroxylase									GOTERM_BP_DIRECT	eye development	RT	ABCB5, HIPK1, ATF6	3	1.8	0.047	1
Details	23	94	hsa-miR-29b-1-5p	HMBS	hydroxymethylbilane synthase									GOTERM_BP_DIRECT	JAK-STAT cascade	RT	NEUROD1, CLCF1, SOCS5	3	1.8	0.047	1
Details	24	94	hsa-miR-29b-1-5p	TMEM266	transmembrane protein 266									GOTERM_BP_DIRECT	cell proliferation	RT	CNTNAP2, HIPK1, USP28, NR2E3, PAK5	5	3	0.053	1
Details	25	94	hsa-miR-29b-1-5p	CCNA2	cyclin A2									GOTERM_BP_DIRECT	negative regulation of small GTPase mediated signal transduction	RT	CGNL1, CD2AP	2	1.2	0.062	1
Details	26	94	hsa-miR-29b-1-5p	REST	RE1 silencing transcription factor									GOTERM_BP_DIRECT	positive regulation of cGMP-mediated signaling	RT	NPR2, RUNDC3A	2	1.2	0.062	1
Details	27	94	hsa-miR-29b-1-5p	CLEC2B	C-type lectin domain family 2 member B									GOTERM_BP_DIRECT	substrate-dependent cell migration, cell extension	RT	SHTN1, CD2AP	2	1.2	0.069	1
Details	28	93	hsa-miR-29b-1-5p	FIGN	fidgetin, microtubule severing factor									GOTERM_BP_DIRECT	cellular response to leptin stimulus	RT	FGB, CCNA2	2	1.2	0.069	1
Details	29	93	hsa-miR-29b-1-5p	NSFL1C	NSFL1 cofactor									GOTERM_BP_DIRECT	inner ear morphogenesis	RT	ALDH1A3, PRRX1, INSIG1	3	1.8	0.073	1
Details	30	93	hsa-miR-29b-1-5p	CGNL1	cingulin like 1									GOTERM_BP_DIRECT	histone H4 deacetylation	RT	REST, HDAC9	2	1.2	0.076	1
Details	31	93	hsa-miR-29b-1-5p	ABCB5	ATP binding cassette subfamily B member 5									GOTERM_BP_DIRECT	anatomical structure development	RT	EYA4, NR2C2, NR2E3	3	1.8	0.08	1
Details	32	93	hsa-miR-29b-1-5p	FOLR1	folate receptor 1									GOTERM_BP_DIRECT	learning	RT	CNTNAP2, PTGS2, PAK5	3	1.8	0.08	1
Details	33	93	hsa-miR-29b-1-5p	SPIN1	spindlin 1									GOTERM_BP_DIRECT	snRNA transcription from RNA polymerase II promoter	RT	ZC3H8, ELL2	2	1.2	0.084	1
Details	34	93	hsa-miR-29b-1-5p	NAA25	N(alpha)-acetyltransferase 25, NatB auxiliary subunit									GOTERM_BP_DIRECT	cellular response to UV	RT	EP300, USP28, PTGS2	3	1.8	0.084	1
Details	35	93	hsa-miR-29b-1-5p	CEP41	centrosomal protein 41									GOTERM_BP_DIRECT	negative regulation of calcium ion transport	RT	STC1, PTGS2	2	1.2	0.091	1
Details	36	93	hsa-miR-29b-1-5p	ANKRD49	ankyrin repeat domain 49									GOTERM_BP_DIRECT	protein auto-ADP-ribosylation	RT	PARP2, TIPARP	2	1.2	0.091	1
Details	37	92	hsa-miR-29b-1-5p	ICA1L	islet cell autoantigen 1 like									GOTERM_BP_DIRECT	regulation of transcription from RNA polymerase II promoter	RT	BRD2, ZBTB8A, KLF12, PBRM1, PRRX1, SMARCA5, LIN9, EBF4, NR2C2, NR2E3, CARF, NEUROD1, HEY1, ZNF704, ZBED1, HOXB3, HOXC4, ATF6, TEAD1, ZNF652	20	11.8	0.093	1
Details	38	92	hsa-miR-29b-1-5p	ITM2B	integral membrane protein 2B									GOTERM_BP_DIRECT	palate development	RT	PRRX1, TIPARP, INSIG1	3	1.8	0.096	1
Details	39	92	hsa-miR-29b-1-5p	DDIT4L	DNA damage inducible transcript 4 like									GOTERM_BP_DIRECT	negative regulation of neuron differentiation	RT	REST, HEY1, DIXDC1	3	1.8	0.096	1
Details	40	92	hsa-miR-29b-1-5p	NUFIP1	nuclear FMR1 interacting protein 1									GOTERM_BP_DIRECT	vacuole organization	RT	EXT1, NPR2	2	1.2	0.098	1
Details	41	92	hsa-miR-29b-1-5p	UQCC1	ubiquinol-cytochrome c reductase complex assembly factor 1
Details	42	92	hsa-miR-29b-1-5p	CA13	carbonic anhydrase 13
Details	43	91	hsa-miR-29b-1-5p	ZC3H8	zinc finger CCCH-type containing 8
Details	44	91	hsa-miR-29b-1-5p	WDR26	WD repeat domain 26
Details	45	91	hsa-miR-29b-1-5p	EMC6	ER membrane protein complex subunit 6
Details	46	91	hsa-miR-29b-1-5p	PHLPP1	PH domain and leucine rich repeat protein phosphatase 1
Details	47	91	hsa-miR-29b-1-5p	RNF139	ring finger protein 139
Details	48	91	hsa-miR-29b-1-5p	LYRM1	LYR motif containing 1
Details	49	90	hsa-miR-29b-1-5p	FAM222B	family with sequence similarity 222 member B
Details	50	90	hsa-miR-29b-1-5p	SHTN1	shootin 1
Details	51	90	hsa-miR-29b-1-5p	ZNF652	zinc finger protein 652
Details	52	90	hsa-miR-29b-1-5p	EWSR1	EWS RNA binding protein 1
Details	53	90	hsa-miR-29b-1-5p	GABBR1	gamma-aminobutyric acid type B receptor subunit 1
Details	54	90	hsa-miR-29b-1-5p	SNX30	sorting nexin family member 30
Details	55	90	hsa-miR-29b-1-5p	REM1	RRAD and GEM like GTPase 1
Details	56	90	hsa-miR-29b-1-5p	SLC35F6	solute carrier family 35 member F6
Details	57	90	hsa-miR-29b-1-5p	ARL17A	ADP ribosylation factor like GTPase 17A
Details	58	90	hsa-miR-29b-1-5p	PERP	PERP, TP53 apoptosis effector
Details	59	90	hsa-miR-29b-1-5p	EXT1	exostosin glycosyltransferase 1
Details	60	89	hsa-miR-29b-1-5p	ADGRL3	adhesion G protein-coupled receptor L3
Details	61	89	hsa-miR-29b-1-5p	USP4	ubiquitin specific peptidase 4
Details	62	89	hsa-miR-29b-1-5p	VSIG1	V-set and immunoglobulin domain containing 1
Details	63	89	hsa-miR-29b-1-5p	RUFY3	RUN and FYVE domain containing 3
Details	64	89	hsa-miR-29b-1-5p	ALDH1B1	aldehyde dehydrogenase 1 family member B1
Details	65	89	hsa-miR-29b-1-5p	TRIM27	tripartite motif containing 27
Details	66	89	hsa-miR-29b-1-5p	DACT1	dishevelled binding antagonist of beta catenin 1
Details	67	89	hsa-miR-29b-1-5p	SEZ6L2	seizure related 6 homolog like 2
Details	68	89	hsa-miR-29b-1-5p	PCDHB12	protocadherin beta 12
Details	69	89	hsa-miR-29b-1-5p	PRRX1	paired related homeobox 1
Details	70	89	hsa-miR-29b-1-5p	CNRIP1	cannabinoid receptor interacting protein 1
Details	71	88	hsa-miR-29b-1-5p	DIXDC1	DIX domain containing 1
Details	72	88	hsa-miR-29b-1-5p	DPH2	DPH2 homolog
Details	73	88	hsa-miR-29b-1-5p	PANK3	pantothenate kinase 3
Details	74	88	hsa-miR-29b-1-5p	FAM104B	family with sequence similarity 104 member B
Details	75	88	hsa-miR-29b-1-5p	ZBTB8A	zinc finger and BTB domain containing 8A
Details	76	88	hsa-miR-29b-1-5p	SMARCA5	SWI/SNF related, matrix associated, actin dependent regulator of chromatin, subfamily a, member 5
Details	77	88	hsa-miR-29b-1-5p	STIM2	stromal interaction molecule 2
Details	78	87	hsa-miR-29b-1-5p	ELL2	elongation factor for RNA polymerase II 2
Details	79	87	hsa-miR-29b-1-5p	RNF103	ring finger protein 103
Details	80	87	hsa-miR-29b-1-5p	EP300	E1A binding protein p300
Details	81	87	hsa-miR-29b-1-5p	PNISR	PNN interacting serine and arginine rich protein
Details	82	87	hsa-miR-29b-1-5p	ZBED1	zinc finger BED-type containing 1
Details	83	87	hsa-miR-29b-1-5p	GTF3C5	general transcription factor IIIC subunit 5
Details	84	87	hsa-miR-29b-1-5p	KLF12	Kruppel like factor 12
Details	85	87	hsa-miR-29b-1-5p	ANKRD13A	ankyrin repeat domain 13A
Details	86	87	hsa-miR-29b-1-5p	HECTD2	HECT domain E3 ubiquitin protein ligase 2
Details	87	87	hsa-miR-29b-1-5p	TEAD1	TEA domain transcription factor 1
Details	88	86	hsa-miR-29b-1-5p	INSIG1	insulin induced gene 1
Details	89	86	hsa-miR-29b-1-5p	C2orf15	chromosome 2 open reading frame 15
Details	90	86	hsa-miR-29b-1-5p	C8orf58	chromosome 8 open reading frame 58
Details	91	86	hsa-miR-29b-1-5p	PUM1	pumilio RNA binding family member 1
Details	92	86	hsa-miR-29b-1-5p	SOCS5	suppressor of cytokine signaling 5
Details	93	86	hsa-miR-29b-1-5p	GUCA2A	guanylate cyclase activator 2A
Details	94	86	hsa-miR-29b-1-5p	PLCL1	phospholipase C like 1 (inactive)
Details	95	86	hsa-miR-29b-1-5p	NUAK2	NUAK family kinase 2
Details	96	86	hsa-miR-29b-1-5p	PELI1	pellino E3 ubiquitin protein ligase 1
Details	97	86	hsa-miR-29b-1-5p	PTGS2	prostaglandin-endoperoxide synthase 2
Details	98	86	hsa-miR-29b-1-5p	HDAC9	histone deacetylase 9
Details	99	86	hsa-miR-29b-1-5p	ZC3H12C	zinc finger CCCH-type containing 12C
Details	100	86	hsa-miR-29b-1-5p	PLXNC1	plexin C1
Details	101	85	hsa-miR-29b-1-5p	PAK5	p21 (RAC1) activated kinase 5
Details	102	85	hsa-miR-29b-1-5p	PDYN	prodynorphin
Details	103	85	hsa-miR-29b-1-5p	SHISA2	shisa family member 2
Details	104	85	hsa-miR-29b-1-5p	ANKRD28	ankyrin repeat domain 28
Details	105	85	hsa-miR-29b-1-5p	RASSF8	Ras association domain family member 8
Details	106	85	hsa-miR-29b-1-5p	LHFPL2	LHFPL tetraspan subfamily member 2
Details	107	85	hsa-miR-29b-1-5p	SMDT1	single-pass membrane protein with aspartate rich tail 1
Details	108	85	hsa-miR-29b-1-5p	EBF4	EBF family member 4
Details	109	85	hsa-miR-29b-1-5p	PCDHB13	protocadherin beta 13
Details	110	85	hsa-miR-29b-1-5p	NPR2	natriuretic peptide receptor 2
Details	111	84	hsa-miR-29b-1-5p	SLC4A7	solute carrier family 4 member 7
Details	112	84	hsa-miR-29b-1-5p	PPP1R15B	protein phosphatase 1 regulatory subunit 15B
Details	113	84	hsa-miR-29b-1-5p	RGS22	regulator of G protein signaling 22
Details	114	84	hsa-miR-29b-1-5p	ARGLU1	arginine and glutamate rich 1
Details	115	84	hsa-miR-29b-1-5p	CNTNAP2	contactin associated protein like 2
Details	116	84	hsa-miR-29b-1-5p	CNEP1R1	CTD nuclear envelope phosphatase 1 regulatory subunit 1
Details	117	84	hsa-miR-29b-1-5p	RUNDC3A	RUN domain containing 3A
Details	118	84	hsa-miR-29b-1-5p	PRELID3B	PRELI domain containing 3B
Details	119	84	hsa-miR-29b-1-5p	DCUN1D4	defective in cullin neddylation 1 domain containing 4
Details	120	84	hsa-miR-29b-1-5p	MLEC	malectin
Details	121	84	hsa-miR-29b-1-5p	TRIP11	thyroid hormone receptor interactor 11
Details	122	84	hsa-miR-29b-1-5p	BRD2	bromodomain containing 2
Details	123	84	hsa-miR-29b-1-5p	GBP5	guanylate binding protein 5
Details	124	84	hsa-miR-29b-1-5p	ALDH1A3	aldehyde dehydrogenase 1 family member A3
Details	125	84	hsa-miR-29b-1-5p	KLHL28	kelch like family member 28
Details	126	84	hsa-miR-29b-1-5p	MLANA	melan-A
Details	127	83	hsa-miR-29b-1-5p	NIPSNAP3B	nipsnap homolog 3B
Details	128	83	hsa-miR-29b-1-5p	AIF1L	allograft inflammatory factor 1 like
Details	129	83	hsa-miR-29b-1-5p	KAT6A	lysine acetyltransferase 6A
Details	130	83	hsa-miR-29b-1-5p	CAPSL	calcyphosine like
Details	131	83	hsa-miR-29b-1-5p	FGB	fibrinogen beta chain
Details	132	83	hsa-miR-29b-1-5p	HEY1	hes related family bHLH transcription factor with YRPW motif 1
Details	133	83	hsa-miR-29b-1-5p	MAST4	microtubule associated serine/threonine kinase family member 4
Details	134	83	hsa-miR-29b-1-5p	CARF	calcium responsive transcription factor
Details	135	83	hsa-miR-29b-1-5p	TMTC2	transmembrane and tetratricopeptide repeat containing 2
Details	136	83	hsa-miR-29b-1-5p	VXN	vexin
Details	137	83	hsa-miR-29b-1-5p	CYP20A1	cytochrome P450 family 20 subfamily A member 1
Details	138	82	hsa-miR-29b-1-5p	ATF6	activating transcription factor 6
Details	139	82	hsa-miR-29b-1-5p	GRAMD1C	GRAM domain containing 1C
Details	140	82	hsa-miR-29b-1-5p	NEDD4L	neural precursor cell expressed, developmentally down-regulated 4-like, E3 ubiquitin protein ligase
Details	141	82	hsa-miR-29b-1-5p	HOXB3	homeobox B3
Details	142	82	hsa-miR-29b-1-5p	CLCF1	cardiotrophin like cytokine factor 1
Details	143	82	hsa-miR-29b-1-5p	STC1	stanniocalcin 1
Details	144	82	hsa-miR-29b-1-5p	MPP6	membrane palmitoylated protein 6
Details	145	82	hsa-miR-29b-1-5p	GPR3	G protein-coupled receptor 3
Details	146	82	hsa-miR-29b-1-5p	ZNF704	zinc finger protein 704
Details	147	82	hsa-miR-29b-1-5p	MAP3K1	mitogen-activated protein kinase kinase kinase 1
Details	148	82	hsa-miR-29b-1-5p	PROM2	prominin 2
Details	149	82	hsa-miR-29b-1-5p	AIG1	androgen induced 1
Details	150	82	hsa-miR-29b-1-5p	SLC22A23	solute carrier family 22 member 23
Details	151	82	hsa-miR-29b-1-5p	BIRC5	baculoviral IAP repeat containing 5
Details	152	81	hsa-miR-29b-1-5p	TEX12	testis expressed 12
Details	153	81	hsa-miR-29b-1-5p	KDM1B	lysine demethylase 1B
Details	154	81	hsa-miR-29b-1-5p	HIPK1	homeodomain interacting protein kinase 1
Details	155	81	hsa-miR-29b-1-5p	ATP6V1G3	ATPase H+ transporting V1 subunit G3
Details	156	81	hsa-miR-29b-1-5p	PIGY	phosphatidylinositol glycan anchor biosynthesis class Y
Details	157	81	hsa-miR-29b-1-5p	PROS1	protein S
Details	158	81	hsa-miR-29b-1-5p	SLC41A2	solute carrier family 41 member 2
Details	159	81	hsa-miR-29b-1-5p	NR2E3	nuclear receptor subfamily 2 group E member 3
Details	160	81	hsa-miR-29b-1-5p	SEC63	SEC63 homolog, protein translocation regulator
Details	161	81	hsa-miR-29b-1-5p	CD2AP	CD2 associated protein
Details	162	81	hsa-miR-29b-1-5p	PADI3	peptidyl arginine deiminase 3
Details	163	81	hsa-miR-29b-1-5p	EYA4	EYA transcriptional coactivator and phosphatase 4
Details	164	81	hsa-miR-29b-1-5p	HS3ST3B1	heparan sulfate-glucosamine 3-sulfotransferase 3B1
Details	165	80	hsa-miR-29b-1-5p	PBRM1	polybromo 1
Details	166	80	hsa-miR-29b-1-5p	ZNF800	zinc finger protein 800
Details	167	80	hsa-miR-29b-1-5p	USP3	ubiquitin specific peptidase 3
Details	168	80	hsa-miR-29b-1-5p	SELENOO	selenoprotein O
Details	169	80	hsa-miR-29b-1-5p	MKRN1	makorin ring finger protein 1
Details	170	80	hsa-miR-29b-1-5p	GABRB2	gamma-aminobutyric acid type A receptor beta2 subunit
Details	171	80	hsa-miR-29b-1-5p	SLC35A5	solute carrier family 35 member A5

## Sheet: hsa-miR-33b-5p
Target Detail	Target Rank	Target Score	miRNA Name	Gene Symbol	Gene Description								Category	Term	RT	Genes	Count	%	P-Value	Benjamini
Details	1	100	hsa-miR-33b-5p	ABCA1	ATP binding cassette subfamily A member 1								KEGG_PATHWAY	Glutamatergic synapse	RT	GRM8, SLC17A6, GRIK2, CACNA1C	4	3.5	0.027	1
Details	2	99	hsa-miR-33b-5p	HMGA2	high mobility group AT-hook 2								KEGG_PATHWAY	Adipocytokine signaling pathway	RT	CPT1A, MAPK8, NPY	3	2.6	0.058	1
Details	3	99	hsa-miR-33b-5p	CDK6	cyclin dependent kinase 6								KEGG_PATHWAY	Central carbon metabolism in cancer	RT	PDGFRA, LDHA, SIRT6	3	2.6	0.06	1
Details	4	99	hsa-miR-33b-5p	YWHAH	tyrosine 3-monooxygenase/tryptophan 5-monooxygenase activation protein eta								KEGG_PATHWAY	Glioma	RT	PDGFRA, CDK6, CAMK4	3	2.6	0.067	1
Details	5	99	hsa-miR-33b-5p	CROT	carnitine O-octanoyltransferase								KEGG_PATHWAY	MAPK signaling pathway	RT	PDGFRA, MAPK8, MAP3K1, CACNA1C, MAP4K4	5	4.3	0.09	1
Details	6	98	hsa-miR-33b-5p	CADM2	cell adhesion molecule 2								KEGG_PATHWAY	GnRH signaling pathway	RT	MAPK8, MAP3K1, CACNA1C	3	2.6	0.097	1
Details	7	97	hsa-miR-33b-5p	HADHB	hydroxyacyl-CoA dehydrogenase trifunctional multienzyme complex subunit beta
Details	8	97	hsa-miR-33b-5p	DYNC1LI2	dynein cytoplasmic 1 light intermediate chain 2
Details	9	97	hsa-miR-33b-5p	RORA	RAR related orphan receptor A								Category	Term	RT	Genes	Count	%	P-Value	Benjamini
Details	10	96	hsa-miR-33b-5p	CPEB2	cytoplasmic polyadenylation element binding protein 2								GOTERM_BP_DIRECT	positive regulation of transcription, DNA-templated	RT	KMT2E, SIX4, ZNF281, CAMK4, PIM1, HMGA2, ARID5B, RORA, NAA15, ARID1B, HIPK2, YWHAH	12	10.4	0.0018	0.83
Details	11	96	hsa-miR-33b-5p	HBS1L	HBS1 like translational GTPase								GOTERM_BP_DIRECT	protein phosphorylation	RT	MAPK8, MAP3K1, CDK6, CAMK4, PIM1, PIM3, HIPK2, CDK16, MAP4K4	9	7.8	0.0026	0.83
Details	12	95	hsa-miR-33b-5p	CAMK4	calcium/calmodulin dependent protein kinase IV								GOTERM_BP_DIRECT	negative regulation of transcription from RNA polymerase II promoter	RT	ZNF140, ZNF281, PHF12, SATB2, HMGA2, ARID5B, ZBTB34, SIRT6, PHF6, BACH1, HIPK2, SKI, CDK6, INSM1	14	12.2	0.003	0.83
Details	13	95	hsa-miR-33b-5p	ABHD2	abhydrolase domain containing 2								GOTERM_BP_DIRECT	regulation of JNK cascade	RT	RAP2A, GRIK2, MAP4K4	3	2.6	0.0037	0.83
Details	14	95	hsa-miR-33b-5p	MTRNR2L3	MT-RNR2 like 3								GOTERM_BP_DIRECT	palate development	RT	SKI, PDGFRA, SATB2, ARID5B	4	3.5	0.0053	0.97
Details	15	95	hsa-miR-33b-5p	GLCCI1	glucocorticoid induced 1								GOTERM_BP_DIRECT	negative regulation of cellular senescence	RT	CDK6, HMGA2, SIRT6	3	2.6	0.0098	1
Details	16	95	hsa-miR-33b-5p	GRM8	glutamate metabotropic receptor 8								GOTERM_BP_DIRECT	negative regulation of neuron apoptotic process	RT	SIX4, EN2, GRIK2, CPEB2, HIPK2	5	4.3	0.011	1
Details	17	94	hsa-miR-33b-5p	ZNF140	zinc finger protein 140								GOTERM_BP_DIRECT	face morphogenesis	RT	PDGFRA, STON1, ARID5B	3	2.6	0.013	1
Details	18	94	hsa-miR-33b-5p	ZNF281	zinc finger protein 281								GOTERM_BP_DIRECT	platelet-derived growth factor receptor signaling pathway	RT	SKI, PDGFRA, ARID5B	3	2.6	0.013	1
Details	19	94	hsa-miR-33b-5p	PIM1	Pim-1 proto-oncogene, serine/threonine kinase								GOTERM_BP_DIRECT	camera-type eye development	RT	SKI, CACNA1C, SLC25A25	3	2.6	0.023	1
Details	20	94	hsa-miR-33b-5p	GRIK2	glutamate ionotropic receptor kainate type subunit 2								GOTERM_BP_DIRECT	negative regulation of apoptotic process	RT	MAPK8, NAT8, SIX4, PIM1, HMGA2, PIM3, NAA15, MAP4K4	8	7	0.026	1
Details	21	93	hsa-miR-33b-5p	PNMA1	PNMA family member 1								GOTERM_BP_DIRECT	fatty acid beta-oxidation	RT	HADHB, CPT1A, CROT	3	2.6	0.029	1
Details	22	93	hsa-miR-33b-5p	NAA15	N(alpha)-acetyltransferase 15, NatA auxiliary subunit								GOTERM_BP_DIRECT	trigeminal ganglion development	RT	SIX4, SEMA3A	2	1.7	0.032	1
Details	23	93	hsa-miR-33b-5p	RAP2A	RAP2A, member of RAS oncogene family								GOTERM_BP_DIRECT	response to calcium ion	RT	TPH2, AHCYL1, KCNMA1	3	2.6	0.035	1
Details	24	93	hsa-miR-33b-5p	ARID5B	AT-rich interaction domain 5B								GOTERM_BP_DIRECT	positive regulation of fibroblast proliferation	RT	PDGFRA, CDK6, SIRT6	3	2.6	0.036	1
Details	25	93	hsa-miR-33b-5p	KCNMA1	potassium calcium-activated channel subfamily M alpha 1								GOTERM_BP_DIRECT	gene expression	RT	HADHB, NPC1, SGCB, HIPK2	4	3.5	0.039	1
Details	26	93	hsa-miR-33b-5p	TTC28	tetratricopeptide repeat domain 28								GOTERM_BP_DIRECT	carnitine metabolic process	RT	CPT1A, CROT	2	1.7	0.042	1
Details	27	93	hsa-miR-33b-5p	CLSPN	claspin								GOTERM_BP_DIRECT	multicellular organism development	RT	PDGFRA, VCAN, EN2, PIM1	4	3.5	0.042	1
Details	28	93	hsa-miR-33b-5p	ARMC8	armadillo repeat containing 8								GOTERM_BP_DIRECT	cell cycle	RT	KMT2E, PIM1, HMGA2, PIM3, INSM1, TTC28	6	5.2	0.047	1
Details	29	93	hsa-miR-33b-5p	PHACTR2	phosphatase and actin regulator 2
Details	30	92	hsa-miR-33b-5p	SAMD8	sterile alpha motif domain containing 8
Details	31	92	hsa-miR-33b-5p	SCN8A	sodium voltage-gated channel alpha subunit 8
Details	32	92	hsa-miR-33b-5p	SLC12A5	solute carrier family 12 member 5
Details	33	92	hsa-miR-33b-5p	CDK16	cyclin dependent kinase 16
Details	34	91	hsa-miR-33b-5p	CPT1A	carnitine palmitoyltransferase 1A
Details	35	91	hsa-miR-33b-5p	HIPK2	homeodomain interacting protein kinase 2
Details	36	91	hsa-miR-33b-5p	NAT8	N-acetyltransferase 8 (putative)
Details	37	91	hsa-miR-33b-5p	ERBIN	erbb2 interacting protein
Details	38	91	hsa-miR-33b-5p	DSC3	desmocollin 3
Details	39	91	hsa-miR-33b-5p	PDGFRA	platelet derived growth factor receptor alpha
Details	40	91	hsa-miR-33b-5p	VCAN	versican
Details	41	91	hsa-miR-33b-5p	ANKRD44	ankyrin repeat domain 44
Details	42	91	hsa-miR-33b-5p	DENND1B	DENN domain containing 1B
Details	43	90	hsa-miR-33b-5p	B3GALT2	beta-1,3-galactosyltransferase 2
Details	44	90	hsa-miR-33b-5p	BACH1	BTB domain and CNC homolog 1
Details	45	90	hsa-miR-33b-5p	MBOAT2	membrane bound O-acyltransferase domain containing 2
Details	46	90	hsa-miR-33b-5p	FBXO47	F-box protein 47
Details	47	90	hsa-miR-33b-5p	SEC24C	SEC24 homolog C, COPII coat complex component
Details	48	90	hsa-miR-33b-5p	MEGF10	multiple EGF like domains 10
Details	49	89	hsa-miR-33b-5p	MRPS25	mitochondrial ribosomal protein S25
Details	50	89	hsa-miR-33b-5p	SLC14A1	solute carrier family 14 member 1 (Kidd blood group)
Details	51	89	hsa-miR-33b-5p	EN2	engrailed homeobox 2
Details	52	89	hsa-miR-33b-5p	C5orf47	chromosome 5 open reading frame 47
Details	53	88	hsa-miR-33b-5p	MSRB3	methionine sulfoxide reductase B3
Details	54	88	hsa-miR-33b-5p	CALN1	calneuron 1
Details	55	88	hsa-miR-33b-5p	KMT2E	lysine methyltransferase 2E
Details	56	87	hsa-miR-33b-5p	CACNA1C	calcium voltage-gated channel subunit alpha1 C
Details	57	87	hsa-miR-33b-5p	SREK1	splicing regulatory glutamic acid and lysine rich protein 1
Details	58	87	hsa-miR-33b-5p	SIRT6	sirtuin 6
Details	59	87	hsa-miR-33b-5p	MAPK8	mitogen-activated protein kinase 8
Details	60	87	hsa-miR-33b-5p	SLC26A7	solute carrier family 26 member 7
Details	61	87	hsa-miR-33b-5p	KIAA1549L	KIAA1549 like
Details	62	87	hsa-miR-33b-5p	EBF1	EBF transcription factor 1
Details	63	87	hsa-miR-33b-5p	NPC1	NPC intracellular cholesterol transporter 1
Details	64	86	hsa-miR-33b-5p	RASEF	RAS and EF-hand domain containing
Details	65	86	hsa-miR-33b-5p	ATL2	atlastin GTPase 2
Details	66	86	hsa-miR-33b-5p	SLC17A6	solute carrier family 17 member 6
Details	67	86	hsa-miR-33b-5p	SATB2	SATB homeobox 2
Details	68	86	hsa-miR-33b-5p	NUFIP2	nuclear FMR1 interacting protein 2
Details	69	85	hsa-miR-33b-5p	STS	steroid sulfatase
Details	70	85	hsa-miR-33b-5p	PHF12	PHD finger protein 12
Details	71	85	hsa-miR-33b-5p	C12orf50	chromosome 12 open reading frame 50
Details	72	85	hsa-miR-33b-5p	LDHA	lactate dehydrogenase A
Details	73	85	hsa-miR-33b-5p	SGIP1	SH3 domain GRB2 like endophilin interacting protein 1
Details	74	85	hsa-miR-33b-5p	TRIM67	tripartite motif containing 67
Details	75	85	hsa-miR-33b-5p	WDFY3	WD repeat and FYVE domain containing 3
Details	76	85	hsa-miR-33b-5p	ARID1B	AT-rich interaction domain 1B
Details	77	85	hsa-miR-33b-5p	SMARCA5	SWI/SNF related, matrix associated, actin dependent regulator of chromatin, subfamily a, member 5
Details	78	85	hsa-miR-33b-5p	MAP4K4	mitogen-activated protein kinase kinase kinase kinase 4
Details	79	85	hsa-miR-33b-5p	SECISBP2L	SECIS binding protein 2 like
Details	80	84	hsa-miR-33b-5p	TMEM86A	transmembrane protein 86A
Details	81	84	hsa-miR-33b-5p	TRIQK	triple QxxK/R motif containing
Details	82	84	hsa-miR-33b-5p	RIMBP2	RIMS binding protein 2
Details	83	84	hsa-miR-33b-5p	SKI	SKI proto-oncogene
Details	84	84	hsa-miR-33b-5p	CD96	CD96 molecule
Details	85	84	hsa-miR-33b-5p	STON1	stonin 1
Details	86	84	hsa-miR-33b-5p	HOXC10	homeobox C10
Details	87	84	hsa-miR-33b-5p	POF1B	POF1B, actin binding protein
Details	88	83	hsa-miR-33b-5p	PIM3	Pim-3 proto-oncogene, serine/threonine kinase
Details	89	83	hsa-miR-33b-5p	SOWAHC	sosondowah ankyrin repeat domain family member C
Details	90	83	hsa-miR-33b-5p	ZBTB34	zinc finger and BTB domain containing 34
Details	91	83	hsa-miR-33b-5p	LRRC19	leucine rich repeat containing 19
Details	92	83	hsa-miR-33b-5p	SLC25A25	solute carrier family 25 member 25
Details	93	82	hsa-miR-33b-5p	NIPAL4	NIPA like domain containing 4
Details	94	82	hsa-miR-33b-5p	CAMTA1	calmodulin binding transcription activator 1
Details	95	82	hsa-miR-33b-5p	INSM1	INSM transcriptional repressor 1
Details	96	82	hsa-miR-33b-5p	SIX4	SIX homeobox 4
Details	97	82	hsa-miR-33b-5p	EXPH5	exophilin 5
Details	98	82	hsa-miR-33b-5p	SEMA3A	semaphorin 3A
Details	99	82	hsa-miR-33b-5p	MAP3K1	mitogen-activated protein kinase kinase kinase 1
Details	100	82	hsa-miR-33b-5p	SGCB	sarcoglycan beta
Details	101	82	hsa-miR-33b-5p	ZC3H12C	zinc finger CCCH-type containing 12C
Details	102	81	hsa-miR-33b-5p	LIMCH1	LIM and calponin homology domains 1
Details	103	81	hsa-miR-33b-5p	DPY19L1	dpy-19 like C-mannosyltransferase 1
Details	104	81	hsa-miR-33b-5p	CCNYL1	cyclin Y like 1
Details	105	81	hsa-miR-33b-5p	NPY	neuropeptide Y
Details	106	81	hsa-miR-33b-5p	LDLRAD4	low density lipoprotein receptor class A domain containing 4
Details	107	81	hsa-miR-33b-5p	SLC39A14	solute carrier family 39 member 14
Details	108	81	hsa-miR-33b-5p	AHCYL1	adenosylhomocysteinase like 1
Details	109	81	hsa-miR-33b-5p	HRNR	hornerin
Details	110	81	hsa-miR-33b-5p	ANKRD29	ankyrin repeat domain 29
Details	111	80	hsa-miR-33b-5p	LUC7L3	LUC7 like 3 pre-mRNA splicing factor
Details	112	80	hsa-miR-33b-5p	REEP1	receptor accessory protein 1
Details	113	80	hsa-miR-33b-5p	TPH2	tryptophan hydroxylase 2
Details	114	80	hsa-miR-33b-5p	TENT5C	terminal nucleotidyltransferase 5C
Details	115	80	hsa-miR-33b-5p	PHF6	PHD finger protein 6

## Sheet: hsa-miR-1305
Target Detail	Target Rank	Target Score	miRNA Name	Gene Symbol	Gene Description								Category	Term	RT	Genes	Count	%	P-Value	Benjamini
Details	1	100	hsa-miR-1305	ZBTB11	zinc finger and BTB domain containing 11								KEGG_PATHWAY	FoxO signaling pathway	RT	TGFB2, PRKAA2, IGF1, FOXO3, TGFBR1, ATG12, BCL6, C8ORF44-SGK3, MDM2, EP300, KRAS, SGK3, RAG2, SOS1	14	2.7	2.6e-05	0.0067
Details	2	100	hsa-miR-1305	NMU	neuromedin U								KEGG_PATHWAY	Cellular senescence	RT	PPP3CA, TGFB2, RBBP4, MDM2, NFATC3, ITPR2, KRAS, HIPK1, SLC25A5, FOXO3, TGFBR1	11	2.1	0.0062	0.59
Details	3	100	hsa-miR-1305	GALNT3	polypeptide N-acetylgalactosaminyltransferase 3								KEGG_PATHWAY	Gap junction	RT	GUCY1A2, TUBB2B, TUBB, LPAR1, ITPR2, KRAS, SOS1, PRKG1	8	1.5	0.0068	0.59
Details	4	100	hsa-miR-1305	GCNT1	glucosaminyl (N-acetyl) transferase 1								KEGG_PATHWAY	AMPK signaling pathway	RT	PFKFB3, PRKAA2, PPP2R2B, STRADB, PPP2R3A, HMGCR, IGF1, FOXO3, ACACB	9	1.7	0.012	0.76
Details	5	100	hsa-miR-1305	ESCO2	establishment of sister chromatid cohesion N-acetyltransferase 2								KEGG_PATHWAY	Axon guidance	RT	ITGB1, PPP3CA, FZD3, TRPC3, RASA1, SEMA6D, NFATC3, KRAS, SRGAP2, SRGAP1, ROBO1	11	2.1	0.017	0.76
Details	6	99	hsa-miR-1305	CSGALNACT2	chondroitin sulfate N-acetylgalactosaminyltransferase 2								KEGG_PATHWAY	mTOR signaling pathway	RT	FZD3, CLIP1, PRKAA2, RRAGC, STRADB, KRAS, RICTOR, IGF1, WNT16, SOS1	10	1.9	0.018	0.76
Details	7	99	hsa-miR-1305	DCUN1D1	defective in cullin neddylation 1 domain containing 1								KEGG_PATHWAY	Signaling pathways regulating pluripotency of stem cells	RT	FZD3, ZFHX3, SETDB1, KRAS, IGF1, WNT16, SKIL, ACVR2B, ACVR2A	9	1.7	0.029	0.9
Details	8	99	hsa-miR-1305	MSRB3	methionine sulfoxide reductase B3								KEGG_PATHWAY	Pathways of neurodegeneration - multiple diseases	RT	FZD3, GPR37, TRPC3, DNAH5, TUBB, GPX8, ITPR2, ATP2A1, WIPI2, WNT16, EIF2S1, PPP3CA, TUBB2B, ATXN1, ALS2, VAPB, PSMC2, KRAS, SLC25A5, GRIA4	20	3.9	0.033	0.9
Details	9	99	hsa-miR-1305	CPSF6	cleavage and polyadenylation specific factor 6								KEGG_PATHWAY	mRNA surveillance pathway	RT	CPSF7, CPSF6, PPP2R2B, CSTF2, PAPOLA, PABPC4L, PPP2R3A	7	1.4	0.036	0.9
Details	10	99	hsa-miR-1305	TMPO	thymopoietin								KEGG_PATHWAY	Hypertrophic cardiomyopathy	RT	ITGB1, TGFB2, CACNB4, PRKAA2, CACNA2D1, ATP2A1, IGF1	7	1.4	0.036	0.9
Details	11	99	hsa-miR-1305	RAB3C	RAB3C, member RAS oncogene family								KEGG_PATHWAY	PI3K-Akt signaling pathway	RT	ITGB1, PHLPP1, PRKAA2, LPAR1, PPP2R3A, IGF1, FOXO3, GHR, KITLG, GNG2, C8ORF44-SGK3, PPP2R2B, MDM2, KRAS, SGK3, SOS1	16	3.1	0.039	0.9
Details	12	99	hsa-miR-1305	CAV1	caveolin 1								KEGG_PATHWAY	Hippo signaling pathway	RT	TGFB2, FZD3, PATJ, FRMD6, PPP2R2B, CCN2, WNT16, TGFBR1, LLGL1	9	1.7	0.046	0.9
Details	13	99	hsa-miR-1305	PPP4R2	protein phosphatase 4 regulatory subunit 2								KEGG_PATHWAY	Cell cycle	RT	TGFB2, WEE1, NIPBL, ESCO1, RAD21, MDM2, EP300, ESCO2, CDC14B	9	1.7	0.046	0.9
Details	14	99	hsa-miR-1305	ALAD	aminolevulinate dehydratase								KEGG_PATHWAY	C-type lectin receptor signaling pathway	RT	PPP3CA, IL23A, MDM2, NFATC3, NLRP3, ITPR2, KRAS	7	1.4	0.048	0.9
Details	15	99	hsa-miR-1305	BANK1	B cell scaffold protein with ankyrin repeats 1
Details	16	99	hsa-miR-1305	REPS2	RALBP1 associated Eps domain containing 2
Details	17	99	hsa-miR-1305	SLC25A46	solute carrier family 25 member 46								Category	Term	RT	Genes	Count	%	P-Value	Benjamini
Details	18	98	hsa-miR-1305	ACVR2A	activin A receptor type 2A								GOTERM_BP_DIRECT	negative regulation of transcription, DNA-templated	RT	CREBZF, CITED2, ZBTB21, AHR, HDAC9, ZBTB4, STRN3, NPAT, NIPBL, BCLAF1, ZMYM2, LBH, ATXN1, RBBP4, TRIM24, ZNF503, SOX9, RUNX1T1, KLF11, SFMBT2, MBD2, HMGA2, RFX3, ZNF12, PROX1, PHC3, CDYL2, FOXP1, GCFC2, MDFIC, BCL6, SP3, PAX9, MDM2, CLOCK	35	6.8	4.9e-06	0.013
Details	19	98	hsa-miR-1305	TRPC3	transient receptor potential cation channel subfamily C member 3								GOTERM_BP_DIRECT	negative regulation of transcription from RNA polymerase II promoter	RT	MAGEH1, CITED2, ZBTB21, ZBTB20, MOSPD1, ARID4B, HMGB1, FOXO3, HDAC9, ZBTB4, STRN3, IKZF5, ELK4, NIPBL, ATXN1, RBBP4, SALL4, MXI1, EP300, SOX9, SKIL, KLF11, KLF12, ZFHX3, ZNF263, ZNF140, CAV1, MBD2, NFATC3, HMGA2, LARP7, SOX11, PROX1, ACVR2B, ETV5, HOPX, FOXP1, MMP12, KLF5, AEBP2, BCL6, PKIA, SP3, CREBRF, MDM2, ZNF557	46	8.9	0.00012	0.15
Details	20	98	hsa-miR-1305	SP3	Sp3 transcription factor								GOTERM_BP_DIRECT	positive regulation of transcription from RNA polymerase II promoter	RT	CREBZF, EHF, ONECUT2, CITED2, CHD6, UBP1, ARID4B, AHR, HMGB1, ELK4, PPP3CA, NIPBL, SALL4, EP300, SOX9, KLF12, RFX3, SOX11, PROX1, ZFY, ZFX, ETV5, MMP12, PYGO1, ADCYAP1, IL23A, PAX9, ZNF780B, PHIP, PGR, CLOCK, MOSPD1, FOXO3, STRN3, BCLAF3, NPAT, BCLAF1, NLRP3, ZNF263, ZFHX3, NFATC3, HMGA2, ESRRG, IGF1, USF3, ACVR2A, KLF5, SP3, CREBRF, CDK12, SSBP2	51	9.8	0.00039	0.21
Details	21	98	hsa-miR-1305	MLLT3	MLLT3, super elongation complex subunit								GOTERM_BP_DIRECT	negative regulation of gene expression	RT	TGFB2, PRKAA2, NDFIP1, SETDB1, CITED2, SFMBT2, ZBTB20, SOX11, IGF1, ACACB, ROBO1, FOXP1, PPP3CA, OCLN, TP53INP1, ZNF503, PGR, SOX9, CCN2, MARK1	20	3.9	0.0004	0.21
Details	22	98	hsa-miR-1305	MDM2	MDM2 proto-oncogene								GOTERM_BP_DIRECT	regulation of transcription, DNA-templated	RT	USP13, BNC2, CITED2, JADE1, ARID4B, AHR, MLLT3, ZBTB4, NPAS3, LBH, ATXN1, RBBP4, ZNF800, ZNF426, ZIM3, ZNF662, ZFHX3, ZNF263, ZNF140, DENND4A, SFMBT2, EAF1, HMGA2, RFX3, SOX11, ESRRG, ZNF12, ZBTB11, PROX1, ZFY, ACVR2B, ZFX, TGFBR1, GCFC2, ZZZ3, SP3, PAX9, PPIE, TERF2IP, ZNF780B, ZNF557, SSBP2, CLOCK, VGLL3	44	8.5	0.00041	0.21
Details	23	98	hsa-miR-1305	SORCS3	sortilin related VPS10 domain containing receptor 3								GOTERM_BP_DIRECT	positive regulation of transcription, DNA-templated	RT	CITED2, JADE1, AHR, FOXO3, MLLT3, NPAS3, NPAT, LBH, RBBP4, ATXN7, TP53INP1, TRIM24, EP300, SOX9, ZFHX3, RBPMS, EAF1, MBD2, DYRK1A, NFATC3, HMGA2, RFX3, SOX11, IGF1, MED4, ILF2, TGFBR1, MDFIC, KANSL1, SP3, PHIP, TAF4, CLOCK, KDM7A	34	6.6	0.00064	0.28
Details	24	98	hsa-miR-1305	KATNBL1	katanin regulatory subunit B1 like 1								GOTERM_BP_DIRECT	regulation of transcription from RNA polymerase II promoter	RT	CREBZF, EHF, ONECUT2, ZBTB21, JADE1, ZBTB20, UBP1, ARID4B, CTDSPL2, AHR, HMGB1, IKZF5, ELK4, SALL4, SOX9, ELOC, KLF11, KLF12, SKIDA1, DYRK1A, RFX3, ZNF12, PROX1, MED4, ZFY, ZFX, ETV5, FOXP1, AEBP2, SUB1, PAX9, ZNF780B, PHIP, PGR, ZNF557, LCORL, SOS1, CLOCK, KDM7A, VGLL3, ZNF518A, FOXO3, NPAS3, ATXN7, RAD21, MXI1, ZNF426, ZIM3, ZNF662, ZNF263, ZFHX3, ZNF140, NFATC3, ESRRG, ZBTB11, HOPX, ZZZ3, KLF5…	64	12.4	0.0013	0.48
Details	25	98	hsa-miR-1305	WNT16	Wnt family member 16								GOTERM_BP_DIRECT	ventricular septum morphogenesis	RT	TGFB2, CITED2, SOX11, PROX1, TGFBR1, ROBO1	6	1.2	0.0021	0.67
Details	26	98	hsa-miR-1305	CHL1	cell adhesion molecule L1 like								GOTERM_BP_DIRECT	regulation of cell cycle process	RT	TXLNG, HMGA2, USP51, SOX9	4	0.8	0.0045	1
Details	27	98	hsa-miR-1305	GABRA4	gamma-aminobutyric acid type A receptor alpha4 subunit								GOTERM_BP_DIRECT	response to endoplasmic reticulum stress	RT	TMX1, TMEM33, UBA5, TMTC3, CREBRF, UBQLN1, ATP2A1, EIF2S1	8	1.5	0.0061	1
Details	28	98	hsa-miR-1305	SERINC1	serine incorporator 1								GOTERM_BP_DIRECT	mRNA 3'-end processing	RT	CPSF7, CPSF6, CSTF2, PAPOLA	4	0.8	0.0066	1
Details	29	98	hsa-miR-1305	IGSF3	immunoglobulin superfamily member 3								GOTERM_BP_DIRECT	regulation of GTPase activity	RT	FGD4, BCL6, ALS2, RASA2, RICTOR, RAPGEF6, TBC1D15, PRKG1	8	1.5	0.0074	1
Details	30	98	hsa-miR-1305	TERF2IP	TERF2 interacting protein								GOTERM_BP_DIRECT	negative regulation of transforming growth factor beta receptor signaling pathway	RT	SPRED1, ONECUT2, RBBP4, CAV1, CD109, ARID4B, LDLRAD4, IL17RD, SKIL	9	1.7	0.0074	1
Details	31	97	hsa-miR-1305	ARID4B	AT-rich interaction domain 4B								GOTERM_BP_DIRECT	protein phosphorylation	RT	TGFB2, PRKAA2, DYRK2, NEK7, DYRK1A, HIPK1, ACVR2B, TGFBR1, DCLK1, ACVR2A, WEE1, SLK, PDIK1L, C8ORF44-SGK3, TAF4B, SGK3, CDK12, TAF4, PRKG1, MARK1, CDKL1	21	4.1	0.0075	1
Details	32	97	hsa-miR-1305	TMEM69	transmembrane protein 69								GOTERM_BP_DIRECT	cytoplasmic microtubule organization	RT	MAP10, CLIP1, SLK, HOOK1, KATNBL1, HOOK3	6	1.2	0.0084	1
Details	33	97	hsa-miR-1305	PRKG1	protein kinase cGMP-dependent 1								GOTERM_BP_DIRECT	Ras protein signal transduction	RT	KITLG, SETDB1, DOK6, G3BP2, KRAS, IGF1, SOS1, RAPGEF6	8	1.5	0.0087	1
Details	34	97	hsa-miR-1305	VPS50	VPS50, EARP/GARPII complex subunit								GOTERM_BP_DIRECT	epithelial to mesenchymal transition	RT	EPB41L5, TGFB2, HMGA2, SOX9, IGF1, TGFBR1	6	1.2	0.0098	1
Details	35	97	hsa-miR-1305	TBC1D4	TBC1 domain family member 4								GOTERM_BP_DIRECT	cellular response to oxidative stress	RT	VKORC1L1, PRKAA2, GPX8, SLC7A11, FOXO3, EIF2S1, ETV5, SLC25A24	8	1.5	0.01	1
Details	36	97	hsa-miR-1305	FAM214A	family with sequence similarity 214 member A								GOTERM_BP_DIRECT	mitotic sister chromatid cohesion	RT	NIPBL, ESCO1, RAD21, ESCO2	4	0.8	0.011	1
Details	37	97	hsa-miR-1305	DCAF8L1	DDB1 and CUL4 associated factor 8 like 1								GOTERM_BP_DIRECT	negative regulation of extrinsic apoptotic signaling pathway in absence of ligand	RT	C8ORF44-SGK3, EYA3, STRADB, EYA4, SGK3	5	1	0.013	1
Details	38	97	hsa-miR-1305	FAM241A	family with sequence similarity 241 member A								GOTERM_BP_DIRECT	regulation of exocytosis	RT	RIMS2, RAB3C, RAB26, STXBP5, RAB33B	5	1	0.013	1
Details	39	97	hsa-miR-1305	RSL1D1	ribosomal L1 domain containing 1								GOTERM_BP_DIRECT	endocrine pancreas development	RT	ONECUT2, ZNF800, RFX3, SOX9	4	0.8	0.014	1
Details	40	97	hsa-miR-1305	MDM1	Mdm1 nuclear protein								GOTERM_BP_DIRECT	histone dephosphorylation	RT	PPP4R2, EYA3, EYA4	3	0.6	0.015	1
Details	41	97	hsa-miR-1305	SLC17A8	solute carrier family 17 member 8								GOTERM_BP_DIRECT	response to fatty acid	RT	ALAD, CCN2, SOX9, FOXO3	4	0.8	0.016	1
Details	42	97	hsa-miR-1305	ZDHHC6	zinc finger DHHC-type containing 6								GOTERM_BP_DIRECT	negative regulation of epithelial to mesenchymal transition	RT	SPRED1, LDLRAD4, IL17RD, USF3, MARK1	5	1	0.017	1
Details	43	96	hsa-miR-1305	HMGA2	high mobility group AT-hook 2								GOTERM_BP_DIRECT	endosome organization	RT	PLEKHF2, BLOC1S6, ALS2, HOOK1, HOOK3	5	1	0.018	1
Details	44	96	hsa-miR-1305	ZMYM2	zinc finger MYM-type containing 2								GOTERM_BP_DIRECT	positive regulation of gene expression	RT	SLC24A4, CITED2, CAV1, HMGA2, SOX11, IGF1, WNT16, TGFBR1, SLC6A4, ROBO1, PPP3CA, OCLN, TP53INP1, MDM2, TRIM24, CNTN1, STAP1, KRAS, PGR, SOX9, CCN2, MARK1	22	4.2	0.019	1
Details	45	96	hsa-miR-1305	ELL2	elongation factor for RNA polymerase II 2								GOTERM_BP_DIRECT	ovarian follicle development	RT	KITLG, ZNF830, ZFY, TAF4, ZFX	5	1	0.02	1
Details	46	96	hsa-miR-1305	VIRMA	vir like m6A methyltransferase associated								GOTERM_BP_DIRECT	hair follicle development	RT	TGFB2, FZD3, CD109, SOX9, SOS1	5	1	0.021	1
Details	47	96	hsa-miR-1305	USP51	ubiquitin specific peptidase 51								GOTERM_BP_DIRECT	memory	RT	BLOC1S6, YTHDF1, ATXN1, NETO1, SORCS3, PAIP2, SLC6A4	7	1.4	0.023	1
Details	48	96	hsa-miR-1305	ILF2	interleukin enhancer binding factor 2								GOTERM_BP_DIRECT	B cell differentiation	RT	ITGB1, BCL6, SP3, EP300, SLC25A5, RAG2, HDAC9	7	1.4	0.025	1
Details	49	96	hsa-miR-1305	RAD21	RAD21 cohesin complex component								GOTERM_BP_DIRECT	chromatin organization	RT	PRKAA2, SETDB1, EYA3, EYA4, CHD6, ZNF518A, HMGA2, HDAC9, RCBTB1, ZZZ3, AEBP2, KANSL1, EP300, RAG2, KDM7A	15	2.9	0.03	1
Details	50	96	hsa-miR-1305	BCLAF3	BCLAF1 and THRAP3 family member 3								GOTERM_BP_DIRECT	regulation of cell proliferation	RT	TGFB2, CXCL11, BCL6, C8ORF44-SGK3, AMBN, MBD2, SGK3, SOX9, SLC7A11, SOS1	10	1.9	0.03	1
Details	51	96	hsa-miR-1305	AHR	aryl hydrocarbon receptor								GOTERM_BP_DIRECT	autophagosome assembly	RT	SYNPO2, TP53INP1, UBQLN1, WIPI2, ATG12, RAB33B	6	1.2	0.031	1
Details	52	96	hsa-miR-1305	TP53INP1	tumor protein p53 inducible nuclear protein 1								GOTERM_BP_DIRECT	synaptic membrane adhesion	RT	CDH6, SLITRK2, FLRT3, GPC6	4	0.8	0.031	1
Details	53	96	hsa-miR-1305	TENM1	teneurin transmembrane protein 1								GOTERM_BP_DIRECT	mRNA processing	RT	BCLAF1, CNOT6L, CPSF6, PPP4R2, SCAF11, DHX15, PAPOLA, LARP7, ZNF326, CDK12, ZNF830, VIRMA	12	2.3	0.035	1
Details	54	96	hsa-miR-1305	PRKAA2	protein kinase AMP-activated catalytic subunit alpha 2								GOTERM_BP_DIRECT	visual learning	RT	ITGB1, NETO1, KRAS, HMGCR, SLC7A11	5	1	0.035	1
Details	55	96	hsa-miR-1305	ANKRD30A	ankyrin repeat domain 30A								GOTERM_BP_DIRECT	RNA splicing	RT	PRPF4, BCLAF1, PPP4R2, RRAGC, SCAF11, DHX15, LARP7, ZNF326, CDK12, ZNF830, VIRMA	11	2.1	0.037	1
Details	56	96	hsa-miR-1305	RASA1	RAS p21 protein activator 1								GOTERM_BP_DIRECT	cytoskeleton organization	RT	FGD4, BLOC1S6, SH3KBP1, GAN, RICTOR, PHIP, SOX9, LARP4, MARK1	9	1.7	0.038	1
Details	57	96	hsa-miR-1305	BCLAF1	BCL2 associated transcription factor 1								GOTERM_BP_DIRECT	protein localization	RT	NIPBL, FRMD6, AKAP11, RRAGC, BCL6, ALS2, KCNA1, CAV1	8	1.5	0.039	1
Details	58	96	hsa-miR-1305	FAM81A	family with sequence similarity 81 member A								GOTERM_BP_DIRECT	pre-mRNA cleavage required for polyadenylation	RT	CPSF7, CPSF6, CSTF2	3	0.6	0.04	1
Details	59	96	hsa-miR-1305	CRTAP	cartilage associated protein								GOTERM_BP_DIRECT	peptidyl-serine phosphorylation	RT	DYRK2, C8ORF44-SGK3, NEK7, DYRK1A, SGK3, RICTOR, HIPK1, DCLK1, TGFBR1, MARK1	10	1.9	0.04	1
Details	60	96	hsa-miR-1305	RAG2	recombination activating 2								GOTERM_BP_DIRECT	positive regulation of activated T cell proliferation	RT	PPP3CA, IL23A, IGF1, HMGB1	4	0.8	0.04	1
Details	61	95	hsa-miR-1305	MARK1	microtubule affinity regulating kinase 1								GOTERM_BP_DIRECT	cardiac epithelial to mesenchymal transition	RT	TGFB2, WNT16, TGFBR1	3	0.6	0.046	1
Details	62	95	hsa-miR-1305	C22orf39	chromosome 22 open reading frame 39								GOTERM_BP_DIRECT	embryonic camera-type eye morphogenesis	RT	CITED2, SP3, HIPK1	3	0.6	0.046	1
Details	63	95	hsa-miR-1305	LARP7	La ribonucleoprotein domain family member 7								GOTERM_BP_DIRECT	positive regulation of GTPase activity	RT	ITGB1, RGS4, ADCYAP1, ALS2, RASA1, ELMOD2, SRGAP2, ARHGEF7, SOS1, RAPGEF6	10	1.9	0.047	1
Details	64	95	hsa-miR-1305	ZNF518A	zinc finger protein 518A								GOTERM_BP_DIRECT	parental behavior	RT	ZFY, ZFX	2	0.4	0.049	1
Details	65	95	hsa-miR-1305	DENND6A	DENN domain containing 6A								GOTERM_BP_DIRECT	alcohol catabolic process	RT	ADH4, ADH7	2	0.4	0.049	1
Details	66	95	hsa-miR-1305	RCBTB1	RCC1 and BTB domain containing protein 1								GOTERM_BP_DIRECT	positive regulation of glutamate uptake involved in transmission of nerve impulse	RT	ITGB1, SLC17A8	2	0.4	0.049	1
Details	67	95	hsa-miR-1305	MAB21L1	mab-21 like 1
Details	68	95	hsa-miR-1305	HMGCR	3-hydroxy-3-methylglutaryl-CoA reductase
Details	69	95	hsa-miR-1305	FAM126B	family with sequence similarity 126 member B
Details	70	95	hsa-miR-1305	CNTN1	contactin 1
Details	71	95	hsa-miR-1305	POGLUT1	protein O-glucosyltransferase 1
Details	72	95	hsa-miR-1305	JAKMIP2	janus kinase and microtubule interacting protein 2
Details	73	95	hsa-miR-1305	PRM1	protamine 1
Details	74	95	hsa-miR-1305	GDA	guanine deaminase
Details	75	95	hsa-miR-1305	ZNRF2	zinc and ring finger 2
Details	76	95	hsa-miR-1305	TMEM33	transmembrane protein 33
Details	77	95	hsa-miR-1305	ATP11C	ATPase phospholipid transporting 11C
Details	78	95	hsa-miR-1305	CLOCK	clock circadian regulator
Details	79	95	hsa-miR-1305	UBP1	upstream binding protein 1
Details	80	95	hsa-miR-1305	ATG12	autophagy related 12
Details	81	95	hsa-miR-1305	EPB41L5	erythrocyte membrane protein band 4.1 like 5
Details	82	95	hsa-miR-1305	RBM7	RNA binding motif protein 7
Details	83	95	hsa-miR-1305	DCLK1	doublecortin like kinase 1
Details	84	95	hsa-miR-1305	EFR3A	EFR3 homolog A
Details	85	95	hsa-miR-1305	DGKH	diacylglycerol kinase eta
Details	86	95	hsa-miR-1305	AZI2	5-azacytidine induced 2
Details	87	95	hsa-miR-1305	RAD54B	RAD54 homolog B
Details	88	94	hsa-miR-1305	GRIA4	glutamate ionotropic receptor AMPA type subunit 4
Details	89	94	hsa-miR-1305	ATXN7L1	ataxin 7 like 1
Details	90	94	hsa-miR-1305	COX15	cytochrome c oxidase assembly homolog COX15
Details	91	94	hsa-miR-1305	SKIL	SKI like proto-oncogene
Details	92	94	hsa-miR-1305	PALM3	paralemmin 3
Details	93	94	hsa-miR-1305	CYREN	cell cycle regulator of NHEJ
Details	94	94	hsa-miR-1305	SEMA6D	semaphorin 6D
Details	95	94	hsa-miR-1305	KRAS	KRAS proto-oncogene, GTPase
Details	96	94	hsa-miR-1305	ADH4	alcohol dehydrogenase 4 (class II), pi polypeptide
Details	97	94	hsa-miR-1305	EP300	E1A binding protein p300
Details	98	94	hsa-miR-1305	GCN1	GCN1, eIF2 alpha kinase activator homolog
Details	99	94	hsa-miR-1305	CCDC126	coiled-coil domain containing 126
Details	100	94	hsa-miR-1305	LYRM2	LYR motif containing 2
Details	101	94	hsa-miR-1305	PGAP1	post-GPI attachment to proteins 1
Details	102	94	hsa-miR-1305	ZADH2	zinc binding alcohol dehydrogenase domain containing 2
Details	103	94	hsa-miR-1305	CD1D	CD1d molecule
Details	104	94	hsa-miR-1305	CACNB4	calcium voltage-gated channel auxiliary subunit beta 4
Details	105	94	hsa-miR-1305	LDLRAD4	low density lipoprotein receptor class A domain containing 4
Details	106	94	hsa-miR-1305	PWP2	PWP2, small subunit processome component
Details	107	94	hsa-miR-1305	MMP12	matrix metallopeptidase 12
Details	108	94	hsa-miR-1305	ESCO1	establishment of sister chromatid cohesion N-acetyltransferase 1
Details	109	94	hsa-miR-1305	DENND4A	DENN domain containing 4A
Details	110	94	hsa-miR-1305	NAA25	N(alpha)-acetyltransferase 25, NatB auxiliary subunit
Details	111	94	hsa-miR-1305	CDKL1	cyclin dependent kinase like 1
Details	112	94	hsa-miR-1305	WEE1	WEE1 G2 checkpoint kinase
Details	113	94	hsa-miR-1305	ZNF326	zinc finger protein 326
Details	114	94	hsa-miR-1305	COL25A1	collagen type XXV alpha 1 chain
Details	115	94	hsa-miR-1305	VKORC1L1	vitamin K epoxide reductase complex subunit 1 like 1
Details	116	94	hsa-miR-1305	MGME1	mitochondrial genome maintenance exonuclease 1
Details	117	94	hsa-miR-1305	CRLS1	cardiolipin synthase 1
Details	118	94	hsa-miR-1305	PCDH9	protocadherin 9
Details	119	94	hsa-miR-1305	MXI1	MAX interactor 1, dimerization protein
Details	120	94	hsa-miR-1305	FZD3	frizzled class receptor 3
Details	121	94	hsa-miR-1305	TCP11L1	t-complex 11 like 1
Details	122	93	hsa-miR-1305	THAP2	THAP domain containing 2
Details	123	93	hsa-miR-1305	STXBP5	syntaxin binding protein 5
Details	124	93	hsa-miR-1305	APOLD1	apolipoprotein L domain containing 1
Details	125	93	hsa-miR-1305	CSAD	cysteine sulfinic acid decarboxylase
Details	126	93	hsa-miR-1305	RICTOR	RPTOR independent companion of MTOR complex 2
Details	127	93	hsa-miR-1305	CCSAP	centriole, cilia and spindle associated protein
Details	128	93	hsa-miR-1305	FOXP1	forkhead box P1
Details	129	93	hsa-miR-1305	PPM1E	protein phosphatase, Mg2+/Mn2+ dependent 1E
Details	130	93	hsa-miR-1305	EHF	ETS homologous factor
Details	131	93	hsa-miR-1305	NIPA1	NIPA magnesium transporter 1
Details	132	93	hsa-miR-1305	VWA2	von Willebrand factor A domain containing 2
Details	133	93	hsa-miR-1305	FGD4	FYVE, RhoGEF and PH domain containing 4
Details	134	93	hsa-miR-1305	GMCL1	germ cell-less, spermatogenesis associated 1
Details	135	93	hsa-miR-1305	ZCCHC14	zinc finger CCHC-type containing 14
Details	136	93	hsa-miR-1305	DYRK1A	dual specificity tyrosine phosphorylation regulated kinase 1A
Details	137	93	hsa-miR-1305	ZFX	zinc finger protein X-linked
Details	138	93	hsa-miR-1305	KLF12	Kruppel like factor 12
Details	139	93	hsa-miR-1305	CEP350	centrosomal protein 350
Details	140	93	hsa-miR-1305	PCDH15	protocadherin related 15
Details	141	93	hsa-miR-1305	KANSL1	KAT8 regulatory NSL complex subunit 1
Details	142	93	hsa-miR-1305	HMGB1	high mobility group box 1
Details	143	93	hsa-miR-1305	GK5	glycerol kinase 5
Details	144	93	hsa-miR-1305	IL23A	interleukin 23 subunit alpha
Details	145	93	hsa-miR-1305	UBE2K	ubiquitin conjugating enzyme E2 K
Details	146	93	hsa-miR-1305	SP8	Sp8 transcription factor
Details	147	92	hsa-miR-1305	TBC1D15	TBC1 domain family member 15
Details	148	92	hsa-miR-1305	VAPB	VAMP associated protein B and C
Details	149	92	hsa-miR-1305	AMD1	adenosylmethionine decarboxylase 1
Details	150	92	hsa-miR-1305	BLOC1S6	biogenesis of lysosomal organelles complex 1 subunit 6
Details	151	92	hsa-miR-1305	DAAM1	dishevelled associated activator of morphogenesis 1
Details	152	92	hsa-miR-1305	ACOT9	acyl-CoA thioesterase 9
Details	153	92	hsa-miR-1305	TGFB2	transforming growth factor beta 2
Details	154	92	hsa-miR-1305	CCN2	cellular communication network factor 2
Details	155	92	hsa-miR-1305	IGF2BP3	insulin like growth factor 2 mRNA binding protein 3
Details	156	92	hsa-miR-1305	FLRT3	fibronectin leucine rich transmembrane protein 3
Details	157	92	hsa-miR-1305	GNG2	G protein subunit gamma 2
Details	158	92	hsa-miR-1305	CREBZF	CREB/ATF bZIP transcription factor
Details	159	92	hsa-miR-1305	PARP11	poly(ADP-ribose) polymerase family member 11
Details	160	92	hsa-miR-1305	EYA3	EYA transcriptional coactivator and phosphatase 3
Details	161	92	hsa-miR-1305	CFAP206	cilia and flagella associated protein 206
Details	162	92	hsa-miR-1305	PAIP2	poly(A) binding protein interacting protein 2
Details	163	92	hsa-miR-1305	KLF5	Kruppel like factor 5
Details	164	92	hsa-miR-1305	MGAT4A	alpha-1,3-mannosyl-glycoprotein 4-beta-N-acetylglucosaminyltransferase A
Details	165	92	hsa-miR-1305	FAN1	FANCD2 and FANCI associated nuclease 1
Details	166	92	hsa-miR-1305	BCL6	BCL6, transcription repressor
Details	167	92	hsa-miR-1305	PKIA	cAMP-dependent protein kinase inhibitor alpha
Details	168	92	hsa-miR-1305	TMX1	thioredoxin related transmembrane protein 1
Details	169	92	hsa-miR-1305	KBTBD11	kelch repeat and BTB domain containing 11
Details	170	92	hsa-miR-1305	SEL1L	SEL1L, ERAD E3 ligase adaptor subunit
Details	171	92	hsa-miR-1305	SRGAP1	SLIT-ROBO Rho GTPase activating protein 1
Details	172	92	hsa-miR-1305	ALS2	ALS2, alsin Rho guanine nucleotide exchange factor
Details	173	92	hsa-miR-1305	KLHL15	kelch like family member 15
Details	174	92	hsa-miR-1305	USO1	USO1 vesicle transport factor
Details	175	92	hsa-miR-1305	GPX8	glutathione peroxidase 8 (putative)
Details	176	92	hsa-miR-1305	SCAF11	SR-related CTD associated factor 11
Details	177	92	hsa-miR-1305	PAIP1	poly(A) binding protein interacting protein 1
Details	178	92	hsa-miR-1305	MAP7	microtubule associated protein 7
Details	179	92	hsa-miR-1305	PFN4	profilin family member 4
Details	180	91	hsa-miR-1305	CNTN3	contactin 3
Details	181	91	hsa-miR-1305	TUBB	tubulin beta class I
Details	182	91	hsa-miR-1305	NCKAP1	NCK associated protein 1
Details	183	91	hsa-miR-1305	STRADB	STE20 related adaptor beta
Details	184	91	hsa-miR-1305	ONECUT2	one cut homeobox 2
Details	185	91	hsa-miR-1305	RTKN2	rhotekin 2
Details	186	91	hsa-miR-1305	MDFIC	MyoD family inhibitor domain containing
Details	187	91	hsa-miR-1305	GAN	gigaxonin
Details	188	91	hsa-miR-1305	LBR	lamin B receptor
Details	189	91	hsa-miR-1305	SPRED1	sprouty related EVH1 domain containing 1
Details	190	91	hsa-miR-1305	CTDSPL2	CTD small phosphatase like 2
Details	191	91	hsa-miR-1305	KDELC2	KDEL motif containing 2
Details	192	91	hsa-miR-1305	AP1S2	adaptor related protein complex 1 subunit sigma 2
Details	193	91	hsa-miR-1305	TMEM132B	transmembrane protein 132B
Details	194	91	hsa-miR-1305	DOK6	docking protein 6
Details	195	91	hsa-miR-1305	KLHL42	kelch like family member 42
Details	196	91	hsa-miR-1305	ERC2	ELKS/RAB6-interacting/CAST family member 2
Details	197	91	hsa-miR-1305	CITED2	Cbp/p300 interacting transactivator with Glu/Asp rich carboxy-terminal domain 2
Details	198	91	hsa-miR-1305	SOS1	SOS Ras/Rac guanine nucleotide exchange factor 1
Details	199	91	hsa-miR-1305	PGR	progesterone receptor
Details	200	91	hsa-miR-1305	PDE6A	phosphodiesterase 6A
Details	201	91	hsa-miR-1305	PPP2R3A	protein phosphatase 2 regulatory subunit B''alpha
Details	202	91	hsa-miR-1305	C17orf100	chromosome 17 open reading frame 100
Details	203	91	hsa-miR-1305	GUCY1A2	guanylate cyclase 1 soluble subunit alpha 2
Details	204	91	hsa-miR-1305	FGL2	fibrinogen like 2
Details	205	91	hsa-miR-1305	MAGEH1	MAGE family member H1
Details	206	91	hsa-miR-1305	RADX	RPA1 related single stranded DNA binding protein, X-linked
Details	207	91	hsa-miR-1305	SLC25A21	solute carrier family 25 member 21
Details	208	91	hsa-miR-1305	PCMTD1	protein-L-isoaspartate (D-aspartate) O-methyltransferase domain containing 1
Details	209	91	hsa-miR-1305	SLC7A11	solute carrier family 7 member 11
Details	210	91	hsa-miR-1305	PATJ	PATJ, crumbs cell polarity complex component
Details	211	91	hsa-miR-1305	ZNF503	zinc finger protein 503
Details	212	91	hsa-miR-1305	KCTD9	potassium channel tetramerization domain containing 9
Details	213	91	hsa-miR-1305	RAB26	RAB26, member RAS oncogene family
Details	214	91	hsa-miR-1305	FAXC	failed axon connections homolog
Details	215	91	hsa-miR-1305	SOX11	SRY-box 11
Details	216	90	hsa-miR-1305	HCN1	hyperpolarization activated cyclic nucleotide gated potassium channel 1
Details	217	90	hsa-miR-1305	SUB1	SUB1 homolog, transcriptional regulator
Details	218	90	hsa-miR-1305	MCTP2	multiple C2 and transmembrane domain containing 2
Details	219	90	hsa-miR-1305	TTC13	tetratricopeptide repeat domain 13
Details	220	90	hsa-miR-1305	STAP1	signal transducing adaptor family member 1
Details	221	90	hsa-miR-1305	CREBRF	CREB3 regulatory factor
Details	222	90	hsa-miR-1305	LPAR1	lysophosphatidic acid receptor 1
Details	223	90	hsa-miR-1305	GCFC2	GC-rich sequence DNA-binding factor 2
Details	224	90	hsa-miR-1305	PHIP	pleckstrin homology domain interacting protein
Details	225	90	hsa-miR-1305	PAPPA	pappalysin 1
Details	226	90	hsa-miR-1305	KIF3C	kinesin family member 3C
Details	227	90	hsa-miR-1305	C12orf40	chromosome 12 open reading frame 40
Details	228	90	hsa-miR-1305	SPOPL	speckle type BTB/POZ protein like
Details	229	90	hsa-miR-1305	KIF1BP	KIF1 binding protein
Details	230	90	hsa-miR-1305	ARL6IP6	ADP ribosylation factor like GTPase 6 interacting protein 6
Details	231	90	hsa-miR-1305	ZNF12	zinc finger protein 12
Details	232	90	hsa-miR-1305	FCHO2	FCH domain only 2
Details	233	90	hsa-miR-1305	AEBP2	AE binding protein 2
Details	234	90	hsa-miR-1305	RNF180	ring finger protein 180
Details	235	90	hsa-miR-1305	IGF1	insulin like growth factor 1
Details	236	90	hsa-miR-1305	RNF128	ring finger protein 128, E3 ubiquitin protein ligase
Details	237	90	hsa-miR-1305	JPH1	junctophilin 1
Details	238	90	hsa-miR-1305	EXD2	exonuclease 3'-5' domain containing 2
Details	239	90	hsa-miR-1305	RUNX1T1	RUNX1 translocation partner 1
Details	240	90	hsa-miR-1305	YME1L1	YME1 like 1 ATPase
Details	241	90	hsa-miR-1305	C15orf40	chromosome 15 open reading frame 40
Details	242	90	hsa-miR-1305	YTHDF1	YTH N6-methyladenosine RNA binding protein 1
Details	243	90	hsa-miR-1305	TCHH	trichohyalin
Details	244	90	hsa-miR-1305	ZNF780B	zinc finger protein 780B
Details	245	90	hsa-miR-1305	SLITRK2	SLIT and NTRK like family member 2
Details	246	90	hsa-miR-1305	EYA4	EYA transcriptional coactivator and phosphatase 4
Details	247	90	hsa-miR-1305	OSBPL11	oxysterol binding protein like 11
Details	248	90	hsa-miR-1305	PAPSS2	3'-phosphoadenosine 5'-phosphosulfate synthase 2
Details	249	90	hsa-miR-1305	KPNB1	karyopherin subunit beta 1
Details	250	90	hsa-miR-1305	DNAJC27	DnaJ heat shock protein family (Hsp40) member C27
Details	251	90	hsa-miR-1305	NIPBL	NIPBL, cohesin loading factor
Details	252	89	hsa-miR-1305	VGLL3	vestigial like family member 3
Details	253	89	hsa-miR-1305	OCLN	occludin
Details	254	89	hsa-miR-1305	RHOBTB1	Rho related BTB domain containing 1
Details	255	89	hsa-miR-1305	PROSER2	proline and serine rich 2
Details	256	89	hsa-miR-1305	ZFHX3	zinc finger homeobox 3
Details	257	89	hsa-miR-1305	BNC2	basonuclin 2
Details	258	89	hsa-miR-1305	CLINT1	clathrin interactor 1
Details	259	89	hsa-miR-1305	RGS20	regulator of G protein signaling 20
Details	260	89	hsa-miR-1305	NDFIP1	Nedd4 family interacting protein 1
Details	261	89	hsa-miR-1305	ITPR2	inositol 1,4,5-trisphosphate receptor type 2
Details	262	89	hsa-miR-1305	CHD6	chromodomain helicase DNA binding protein 6
Details	263	89	hsa-miR-1305	PDIK1L	PDLIM1 interacting kinase 1 like
Details	264	89	hsa-miR-1305	TRIM24	tripartite motif containing 24
Details	265	89	hsa-miR-1305	C12orf29	chromosome 12 open reading frame 29
Details	266	89	hsa-miR-1305	CLVS2	clavesin 2
Details	267	89	hsa-miR-1305	MS4A7	membrane spanning 4-domains A7
Details	268	89	hsa-miR-1305	GPC6	glypican 6
Details	269	89	hsa-miR-1305	SCCPDH	saccharopine dehydrogenase (putative)
Details	270	89	hsa-miR-1305	FOXO3	forkhead box O3
Details	271	89	hsa-miR-1305	KDM7A	lysine demethylase 7A
Details	272	88	hsa-miR-1305	FAM149A	family with sequence similarity 149 member A
Details	273	88	hsa-miR-1305	CACNA2D1	calcium voltage-gated channel auxiliary subunit alpha2delta 1
Details	274	88	hsa-miR-1305	ZNF800	zinc finger protein 800
Details	275	88	hsa-miR-1305	AKAP11	A-kinase anchoring protein 11
Details	276	88	hsa-miR-1305	DDI2	DNA damage inducible 1 homolog 2
Details	277	88	hsa-miR-1305	CSTF2	cleavage stimulation factor subunit 2
Details	278	88	hsa-miR-1305	KLHL24	kelch like family member 24
Details	279	88	hsa-miR-1305	FRMD6	FERM domain containing 6
Details	280	88	hsa-miR-1305	FNBP1L	formin binding protein 1 like
Details	281	88	hsa-miR-1305	HSPA4L	heat shock protein family A (Hsp70) member 4 like
Details	282	88	hsa-miR-1305	ATXN7	ataxin 7
Details	283	88	hsa-miR-1305	ITGB1	integrin subunit beta 1
Details	284	88	hsa-miR-1305	ZNF426	zinc finger protein 426
Details	285	88	hsa-miR-1305	USP46	ubiquitin specific peptidase 46
Details	286	88	hsa-miR-1305	CPSF7	cleavage and polyadenylation specific factor 7
Details	287	88	hsa-miR-1305	PTGER4	prostaglandin E receptor 4
Details	288	88	hsa-miR-1305	CASQ2	calsequestrin 2
Details	289	88	hsa-miR-1305	JADE1	jade family PHD finger 1
Details	290	88	hsa-miR-1305	ZNF557	zinc finger protein 557
Details	291	88	hsa-miR-1305	TMED7	transmembrane p24 trafficking protein 7
Details	292	88	hsa-miR-1305	SLC36A4	solute carrier family 36 member 4
Details	293	88	hsa-miR-1305	TRHDE	thyrotropin releasing hormone degrading enzyme
Details	294	88	hsa-miR-1305	ATP2A1	ATPase sarcoplasmic/endoplasmic reticulum Ca2+ transporting 1
Details	295	88	hsa-miR-1305	RBPMS	RNA binding protein, mRNA processing factor
Details	296	88	hsa-miR-1305	ARFIP1	ADP ribosylation factor interacting protein 1
Details	297	88	hsa-miR-1305	EIF2S1	eukaryotic translation initiation factor 2 subunit alpha
Details	298	88	hsa-miR-1305	SLC25A5	solute carrier family 25 member 5
Details	299	87	hsa-miR-1305	RASA2	RAS p21 protein activator 2
Details	300	87	hsa-miR-1305	PPIE	peptidylprolyl isomerase E
Details	301	87	hsa-miR-1305	ST7	suppression of tumorigenicity 7
Details	302	87	hsa-miR-1305	USF3	upstream transcription factor family member 3
Details	303	87	hsa-miR-1305	ELOC	elongin C
Details	304	87	hsa-miR-1305	GALNT7	polypeptide N-acetylgalactosaminyltransferase 7
Details	305	87	hsa-miR-1305	DENND5B	DENN domain containing 5B
Details	306	87	hsa-miR-1305	RAB6D	RAB6D, member RAS oncogene family
Details	307	87	hsa-miR-1305	RFX3	regulatory factor X3
Details	308	87	hsa-miR-1305	CXCL11	C-X-C motif chemokine ligand 11
Details	309	87	hsa-miR-1305	PROX1	prospero homeobox 1
Details	310	87	hsa-miR-1305	SFMBT2	Scm like with four mbt domains 2
Details	311	87	hsa-miR-1305	CLIP1	CAP-Gly domain containing linker protein 1
Details	312	87	hsa-miR-1305	FLRT2	fibronectin leucine rich transmembrane protein 2
Details	313	87	hsa-miR-1305	CEP63	centrosomal protein 63
Details	314	87	hsa-miR-1305	ELMOD2	ELMO domain containing 2
Details	315	87	hsa-miR-1305	SEC11C	SEC11 homolog C, signal peptidase complex subunit
Details	316	87	hsa-miR-1305	TMEM215	transmembrane protein 215
Details	317	87	hsa-miR-1305	SPOP	speckle type BTB/POZ protein
Details	318	87	hsa-miR-1305	SPON1	spondin 1
Details	319	87	hsa-miR-1305	GGCX	gamma-glutamyl carboxylase
Details	320	87	hsa-miR-1305	FAR1	fatty acyl-CoA reductase 1
Details	321	87	hsa-miR-1305	RAB33B	RAB33B, member RAS oncogene family
Details	322	87	hsa-miR-1305	TXLNG	taxilin gamma
Details	323	87	hsa-miR-1305	PLOD2	procollagen-lysine,2-oxoglutarate 5-dioxygenase 2
Details	324	87	hsa-miR-1305	PSMC2	proteasome 26S subunit, ATPase 2
Details	325	87	hsa-miR-1305	TENM3	teneurin transmembrane protein 3
Details	326	87	hsa-miR-1305	ZBTB20	zinc finger and BTB domain containing 20
Details	327	87	hsa-miR-1305	SRGAP2	SLIT-ROBO Rho GTPase activating protein 2
Details	328	87	hsa-miR-1305	SLC25A24	solute carrier family 25 member 24
Details	329	87	hsa-miR-1305	OSTM1	osteoclastogenesis associated transmembrane protein 1
Details	330	86	hsa-miR-1305	HOOK3	hook microtubule tethering protein 3
Details	331	86	hsa-miR-1305	RSRC2	arginine and serine rich coiled-coil 2
Details	332	86	hsa-miR-1305	C8orf44-SGK3	C8orf44-SGK3 readthrough
Details	333	86	hsa-miR-1305	EEF1E1	eukaryotic translation elongation factor 1 epsilon 1
Details	334	86	hsa-miR-1305	SGK3	serum/glucocorticoid regulated kinase family member 3
Details	335	86	hsa-miR-1305	AMBN	ameloblastin
Details	336	86	hsa-miR-1305	RSPRY1	ring finger and SPRY domain containing 1
Details	337	86	hsa-miR-1305	PRPF4	pre-mRNA processing factor 4
Details	338	86	hsa-miR-1305	P4HA3	prolyl 4-hydroxylase subunit alpha 3
Details	339	86	hsa-miR-1305	NADK	NAD kinase
Details	340	86	hsa-miR-1305	UVSSA	UV stimulated scaffold protein A
Details	341	86	hsa-miR-1305	GID8	GID complex subunit 8 homolog
Details	342	86	hsa-miR-1305	UBR3	ubiquitin protein ligase E3 component n-recognin 3
Details	343	86	hsa-miR-1305	MEIKIN	meiotic kinetochore factor
Details	344	86	hsa-miR-1305	FGG	fibrinogen gamma chain
Details	345	86	hsa-miR-1305	ENPP5	ectonucleotide pyrophosphatase/phosphodiesterase 5 (putative)
Details	346	86	hsa-miR-1305	PHC3	polyhomeotic homolog 3
Details	347	86	hsa-miR-1305	MBD2	methyl-CpG binding domain protein 2
Details	348	86	hsa-miR-1305	STRN3	striatin 3
Details	349	86	hsa-miR-1305	TMTC3	transmembrane and tetratricopeptide repeat containing 3
Details	350	86	hsa-miR-1305	CDH6	cadherin 6
Details	351	86	hsa-miR-1305	KITLG	KIT ligand
Details	352	86	hsa-miR-1305	NLRP3	NLR family pyrin domain containing 3
Details	353	86	hsa-miR-1305	PCDHGA8	protocadherin gamma subfamily A, 8
Details	354	86	hsa-miR-1305	TMTC2	transmembrane and tetratricopeptide repeat containing 2
Details	355	86	hsa-miR-1305	SEPHS2	selenophosphate synthetase 2
Details	356	86	hsa-miR-1305	DHX15	DEAH-box helicase 15
Details	357	86	hsa-miR-1305	CLCN4	chloride voltage-gated channel 4
Details	358	85	hsa-miR-1305	PPP2R2B	protein phosphatase 2 regulatory subunit Bbeta
Details	359	85	hsa-miR-1305	CEP170	centrosomal protein 170
Details	360	85	hsa-miR-1305	TMEM168	transmembrane protein 168
Details	361	85	hsa-miR-1305	TMEM56	transmembrane protein 56
Details	362	85	hsa-miR-1305	TAF4	TATA-box binding protein associated factor 4
Details	363	85	hsa-miR-1305	CDC14B	cell division cycle 14B
Details	364	85	hsa-miR-1305	AGTPBP1	ATP/GTP binding protein 1
Details	365	85	hsa-miR-1305	DTWD2	DTW domain containing 2
Details	366	85	hsa-miR-1305	HIPK1	homeodomain interacting protein kinase 1
Details	367	85	hsa-miR-1305	SLC7A14	solute carrier family 7 member 14
Details	368	85	hsa-miR-1305	ESRRG	estrogen related receptor gamma
Details	369	85	hsa-miR-1305	ZNF263	zinc finger protein 263
Details	370	85	hsa-miR-1305	PFKFB3	6-phosphofructo-2-kinase/fructose-2,6-biphosphatase 3
Details	371	85	hsa-miR-1305	MID1	midline 1
Details	372	85	hsa-miR-1305	C18orf65	chromosome 18 open reading frame 65
Details	373	85	hsa-miR-1305	ESM1	endothelial cell specific molecule 1
Details	374	85	hsa-miR-1305	RNF138	ring finger protein 138
Details	375	85	hsa-miR-1305	IKZF5	IKAROS family zinc finger 5
Details	376	85	hsa-miR-1305	C5orf30	chromosome 5 open reading frame 30
Details	377	85	hsa-miR-1305	FAM129A	family with sequence similarity 129 member A
Details	378	85	hsa-miR-1305	ZBTB4	zinc finger and BTB domain containing 4
Details	379	85	hsa-miR-1305	ETV5	ETS variant 5
Details	380	85	hsa-miR-1305	PRTG	protogenin
Details	381	85	hsa-miR-1305	MTMR6	myotubularin related protein 6
Details	382	85	hsa-miR-1305	PHLPP1	PH domain and leucine rich repeat protein phosphatase 1
Details	383	85	hsa-miR-1305	AGK	acylglycerol kinase
Details	384	85	hsa-miR-1305	CCDC18	coiled-coil domain containing 18
Details	385	85	hsa-miR-1305	CEP41	centrosomal protein 41
Details	386	85	hsa-miR-1305	LAT2	linker for activation of T cells family member 2
Details	387	85	hsa-miR-1305	FAM199X	family with sequence similarity 199, X-linked
Details	388	85	hsa-miR-1305	MAP10	microtubule associated protein 10
Details	389	85	hsa-miR-1305	PAX9	paired box 9
Details	390	85	hsa-miR-1305	CNTN4	contactin 4
Details	391	84	hsa-miR-1305	NPAT	nuclear protein, coactivator of histone transcription
Details	392	84	hsa-miR-1305	TSN	translin
Details	393	84	hsa-miR-1305	ABCD2	ATP binding cassette subfamily D member 2
Details	394	84	hsa-miR-1305	ARFGEF3	ARFGEF family member 3
Details	395	84	hsa-miR-1305	SLC24A1	solute carrier family 24 member 1
Details	396	84	hsa-miR-1305	SALL4	spalt like transcription factor 4
Details	397	84	hsa-miR-1305	OPRM1	opioid receptor mu 1
Details	398	84	hsa-miR-1305	RAB27B	RAB27B, member RAS oncogene family
Details	399	84	hsa-miR-1305	CNOT6L	CCR4-NOT transcription complex subunit 6 like
Details	400	84	hsa-miR-1305	LARP4B	La ribonucleoprotein domain family member 4B
Details	401	84	hsa-miR-1305	IMPAD1	inositol monophosphatase domain containing 1
Details	402	84	hsa-miR-1305	RRAGC	Ras related GTP binding C
Details	403	84	hsa-miR-1305	PLCXD3	phosphatidylinositol specific phospholipase C X domain containing 3
Details	404	84	hsa-miR-1305	ANKRD13C	ankyrin repeat domain 13C
Details	405	84	hsa-miR-1305	TBC1D8B	TBC1 domain family member 8B
Details	406	84	hsa-miR-1305	GPR37	G protein-coupled receptor 37
Details	407	84	hsa-miR-1305	TMEM255A	transmembrane protein 255A
Details	408	84	hsa-miR-1305	TGFBR1	transforming growth factor beta receptor 1
Details	409	84	hsa-miR-1305	ZBTB21	zinc finger and BTB domain containing 21
Details	410	84	hsa-miR-1305	LLGL1	LLGL scribble cell polarity complex component 1
Details	411	84	hsa-miR-1305	ELK4	ELK4, ETS transcription factor
Details	412	84	hsa-miR-1305	SETDB1	SET domain bifurcated histone lysine methyltransferase 1
Details	413	84	hsa-miR-1305	RAB30	RAB30, member RAS oncogene family
Details	414	84	hsa-miR-1305	VAPA	VAMP associated protein A
Details	415	84	hsa-miR-1305	LNX2	ligand of numb-protein X 2
Details	416	84	hsa-miR-1305	SYNPO2	synaptopodin 2
Details	417	84	hsa-miR-1305	NFATC3	nuclear factor of activated T cells 3
Details	418	83	hsa-miR-1305	INSC	INSC, spindle orientation adaptor protein
Details	419	83	hsa-miR-1305	PYGO1	pygopus family PHD finger 1
Details	420	83	hsa-miR-1305	CCDC90B	coiled-coil domain containing 90B
Details	421	83	hsa-miR-1305	RCAN3	RCAN family member 3
Details	422	83	hsa-miR-1305	YOD1	YOD1 deubiquitinase
Details	423	83	hsa-miR-1305	MED4	mediator complex subunit 4
Details	424	83	hsa-miR-1305	RIMS2	regulating synaptic membrane exocytosis 2
Details	425	83	hsa-miR-1305	FBXO15	F-box protein 15
Details	426	83	hsa-miR-1305	DYRK2	dual specificity tyrosine phosphorylation regulated kinase 2
Details	427	83	hsa-miR-1305	G3BP2	G3BP stress granule assembly factor 2
Details	428	83	hsa-miR-1305	ARL5A	ADP ribosylation factor like GTPase 5A
Details	429	83	hsa-miR-1305	HDHD2	haloacid dehalogenase like hydrolase domain containing 2
Details	430	83	hsa-miR-1305	PRSS23	serine protease 23
Details	431	83	hsa-miR-1305	NEBL	nebulette
Details	432	83	hsa-miR-1305	ETNK1	ethanolamine kinase 1
Details	433	83	hsa-miR-1305	ZZZ3	zinc finger ZZ-type containing 3
Details	434	83	hsa-miR-1305	UBA5	ubiquitin like modifier activating enzyme 5
Details	435	83	hsa-miR-1305	MINDY2	MINDY lysine 48 deubiquitinase 2
Details	436	83	hsa-miR-1305	NPAS3	neuronal PAS domain protein 3
Details	437	83	hsa-miR-1305	KIF21A	kinesin family member 21A
Details	438	82	hsa-miR-1305	WIPI2	WD repeat domain, phosphoinositide interacting 2
Details	439	82	hsa-miR-1305	U2SURP	U2 snRNP associated SURP domain containing
Details	440	82	hsa-miR-1305	ATXN1	ataxin 1
Details	441	82	hsa-miR-1305	SLC6A4	solute carrier family 6 member 4
Details	442	82	hsa-miR-1305	PLEKHF2	pleckstrin homology and FYVE domain containing 2
Details	443	82	hsa-miR-1305	SLK	STE20 like kinase
Details	444	82	hsa-miR-1305	TAF4B	TATA-box binding protein associated factor 4b
Details	445	82	hsa-miR-1305	KCNA1	potassium voltage-gated channel subfamily A member 1
Details	446	82	hsa-miR-1305	RBBP4	RB binding protein 4, chromatin remodeling factor
Details	447	82	hsa-miR-1305	SLC24A4	solute carrier family 24 member 4
Details	448	82	hsa-miR-1305	HOOK1	hook microtubule tethering protein 1
Details	449	82	hsa-miR-1305	COMMD2	COMM domain containing 2
Details	450	82	hsa-miR-1305	PGRMC2	progesterone receptor membrane component 2
Details	451	82	hsa-miR-1305	PIWIL4	piwi like RNA-mediated gene silencing 4
Details	452	82	hsa-miR-1305	SKIDA1	SKI/DACH domain containing 1
Details	453	82	hsa-miR-1305	RTTN	rotatin
Details	454	82	hsa-miR-1305	PWWP3B	PWWP domain containing 3B
Details	455	82	hsa-miR-1305	TOR1AIP2	torsin 1A interacting protein 2
Details	456	82	hsa-miR-1305	DNAH5	dynein axonemal heavy chain 5
Details	457	82	hsa-miR-1305	C15orf41	chromosome 15 open reading frame 41
Details	458	82	hsa-miR-1305	CDK12	cyclin dependent kinase 12
Details	459	82	hsa-miR-1305	FAT3	FAT atypical cadherin 3
Details	460	82	hsa-miR-1305	KIAA0895	KIAA0895
Details	461	82	hsa-miR-1305	SLX4IP	SLX4 interacting protein
Details	462	82	hsa-miR-1305	MKRN1	makorin ring finger protein 1
Details	463	82	hsa-miR-1305	PTP4A1	protein tyrosine phosphatase type IVA, member 1
Details	464	82	hsa-miR-1305	FANCF	FA complementation group F
Details	465	82	hsa-miR-1305	SSBP2	single stranded DNA binding protein 2
Details	466	82	hsa-miR-1305	SIAH1	siah E3 ubiquitin protein ligase 1
Details	467	82	hsa-miR-1305	HDAC9	histone deacetylase 9
Details	468	82	hsa-miR-1305	RND3	Rho family GTPase 3
Details	469	82	hsa-miR-1305	RGS4	regulator of G protein signaling 4
Details	470	82	hsa-miR-1305	CDYL2	chromodomain Y like 2
Details	471	82	hsa-miR-1305	C1orf174	chromosome 1 open reading frame 174
Details	472	82	hsa-miR-1305	PREPL	prolyl endopeptidase like
Details	473	81	hsa-miR-1305	KLF11	Kruppel like factor 11
Details	474	81	hsa-miR-1305	DNAAF5	dynein axonemal assembly factor 5
Details	475	81	hsa-miR-1305	CNTNAP3B	contactin associated protein like 3B
Details	476	81	hsa-miR-1305	TSPAN2	tetraspanin 2
Details	477	81	hsa-miR-1305	ADH7	alcohol dehydrogenase 7 (class IV), mu or sigma polypeptide
Details	478	81	hsa-miR-1305	ZNF140	zinc finger protein 140
Details	479	81	hsa-miR-1305	ROBO1	roundabout guidance receptor 1
Details	480	81	hsa-miR-1305	DTD2	D-tyrosyl-tRNA deacylase 2 (putative)
Details	481	81	hsa-miR-1305	TMEM167B	transmembrane protein 167B
Details	482	81	hsa-miR-1305	ACVR2B	activin A receptor type 2B
Details	483	81	hsa-miR-1305	NEK7	NIMA related kinase 7
Details	484	81	hsa-miR-1305	IL17RD	interleukin 17 receptor D
Details	485	81	hsa-miR-1305	ADCYAP1	adenylate cyclase activating polypeptide 1
Details	486	81	hsa-miR-1305	ZFY	zinc finger protein Y-linked
Details	487	81	hsa-miR-1305	MIS18BP1	MIS18 binding protein 1
Details	488	81	hsa-miR-1305	REEP3	receptor accessory protein 3
Details	489	81	hsa-miR-1305	USP13	ubiquitin specific peptidase 13
Details	490	81	hsa-miR-1305	HAPLN1	hyaluronan and proteoglycan link protein 1
Details	491	81	hsa-miR-1305	UBQLN1	ubiquilin 1
Details	492	81	hsa-miR-1305	ST3GAL5	ST3 beta-galactoside alpha-2,3-sialyltransferase 5
Details	493	81	hsa-miR-1305	TUBB2B	tubulin beta 2B class IIb
Details	494	81	hsa-miR-1305	NETO1	neuropilin and tolloid like 1
Details	495	81	hsa-miR-1305	SSX2IP	SSX family member 2 interacting protein
Details	496	81	hsa-miR-1305	LARP4	La ribonucleoprotein domain family member 4
Details	497	80	hsa-miR-1305	GHR	growth hormone receptor
Details	498	80	hsa-miR-1305	SPATA4	spermatogenesis associated 4
Details	499	80	hsa-miR-1305	SMAP2	small ArfGAP2
Details	500	80	hsa-miR-1305	ARHGEF7	Rho guanine nucleotide exchange factor 7
Details	501	80	hsa-miR-1305	ANKDD1A	ankyrin repeat and death domain containing 1A
Details	502	80	hsa-miR-1305	PPP3CA	protein phosphatase 3 catalytic subunit alpha
Details	503	80	hsa-miR-1305	FSTL5	follistatin like 5
Details	504	80	hsa-miR-1305	IDS	iduronate 2-sulfatase
Details	505	80	hsa-miR-1305	ZC2HC1A	zinc finger C2HC-type containing 1A
Details	506	80	hsa-miR-1305	HOPX	HOP homeobox
Details	507	80	hsa-miR-1305	SH3KBP1	SH3 domain containing kinase binding protein 1
Details	508	80	hsa-miR-1305	IPP	intracisternal A particle-promoted polypeptide
Details	509	80	hsa-miR-1305	MOSPD1	motile sperm domain containing 1
Details	510	80	hsa-miR-1305	ZNF662	zinc finger protein 662
Details	511	80	hsa-miR-1305	ZNF830	zinc finger protein 830
Details	512	80	hsa-miR-1305	SLC35A3	solute carrier family 35 member A3
Details	513	80	hsa-miR-1305	BTBD11	BTB domain containing 11
Details	514	80	hsa-miR-1305	TSPAN12	tetraspanin 12
Details	515	80	hsa-miR-1305	CNTLN	centlein
Details	516	80	hsa-miR-1305	MPRIP	myosin phosphatase Rho interacting protein
Details	517	80	hsa-miR-1305	ANO5	anoctamin 5
Details	518	80	hsa-miR-1305	ACACB	acetyl-CoA carboxylase beta
Details	519	80	hsa-miR-1305	SOX9	SRY-box 9
Details	520	80	hsa-miR-1305	CLVS1	clavesin 1
Details	521	80	hsa-miR-1305	NAA30	N(alpha)-acetyltransferase 30, NatC catalytic subunit
Details	522	80	hsa-miR-1305	EDEM1	ER degradation enhancing alpha-mannosidase like protein 1
Details	523	80	hsa-miR-1305	PAPOLA	poly(A) polymerase alpha
Details	524	80	hsa-miR-1305	LCORL	ligand dependent nuclear receptor corepressor like
Details	525	80	hsa-miR-1305	ZIM3	zinc finger imprinted 3
Details	526	80	hsa-miR-1305	CD109	CD109 molecule
Details	527	80	hsa-miR-1305	PABPC4L	poly(A) binding protein cytoplasmic 4 like
Details	528	80	hsa-miR-1305	MFSD14A	major facilitator superfamily domain containing 14A
Details	529	80	hsa-miR-1305	COPA	coatomer protein complex subunit alpha
Details	530	80	hsa-miR-1305	UCK2	uridine-cytidine kinase 2
Details	531	80	hsa-miR-1305	LBH	limb bud and heart development
Details	532	80	hsa-miR-1305	RAPGEF6	Rap guanine nucleotide exchange factor 6
Details	533	80	hsa-miR-1305	TTC37	tetratricopeptide repeat domain 37
Details	534	80	hsa-miR-1305	EAF1	ELL associated factor 1

## Sheet: NC_060925.1 203674209..20367427
Target Detail	Target Rank	Target Score	miRNA Name	Gene Symbol	Gene Description				Downregulated targets			Sublist	Category	Term	RT	Genes	Count	%	P-Value	Benjamini
	1	100	caaaaauuguaauuacuuuggc	FZD3	frizzled class receptor 3				ABAT				KEGG_PATHWAY	Axon guidance	RT	ROBO2, ITGB1, GSK3B, NRP1, BMPR2, ROCK1, ROCK2, SEMA3A, GNAI3, LRRC4, PARD6G, PIK3R1, GNAI1, PPP3CA, PARD6B, NRAS, CFL2, PLXNA2, SLIT3, RAC1, PAK2, SRGAP1, PAK5, NCK1, EPHA5, FZD3, EPHA7, ARHGEF12, TRPC6, RYK, SEMA6D, PTCH1, TRPC1, PRKCA, PTPN11, UNC5C, UNC5D, SSH2, ENAH, PIK3CA, KRAS, EPHA3	42	2.2	1.7e-07	5.5e-05
	2	100	caaaaauuguaauuacuuuggc	ZBTB41	zinc finger and BTB domain containing 41				ADAM22				KEGG_PATHWAY	Longevity regulating pathway	RT	ATF2, PRKAA1, PRKAA2, IRS1, ADCY3, ADCY1, PIK3R1, NRAS, SESN3, AKT3, PPARGC1A, EIF4E, PRKACB, ATG5, APPL1, KL, INSR, ADIPOQ, IGF1, SIRT1, CREB1, PIK3CA, CAMK4, CAT, KRAS, CREB5	26	1.4	6.1e-07	0.0001
	3	100	caaaaauuguaauuacuuuggc	ZC3H6	zinc finger CCCH-type containing 6				ADGRL3				KEGG_PATHWAY	Pathways in cancer	RT	ITGB1, GSK3B, CDKN1B, CXCL8, HHIP, PTEN, CALML4, FGF2, IFNA8, FGF5, EDNRB, HEY1, CASP3, AKT3, ITGAV, ELOC, POLK, RAC1, JAK2, JAK3, PRKACB, APPL1, ARHGEF12, APAF1, IFNA16, HGF, IFNA17, MITF, PRKCA, RUNX1, PIK3CA, RARA, PLCB1, IL6ST, SOS2, BIRC3, IFNA10, PTGER4, HDAC2, ROCK1, ROCK2, MAX, LEF1, GNAI3, XIAP, ADCY3, LPAR4, PIK3R1, ADCY1, CBL, HIF1A, GNAI1, LRP6, NRAS, BCL2L11, GNG4, CTNNA3, E2F3, RUNX…	85	4.5	2.7e-06	0.00029
	4	100	caaaaauuguaauuacuuuggc	SGIP1	SH3 domain GRB2 like endophilin interacting protein 1				ALDH3A2				KEGG_PATHWAY	Human cytomegalovirus infection	RT	PTGER4, ATF2, GSK3B, CXCL8, ROCK1, ROCK2, GNAI3, ADCY3, CALML4, ADCY1, PIK3R1, IFNA8, GNAI1, PPP3CA, NRAS, GNG4, CASP3, AKT3, E2F3, ITGAV, RAC1, PRKACB, IFNA21, PDIA3, ARHGEF12, IFNA16, IFNA17, PRKCA, IL6, CREB1, CDK6, PIK3CA, SP1, GNAQ, GNB2, GNB4, MDM2, CTNNB1, CYCS, KRAS, PLCB1, SOS2, CREB5, IFNA10	44	2.4	8.9e-06	0.00064
	5	100	caaaaauuguaauuacuuuggc	SCAI	suppressor of cancer cell invasion				ANGPTL7				KEGG_PATHWAY	Cushing syndrome	RT	KMT2D, ATF2, GSK3B, CDKN1B, LEF1, GNAI3, KCNA4, ADCY3, CACNA1D, AHR, ADCY1, GNAI1, RAP1B, MC2R, RAP1A, E2F3, PDE8B, PRKACB, FZD1, USP8, TCF7L2, FZD3, FZD4, BRAF, CREB1, CDK6, APC, SP1, GNAQ, CRH, CTNNB1, PLCB1, KCNK2, CREB5	34	1.8	9.8e-06	0.00064
	6	100	caaaaauuguaauuacuuuggc	KLHL24	kelch like family member 24				CACNA1D				KEGG_PATHWAY	Transcriptional misregulation in cancer	RT	ATF1, DDX5, HDAC2, CDKN1B, CCNT2, CXCL8, HPGD, MAX, MLLT3, AFF1, ELK4, SIX4, NSD2, POLK, RUNX1T1, SMAD1, MEF2C, BCL11B, EYA1, FUS, HMGA2, ETV1, MITF, IGF1, KLF3, FLI1, ETV6, RUNX1, PER2, IL6, NCOR1, NR4A3, ZEB1, SP1, TLX1, REL, RARA, MDM2, BIRC3	39	2.1	1.5e-05	0.00079
	7	100	caaaaauuguaauuacuuuggc	FOXN2	forkhead box N2				CAT				KEGG_PATHWAY	MAPK signaling pathway	RT	ATF2, PTPRR, FGF2, FGF5, ELK4, PPP3CA, RPS6KA3, DUSP10, CASP3, AKT3, RAC1, PRKACB, MAP3K7, MAP3K5, MEF2C, HGF, RRAS2, PLA2G4A, PRKCA, MAPK8IP2, EREG, PPM1A, PPM1B, CACNB4, RASA2, MAPKAPK2, SOS2, MAX, CACNA1B, CACNA1D, CACNA1E, STK3, RAP1B, NRAS, RAP1A, ERBB4, MAP3K20, PAK2, MAP4K3, MAP3K2, NTRK2, ANGPT2, MAP3K1, ANGPT1, BDNF, INSR, VEGFC, BRAF, IGF1, KITLG, TAOK1, NF1, KRAS	53	2.8	2.1e-05	0.001
	8	100	caaaaauuguaauuacuuuggc	PHC3	polyhomeotic homolog 3				CRISPLD1				KEGG_PATHWAY	Longevity regulating pathway - multiple species	RT	PRKAA1, HDAC2, PRKAA2, IRS1, INSR, ADCY3, ADCY1, PIK3R1, IGF1, SIRT1, NRAS, PIK3CA, CAT, AKT3, EIF4EBP2, KRAS, PRKACB, ATG5	18	1	4.3e-05	0.0016
	9	100	caaaaauuguaauuacuuuggc	ERBIN	erbb2 interacting protein				CROT				KEGG_PATHWAY	EGFR tyrosine kinase inhibitor resistance	RT	GSK3B, HGF, PTEN, GAB1, BRAF, PRKCA, NRG2, PIK3R1, IGF1, FGF2, IL6, NRAS, BCL2L11, PIK3CA, AKT3, NF1, KRAS, JAK2, GAS6, EIF4E, SOS2	21	1.1	4.3e-05	0.0016
	10	100	caaaaauuguaauuacuuuggc	SP3	Sp3 transcription factor				CSRNP3				KEGG_PATHWAY	PI3K-Akt signaling pathway	RT	ITGB1, ATF2, GSK3B, CDKN1B, IRS1, PTEN, FGF2, IFNA8, PIK3CG, FGF5, AKT3, ITGB8, ITGAV, ITGB6, RAC1, JAK2, JAK3, YWHAG, MAGI1, ITGA4, IFNA16, HGF, IFNA17, ITGA1, PRKCA, PRLR, EREG, CREB1, PIK3CA, ITGA8, SGK3, SOS2, CREB5, IFNA10, PRKAA1, PRKAA2, LPAR4, PIK3R1, NRAS, BCL2L11, ERBB4, GNG4, PCK1, EIF4E, IFNA21, NTRK2, ANGPT2, ANGPT1, BDNF, INSR, VEGFC, IGF1, KITLG, IL6, CDK6, GNB2, GNB4, MDM2, KRAS	59	3.2	5.5e-05	0.0018
	11	100	caaaaauuguaauuacuuuggc	BMPR2	bone morphogenetic protein receptor type 2				CYP24A1				KEGG_PATHWAY	Cholinergic synapse	RT	CHRNA7, CACNA1B, GNAI3, ADCY3, CACNA1D, ADCY1, PIK3R1, GNAI1, PIK3CG, NRAS, GNG4, AKT3, JAK2, PRKACB, KCNJ6, PRKCA, CREB1, PIK3CA, GNAQ, GNB2, CAMK4, KCNQ3, GNB4, KRAS, PLCB1, CREB5	26	1.4	5.9e-05	0.0018
	12	100	caaaaauuguaauuacuuuggc	CPEB2	cytoplasmic polyadenylation element binding protein 2				DACH1				KEGG_PATHWAY	Arrhythmogenic right ventricular cardiomyopathy	RT	ITGB1, TCF7L2, ITGA4, LEF1, ITGA1, ATP2A2, CACNA1D, SGCD, CACNB4, CDH2, SGCB, ITGA8, DAG1, SSPN, ITGB8, CTNNB1, ITGAV, DMD, CTNNA3, ITGB6, DSC2	21	1.1	0.00011	0.003
	13	100	caaaaauuguaauuacuuuggc	TTC14	tetratricopeptide repeat domain 14				DUSP19				KEGG_PATHWAY	Proteoglycans in cancer	RT	ITGB1, DDX5, ROCK1, ROCK2, PIK3R1, CBL, FGF2, HIF1A, PPP1CB, NRAS, ERBB4, CASP3, AKT3, ITGAV, RAC1, PRKACB, FZD1, SMAD2, FZD3, ARHGEF12, FZD4, CAV2, HGF, PTCH1, GAB1, RRAS2, FRS2, PRKCA, PTPN11, BRAF, IGF1, PIK3CA, MDM2, PDCD4, CTNNB1, KRAS, HPSE, SOS2	38	2	0.00013	0.0033
	14	100	caaaaauuguaauuacuuuggc	TMEM38B	transmembrane protein 38B				EEPD1				KEGG_PATHWAY	Colorectal cancer	RT	SMAD2, GSK3B, TCF7L2, SMAD4, LEF1, BRAF, PIK3R1, EREG, NRAS, BCL2L11, APC, PIK3CA, CASP3, AKT3, CTNNB1, CYCS, KRAS, POLK, RAC1, SOS2, APPL1	21	1.1	0.00016	0.0036
	15	100	submission	DGKH	diacylglycerol kinase eta				ERBB4				KEGG_PATHWAY	Renal cell carcinoma	RT	EGLN1, HGF, GAB1, BRAF, PTPN11, PIK3R1, HIF1A, RAP1B, NRAS, RAP1A, PIK3CA, AKT3, KRAS, ELOC, RAC1, PAK2, SOS2, PAK5	18	1	0.00023	0.005
	16	100	submission	SNX13	sorting nexin 13				FAM201A				KEGG_PATHWAY	FoxO signaling pathway	RT	PRKAA1, CDKN1B, PRKAA2, IRS1, SETD7, PTEN, PIK3R1, NRAS, BCL2L11, AKT3, PCK1, RAG1, SMAD4, HOMER1, INSR, BRAF, IGF1, SIRT1, ATG12, IL6, PIK3CA, CCNG2, CAT, MDM2, KRAS, SGK3, SOS2	27	1.4	0.00028	0.0057
	17	100	submission	RIMS2	regulating synaptic membrane exocytosis 2				FPGT				KEGG_PATHWAY	Morphine addiction	RT	GABRB2, KCNJ6, PDE1C, PDE1A, PDE4D, GABRA4, CACNA1B, GNAI3, ADCY3, PRKCA, ADCY1, GNAI1, GABRG1, GRK3, GRK2, PDE10A, GNG4, GNB2, GNB4, PDE8B, PRKACB	21	1.1	0.00035	0.0067
	18	100	submission	RBM24	RNA binding motif protein 24				FZD4				KEGG_PATHWAY	Kaposi sarcoma-associated herpesvirus infection	RT	GSK3B, CXCL8, LEF1, CALML4, PIK3R1, FGF2, HIF1A, IFNA8, PIK3CG, PPP3CA, NRAS, GNG4, CASP3, AKT3, E2F3, RAC1, JAK2, IFNA21, TCF7L2, ATG3, ANGPT2, IFNA16, IFNA17, IL6, CREB1, CDK6, PIK3CA, GNB2, MAPKAPK2, GNB4, CTNNB1, CYCS, KRAS, IL6ST, IFNA10	35	1.9	0.00043	0.0078
	19	100	submission	ZNF264	zinc finger protein 264				GAS1				KEGG_PATHWAY	Rap1 signaling pathway	RT	ITGB1, GNAI3, PARD6G, ADCY3, CALML4, LPAR4, ADCY1, PIK3R1, FGF2, GNAI1, FGF5, RAP1B, PARD6B, NRAS, RAP1A, AKT3, KRIT1, RAC1, MAGI1, PRKCI, ANGPT2, ANGPT1, HGF, INSR, VEGFC, PRKCA, BRAF, IGF1, ENAH, KITLG, PIK3CA, PRKD3, GNAQ, CTNNB1, KRAS, PLCB1, RAPGEF6	37	2	0.00045	0.0078
	20	100	submission	CCDC6	coiled-coil domain containing 6				HMCN1				KEGG_PATHWAY	Melanogenesis	RT	FZD1, GSK3B, TCF7L2, FZD3, FZD4, LEF1, GNAI3, ADCY3, PRKCA, MITF, ADCY1, CALML4, GNAI1, NRAS, KITLG, CREB1, EDNRB, GNAQ, CTNNB1, KRAS, PLCB1, PRKACB	22	1.2	0.00055	0.009
	21	100	submission	LRRC58	leucine rich repeat containing 58				KLHL31				KEGG_PATHWAY	Chronic myeloid leukemia	RT	STAT5B, SMAD4, HDAC2, CDKN1B, BRAF, PTPN11, PIK3R1, CBL, RUNX1, NRAS, CDK6, PIK3CA, AKT3, MDM2, KRAS, E2F3, POLK, SOS2	18	1	0.00077	0.012
	22	100	submission	ELK4	ELK4, ETS transcription factor				KLHL4				KEGG_PATHWAY	Hepatitis B	RT	ATF2, CXCL8, PIK3R1, IFNA8, NRAS, CASP3, AKT3, E2F3, JAK2, JAK3, MAP3K7, IFNA21, STAT5B, SMAD4, TICAM2, MAP3K1, APAF1, IFNA16, IFNA17, PRKCA, BRAF, MAVS, IL6, CREB1, PIK3CA, CYCS, KRAS, SOS2, CREB5, IFNA10	30	1.6	0.00078	0.012
	23	100	submission	ZDHHC21	zinc finger DHHC-type containing 21				LGR4				KEGG_PATHWAY	Neurotrophin signaling pathway	RT	NTRK2, GSK3B, MAP3K1, BDNF, IRS1, GAB1, BRAF, FRS2, IRAK3, PTPN11, PIK3R1, CALML4, RAP1B, RPS6KA3, NRAS, RAP1A, PIK3CA, CAMK4, MAPKAPK2, AKT3, KRAS, RAC1, SOS2, MAP3K5	24	1.3	0.00091	0.013
	24	100	submission	MPP6	membrane palmitoylated protein 6				LRIG3				KEGG_PATHWAY	Endometrial cancer	RT	GSK3B, TCF7L2, LEF1, PTEN, BRAF, PIK3R1, NRAS, APC, PIK3CA, AKT3, CTNNB1, KRAS, CTNNA3, POLK, SOS2	15	0.8	0.00099	0.013
	25	100	submission	HOOK3	hook microtubule tethering protein 3				MAN1A1				KEGG_PATHWAY	Growth hormone synthesis, secretion and action	RT	ATF2, GSK3B, STAT5B, MAP3K1, IRS1, GNAI3, ADCY3, CACNA1D, PRKCA, ADCY1, PIK3R1, IGF1, GNAI1, NRAS, CREB1, PIK3CA, GNAQ, AKT3, KRAS, PLCB1, JAK2, PRKACB, SOS2, CREB5	24	1.3	0.001	0.013
	26	100	submission	ZBTB44	zinc finger and BTB domain containing 44				MEF2C				KEGG_PATHWAY	ErbB signaling pathway	RT	GSK3B, STAT5B, CDKN1B, GAB1, BRAF, PRKCA, NRG2, PIK3R1, CBL, EREG, NRAS, PIK3CA, ERBB4, AKT3, KRAS, PAK2, SOS2, PAK5, NCK1	19	1	0.0011	0.013
	27	100	submission	IRAK1BP1	interleukin 1 receptor associated kinase 1 binding protein 1				MITF				KEGG_PATHWAY	Signaling pathways regulating pluripotency of stem cells	RT	GSK3B, BMPR2, PIK3R1, FGF2, NRAS, ACVR1C, AKT3, JAK2, JAK3, SKIL, FZD1, SMAD2, SMAD1, FZD3, SMAD4, FZD4, LIFR, IGF1, SMAD5, TBX3, REST, APC, PIK3CA, KAT6A, CTNNB1, KRAS, IL6ST	27	1.4	0.0011	0.013
	28	100	submission	DCLK1	doublecortin like kinase 1				MMAA				KEGG_PATHWAY	Thyroid hormone signaling pathway	RT	PFKFB2, NCOA2, GSK3B, HDAC2, THRB, ATP2A2, ATP1B3, PRKCA, PIK3R1, HIF1A, MED13L, KAT2B, MED14, NRAS, NCOR1, MED13, PIK3CA, AKT3, MDM2, CTNNB1, ITGAV, KRAS, PLCB1, PRKACB	24	1.3	0.0011	0.013
	29	100	submission	NCBP3	nuclear cap binding subunit 3				NRG2				KEGG_PATHWAY	Adherens junction	RT	TCF7L2, SMAD4, YES1, ROCK1, SMURF2, ROCK2, INSR, LEF1, ARHGAP29, PTPRJ, SORBS1, RAP1B, RAP1A, KRIT1, CTNNB1, CTNNA3, RAC1, MAP3K7, NECTIN3, SSX2IP	20	1.1	0.0012	0.014
	30	100	submission	CLVS2	clavesin 2				PABPC4L				KEGG_PATHWAY	cGMP-PKG signaling pathway	RT	ATF2, ROCK1, ROCK2, IRS1, GNAI3, ATP2A2, ADCY3, CACNA1D, CALML4, ADCY1, GNAI1, PIK3CG, MYLK, PPP1CB, PPP3CA, EDNRB, AKT3, PRKG2, GUCY1A2, MEF2C, TRPC6, INSR, ATP1B3, ATP2B1, CREB1, GNAQ, KCNMA1, PDE5A, PLCB1, CREB5	30	1.6	0.0013	0.014
	31	100	submission	PEX13	peroxisomal biogenesis factor 13				PCDH18				KEGG_PATHWAY	Glutamatergic synapse	RT	GRIA2, HOMER1, TRPC1, SLC1A1, SLC1A2, GNAI3, PLA2G4A, ADCY3, CACNA1D, PRKCA, ADCY1, GNAI1, PPP3CA, GRK3, GRK2, GNG4, GNAQ, GNB2, GNB4, DLGAP1, PLCB1, GLUL, PRKACB	23	1.2	0.0013	0.014
	32	100	submission	B3GNT5	UDP-GlcNAc:betaGal beta-1,3-N-acetylglucosaminyltransferase 5				PDE1A				KEGG_PATHWAY	Lipid and atherosclerosis	RT	ERO1A, GSK3B, CXCL8, ROCK2, CALML4, PIK3R1, TANK, IFNA8, RAP1B, PPP3CA, NRAS, RAP1A, CASP3, AKT3, RAC1, JAK2, MAP3K7, MAP3K5, IFNA21, POU2F1, TICAM2, APAF1, IFNA16, IFNA17, TNFRSF10B, PRKCA, SELE, EIF2S1, MIB1, IL6, PIK3CA, CYCS, KRAS, PLCB1, ATF6, IFNA10	36	1.9	0.0014	0.014
	33	100	submission	KIAA0825	KIAA0825				PDE5A				KEGG_PATHWAY	Long-term potentiation	RT	GRIA2, BRAF, PRKCA, ADCY1, CALML4, RAP1B, PPP1CB, RPS6KA3, PPP3CA, NRAS, RAP1A, CAMK4, GNAQ, KRAS, PLCB1, PRKACB	16	0.9	0.0015	0.015
	34	100	submission	SEC63	SEC63 homolog, protein translocation regulator				PEX5L				KEGG_PATHWAY	p53 signaling pathway	RT	RRM2, APAF1, SIAH1, PTEN, TNFRSF10B, IGF1, COP1, CDK6, SESN3, RRM2B, ZMAT3, CASP3, CCNG2, CCNG1, MDM2, CYCS, MDM4	17	0.9	0.0016	0.015
	35	100	submission	LRRTM2	leucine rich repeat transmembrane neuronal 2				PLCL1				KEGG_PATHWAY	Progesterone-mediated oocyte maturation	RT	GNAI3, ADCY3, SPDYE3, BRAF, SPDYE6, ADCY1, PIK3R1, IGF1, SPDYE5, GNAI1, RPS6KA3, PIK3CA, CDC27, SPDYE1, AKT3, KRAS, PGR, CPEB3, CPEB2, PRKACB, CPEB4	21	1.1	0.0016	0.015
	36	100	submission	LY75	lymphocyte antigen 75				PLXDC2				KEGG_PATHWAY	Platelet activation	RT	P2RY12, ITGB1, GUCY1A2, PRKCI, ARHGEF12, ROCK1, ROCK2, GNAI3, PLA2G4A, ADCY3, ADCY1, PIK3R1, PIK3CG, GNAI1, MYLK, RAP1B, PPP1CB, RAP1A, PIK3CA, GNAQ, AKT3, PRKG2, PLCB1, PRKACB	24	1.3	0.0016	0.015
	37	100	submission	PTAR1	protein prenyltransferase alpha subunit repeat containing 1				PTPRZ1				KEGG_PATHWAY	GABAergic synapse	RT	GABRB2, KCNJ6, PLCL1, GABRA4, CACNA1B, GNAI3, ADCY3, CACNA1D, PRKCA, ABAT, ADCY1, GNAI1, GABRG1, TRAK2, GNG4, GNB2, GNB4, GLUL, PRKACB	19	1	0.0019	0.016
	38	100	submission	TRIM33	tripartite motif containing 33				RARA-AS1				KEGG_PATHWAY	Ras signaling pathway	RT	CALML4, PIK3R1, RASAL2, FGF2, FGF5, RAP1B, NRAS, RAP1A, GNG4, AKT3, RAC1, PAK2, PRKACB, PAK5, BRAP, NTRK2, ANGPT2, ANGPT1, BDNF, HGF, INSR, GAB1, VEGFC, PLA2G4A, RRAS2, PRKCA, PTPN11, IGF1, KITLG, PIK3CA, RASA4, GNB2, RASA2, REL, GNB4, NF1, KRAS, SOS2	38	2	0.0021	0.017
	39	100	submission	YTHDC1	YTH domain containing 1				RNF128				KEGG_PATHWAY	Gastric cancer	RT	GSK3B, CDKN1B, LEF1, PIK3R1, FGF2, LRP6, FGF5, NRAS, AKT3, E2F3, CTNNA3, POLK, FZD1, SMAD2, TCF7L2, FZD3, SMAD4, FZD4, HGF, GAB1, BRAF, APC, PIK3CA, CTNNB1, KRAS, CDH17, SOS2	27	1.4	0.0021	0.017
	40	100	submission	FAM126B	family with sequence similarity 126 member B				SESN3				KEGG_PATHWAY	Aldosterone-regulated sodium reabsorption	RT	SCNN1G, PIK3CA, IRS1, INSR, NEDD4L, ATP1B3, KRAS, PRKCA, IGF1, PIK3R1, NR3C2	11	0.6	0.0021	0.017
	41	100	submission	ADAM10	ADAM metallopeptidase domain 10				SLC16A14				KEGG_PATHWAY	Ubiquitin mediated proteolysis	RT	CUL5, CUL3, XIAP, NEDD4L, KLHL13, CBL, RHOBTB1, UBE2J1, COP1, HERC3, UBE2Q2, CDC27, FBXO4, ELOC, UBE2H, MAP3K1, SMURF2, SIAH1, MID1, PIAS2, UBE2W, ITCH, NEDD4, MDM2, UBE2K, BIRC3	26	1.4	0.0022	0.018
	42	100	submission	ZNF652	zinc finger protein 652				SLC4A4				KEGG_PATHWAY	cAMP signaling pathway	RT	GRIA2, ROCK1, ROCK2, HHIP, GNAI3, ATP2A2, ADCY3, CACNA1D, CALML4, ADCY1, PIK3R1, GNAI1, RAP1B, PPP1CB, MC2R, RAP1A, AKT3, RAC1, PRKACB, ABCC4, BDNF, PDE4D, PTCH1, RRAS2, BRAF, ATP1B3, ATP2B1, PDE10A, CREB1, PIK3CA, CAMK4, CRH, CNGB3, KCNK2, CFTR, CREB5	36	1.9	0.0031	0.024
	43	100	submission	XPO4	exportin 4				SLITRK4				KEGG_PATHWAY	Cortisol synthesis and secretion	RT	ATF2, ADCY3, KCNA4, CACNA1D, NR0B1, ADCY1, MC2R, CREB1, SP1, GNAQ, PLCB1, PDE8B, KCNK2, PRKACB, CREB5	15	0.8	0.0032	0.024
	44	100	submission	SLC24A2	solute carrier family 24 member 2				SLITRK5				KEGG_PATHWAY	Melanoma	RT	HGF, PTEN, BRAF, MITF, PIK3R1, IGF1, FGF2, FGF5, NRAS, CDK6, PIK3CA, AKT3, MDM2, KRAS, E2F3, POLK	16	0.9	0.0032	0.024
	45	100	submission	UBE2K	ubiquitin conjugating enzyme E2 K				ST6GAL2				KEGG_PATHWAY	Apelin signaling pathway	RT	PRKAA1, PRKAA2, GNAI3, ADCY3, CALML4, ADCY1, GNAI1, PIK3CG, MYLK, NRAS, GNG4, AKT3, PPARGC1A, PRKACB, SMAD2, MEF2C, SMAD4, RRAS2, GNAQ, GNB2, CAMK4, GNB4, TFAM, KRAS, PLCB1	25	1.3	0.0035	0.025
	46	100	submission	MIER3	MIER family member 3				STON2				KEGG_PATHWAY	Breast cancer	RT	GSK3B, LEF1, PTEN, PIK3R1, FGF2, LRP6, FGF5, NRAS, HEY1, AKT3, E2F3, POLK, FZD1, TCF7L2, FZD3, FZD4, BRAF, IGF1, CDK6, APC, PIK3CA, SP1, CTNNB1, KRAS, PGR, SOS2	26	1.4	0.0036	0.025
	47	100	submission	KATNAL1	katanin catalytic subunit A1 like 1				TMEFF2				KEGG_PATHWAY	Focal adhesion	RT	ITGB1, GSK3B, ROCK1, ROCK2, PTEN, XIAP, PIK3R1, ARHGAP5, MYLK, RAP1B, PPP1CB, RAP1A, AKT3, ITGB8, ITGAV, ITGB6, RAC1, PAK2, PAK5, ITGA4, CAV2, HGF, ITGA1, VEGFC, PRKCA, BRAF, IGF1, PIK3CA, ITGA8, CTNNB1, DOCK1, SOS2, BIRC3	33	1.8	0.0037	0.026
	48	100	submission	ARHGAP5	Rho GTPase activating protein 5				TMEM117				KEGG_PATHWAY	Long-term depression	RT	GUCY1A2, GRIA2, GNAI3, PLA2G4A, BRAF, PRKCA, IGF1, GNAI1, NRAS, GNAQ, CRH, PRKG2, KRAS, PLCB1	14	0.7	0.0041	0.028
	49	100	submission	SYDE2	synapse defective Rho GTPase homolog 2				TMTC1				KEGG_PATHWAY	Glioma	RT	PTEN, BRAF, PRKCA, PIK3R1, CALML4, IGF1, NRAS, CDK6, PIK3CA, CAMK4, AKT3, MDM2, KRAS, E2F3, POLK, SOS2	16	0.9	0.0048	0.031
	50	100	submission	RBM27	RNA binding motif protein 27				TOX				KEGG_PATHWAY	Hypertrophic cardiomyopathy	RT	GSK3B, TCF7L2, CDKN1B, LEF1, PTEN, BRAF, PIK3R1, IGF1, NRAS, CREB1, ZEB1, PIK3CA, AKT3, MDM2, CTNNB1, KRAS, E2F3, SOS2, CREB5	19	1	0.005	0.031
	51	100	submission	SLC16A7	solute carrier family 16 member 7				TP63				KEGG_PATHWAY	Circadian entrainment	RT	GUCY1A2, GRIA2, KCNJ6, GNAI3, ADCY3, CACNA1D, PRKCA, ADCY1, CALML4, GNAI1, PER2, CREB1, GNG4, GNAQ, GNB2, GNB4, PRKG2, PLCB1, PRKACB	19	1	0.005	0.031
	52	100	submission	CHD7	chromodomain helicase DNA binding protein 7				ZFP36L2				KEGG_PATHWAY	Prostate cancer	RT	ITGB1, PRKAA1, PRKAA2, ITGA4, ITGA1, ATP2A2, CACNA1D, IGF1, IL6, SGCD, CACNB4, SGCB, ITGA8, DAG1, SSPN, ITGB8, ITGAV, DMD, ITGB6	19	1	0.005	0.031
	53	100	submission	ARHGEF12	Rho guanine nucleotide exchange factor 12				ZNF491				KEGG_PATHWAY	Renin secretion	RT	PTGER4, GUCY1A2, PDE1C, PDE1A, GNAI3, CACNA1D, CALML4, GNAI1, PPP3CA, CREB1, GNAQ, KCNMA1, PRKG2, PLCB1, PRKACB	15	0.8	0.0056	0.034
	54	100	submission	RAB23	RAB23, member RAS oncogene family								KEGG_PATHWAY	Parathyroid hormone synthesis, secretion and action	RT	GCM1, ATF2, KL, MEF2C, PDE4D, GNAI3, ADCY3, BRAF, PRKCA, ADCY1, GNAI1, LRP6, CREB1, CYP24A1, MMP16, SP1, GNAQ, PLCB1, PRKACB, CREB5	20	1.1	0.0058	0.035
	55	100	submission	CCNG2	cyclin G2								KEGG_PATHWAY	Protein processing in endoplasmic reticulum	RT	ERO1A, TRAM1, SAR1B, RNF5, UBE2J1, LMAN1, ATXN3, HSPH1, UBQLN1, MAN1A1, UGGT1, SEC63, MAP3K5, EDEM3, PDIA3, EDEM1, YOD1, SVIP, EIF2S1, CKAP4, PDIA4, DNAJC3, CANX, DNAJA2, STT3A, PLAA, SEC24D, ATF6	28	1.5	0.0066	0.039
	56	100	submission	PDS5A	PDS5 cohesin associated factor A								KEGG_PATHWAY	Oxytocin signaling pathway	RT	PRKAA1, PRKAA2, ROCK1, ROCK2, GNAI3, ADCY3, CACNA1D, CALML4, ADCY1, GNAI1, PIK3CG, MYLK, PPP1CB, PPP3CA, NRAS, PRKACB, GUCY1A2, MEF2C, KCNJ6, PLA2G4A, PRKCA, CACNB4, GNAQ, CAMK4, KRAS, PLCB1	26	1.4	0.0066	0.039
	57	100	submission	PIK3C2A	phosphatidylinositol-4-phosphate 3-kinase catalytic subunit type 2 alpha								KEGG_PATHWAY	AGE-RAGE signaling pathway in diabetic complications	RT	SMAD2, STAT5B, SMAD4, CDKN1B, CXCL8, VEGFC, PRKCA, PIK3R1, SELE, F3, IL6, NRAS, PIK3CA, CASP3, AKT3, KRAS, RAC1, PLCB1, JAK2	19	1	0.0069	0.039
	58	100	submission	GCLM	glutamate-cysteine ligase modifier subunit								KEGG_PATHWAY	Regulation of actin cytoskeleton	RT	ITGB1, ROCK1, ROCK2, LPAR4, PIK3R1, FGF2, MYLK, FGF5, PPP1CB, NRAS, C7, CFL2, AKT3, ITGB8, ITGAV, ITGB6, RAC1, PAK2, PAK5, ACTR2, ARHGEF12, ITGA4, ITGA1, RRAS2, BRAF, SSH2, ENAH, DIAPH3, APC, ABI2, PIK3CA, ITGA8, KRAS, DOCK1, SOS2	35	1.9	0.0073	0.041
	59	100	submission	SLC4A7	solute carrier family 4 member 7								KEGG_PATHWAY	mTOR signaling pathway	RT	GSK3B, PRKAA1, PRKAA2, IRS1, PTEN, PIK3R1, LRP6, RPS6KA3, NRAS, AKT3, RICTOR, FNIP1, FNIP2, EIF4E, FZD1, FZD3, FZD4, INSR, PRKCA, BRAF, IGF1, PIK3CA, TBC1D7, ULK2, KRAS, SOS2	26	1.4	0.0078	0.043
	60	100	submission	MAP3K2	mitogen-activated protein kinase kinase kinase 2								KEGG_PATHWAY	Dilated cardiomyopathy	RT	ITGB1, ITGA4, ITGA1, ATP2A2, ADCY3, CACNA1D, ADCY1, IGF1, SGCD, CACNB4, SGCB, ITGA8, DAG1, SSPN, ITGB8, ITGAV, DMD, ITGB6, PRKACB	19	1	0.0093	0.051
	61	100	submission	STRN	striatin								KEGG_PATHWAY	Chemokine signaling pathway	RT	GSK3B, CXCL8, ROCK1, ROCK2, GNAI3, ADCY3, ADCY1, PIK3R1, GNAI1, PIK3CG, RAP1B, GRK3, NRAS, RAP1A, GRK2, GNG4, AKT3, RAC1, JAK2, JAK3, PRKACB, STAT5B, BRAF, PIK3CA, GNAQ, GNB2, GNB4, KRAS, PLCB1, SOS2	30	1.6	0.01	0.054
	62	100	submission	OSBPL8	oxysterol binding protein like 8								KEGG_PATHWAY	Hepatocellular carcinoma	RT	GSK3B, LEF1, PTEN, PIK3R1, LRP6, NRAS, AKT3, E2F3, POLK, ARID2, FZD1, SMAD2, TCF7L2, PBRM1, FZD3, SMAD4, FZD4, HGF, GAB1, PRKCA, BRAF, CDK6, APC, PIK3CA, CTNNB1, KRAS, SOS2	27	1.4	0.011	0.056
	63	100	submission	KIF21A	kinesin family member 21A								KEGG_PATHWAY	Acute myeloid leukemia	RT	TCF7L2, STAT5B, LEF1, BRAF, PIK3R1, RUNX1, PER2, NRAS, PIK3CA, AKT3, RARA, KRAS, SOS2, RUNX1T1	14	0.7	0.011	0.056
	64	100	submission	ITGB8	integrin subunit beta 8								KEGG_PATHWAY	Relaxin signaling pathway	RT	SMAD2, ATF2, GNAI3, VEGFC, ADCY3, PRKCA, ADCY1, PIK3R1, GNAI1, NRAS, CREB1, EDNRB, PIK3CA, GNG4, GNB2, AKT3, GNB4, KRAS, PLCB1, PRKACB, SOS2, CREB5	22	1.2	0.012	0.059
	65	100	submission	PURB	purine rich element binding protein B								KEGG_PATHWAY	Insulin signaling pathway	RT	GSK3B, PRKCI, PRKAA1, PRKAA2, IRS1, INSR, BRAF, PIK3R1, SORBS1, CALML4, CBL, PPP1CB, NRAS, PIK3CA, PRKAR2A, AKT3, KRAS, PCK1, PPARGC1A, EIF4E, PRKACB, SOS2, SOCS4	23	1.2	0.012	0.059
	66	100	submission	TRPM7	transient receptor potential cation channel subfamily M member 7								KEGG_PATHWAY	Chemical carcinogenesis - receptor activation	RT	ATF2, CHRNA7, CACNA1B, GNAI3, XIAP, ADCY3, CACNA1D, AHR, ADCY1, PIK3R1, FGF2, GNAI1, FGF5, RPS6KA3, NRAS, AKT3, KPNA4, UGT2A2, UGT2A1, JAK2, PRKACB, KPNA3, STAT5B, EPHX4, PRKCA, CDC6, CREB1, PIK3CA, KRAS, PGR, SOS2, CREB5	32	1.7	0.013	0.062
	67	100	submission	KDM7A	lysine demethylase 7A								KEGG_PATHWAY	Nucleocytoplasmic transport	RT	AHCTF1, XPO7, NMD3, IPO7, IPO8, XPO1, XPO4, SUMO1, TMEM33, NUP50, MAGOH, ACIN1, KPNA4, NUP43, NUP54, TNPO1, TNPO2, KPNA3, NUP37	19	1	0.015	0.073
	68	100	submission	ACSL6	acyl-CoA synthetase long chain family member 6								KEGG_PATHWAY	Hedgehog signaling pathway	RT	CSNK1G3, GSK3B, GRK3, GRK2, SMURF2, CUL3, PTCH1, HHIP, SPOPL, GAS1, LRP2, PRKACB	12	0.6	0.017	0.081
	69	100	submission	RICTOR	RPTOR independent companion of MTOR complex 2								KEGG_PATHWAY	RIG-I-like receptor signaling pathway	RT	MAP3K1, CXCL8, IFNA16, IFNA17, IFNA8, TANK, ATG12, MAVS, SIKE1, RNF125, MAP3K7, ATG5, IFNA10, IFNA21	14	0.7	0.017	0.082
	70	100	submission	NUS1	NUS1, dehydrodolichyl diphosphate synthase subunit								KEGG_PATHWAY	Alcoholic liver disease	RT	GSK3B, TCF7L2, PRKAA1, CXCL8, PRKAA2, IFNA16, IFNA17, LEF1, ADIPOQ, SIRT1, IFNA8, C2, ALDH3A2, IL6, CASP3, AKT3, TAB3, CTNNB1, MAP3K7, PPARGC1A, IFNA10, MAP3K5, IFNA21	23	1.2	0.018	0.082
	71	100	submission	C11orf58	chromosome 11 open reading frame 58								KEGG_PATHWAY	GnRH secretion	RT	KCNJ6, TRPC1, CACNA1D, PRKCA, PIK3R1, NRAS, PIK3CA, GNAQ, AKT3, KRAS, KCNN3, PLCB1, HCN1	13	0.7	0.018	0.084
	72	100	submission	CALCRL	calcitonin receptor like receptor								KEGG_PATHWAY	Natural killer cell mediated cytotoxicity	RT	IFNA16, IFNA17, SH2D1A, SH2D1B, TNFRSF10B, BRAF, PRKCA, PTPN11, PIK3R1, IFNA8, PPP3CA, NRAS, PIK3CA, CASP3, SH3BP2, KRAS, KLRD1, RAC1, SOS2, IFNA10, IFNA21	21	1.1	0.019	0.087
	73	100	submission	PRTG	protogenin								KEGG_PATHWAY	Non-small cell lung cancer	RT	STAT5B, HGF, BRAF, PRKCA, PIK3R1, NRAS, CDK6, PIK3CA, AKT3, KRAS, E2F3, POLK, JAK3, SOS2	14	0.7	0.019	0.087
	74	100	submission	MBLAC2	metallo-beta-lactamase domain containing 2								KEGG_PATHWAY	Human immunodeficiency virus 1 infection	RT	CUL5, GNAI3, CD3G, CALML4, PIK3R1, IFNA8, GNAI1, PPP3CA, NRAS, GNG4, CASP3, CFL2, AKT3, AP1S2, ELOC, RAC1, PAK2, MAP3K7, PAK5, IFNA21, PDIA3, IFNA16, IFNA17, PRKCA, PIK3CA, GNAQ, GNB2, GNB4, CYCS, KRAS, IFNA10	31	1.7	0.021	0.093
	75	100	submission	LIFR	LIF receptor alpha								KEGG_PATHWAY	Regulation of lipolysis in adipocytes	RT	PIK3CA, IRS1, INSR, AKT3, GNAI3, PRKG2, ADCY3, ADCY1, ABHD5, PIK3R1, PRKACB, GNAI1	12	0.6	0.022	0.094
	76	100	submission	BCL11B	BCL11B, BAF complex component								KEGG_PATHWAY	Tight junction	RT	ITGB1, PRKAA1, PRKAA2, ROCK1, ROCK2, PARD6G, NEDD4L, CACNA1D, YBX3, EPB41L4B, PARD6B, RAP1A, RAC1, PRKACB, MAP3K5, MAGI1, ACTR2, PRKCI, MPP4, MAP3K1, RUNX1, RAP2C, NEDD4, CLDN12, RAPGEF6, CFTR	26	1.4	0.022	0.094
	77	100	submission	PPP1CB	protein phosphatase 1 catalytic subunit beta								KEGG_PATHWAY	Estrogen signaling pathway	RT	NCOA2, ATF2, KCNJ6, GNAI3, ADCY3, ADCY1, PIK3R1, CALML4, GNAI1, NRAS, CREB1, PIK3CA, SP1, GNAQ, AKT3, RARA, KRAS, PGR, PLCB1, PRKACB, SOS2, CREB5	22	1.2	0.022	0.095
	78	100	submission	FNIP1	folliculin interacting protein 1								KEGG_PATHWAY	Sphingolipid signaling pathway	RT	CERS6, ROCK1, ROCK2, PTEN, GNAI3, PRKCA, PIK3R1, SGPP2, SGPP1, GNAI1, NRAS, PIK3CA, GNAQ, AKT3, KRAS, DEGS1, RAC1, SPTSSA, PLCB1, MAP3K5	20	1.1	0.023	0.095
	79	100	submission	CDH2	cadherin 2								KEGG_PATHWAY	Phosphatidylinositol signaling system	RT	DGKE, IPMK, PTEN, PRKCA, SYNJ2, PIK3R1, CALML4, PIK3C2A, PIK3C2B, MTM1, INPP5B, PIP4P2, SYNJ1, PIK3CA, PLCB1, DGKH, CDS2	17	0.9	0.023	0.095
	80	100	submission	PHIP	pleckstrin homology domain interacting protein								KEGG_PATHWAY	Aldosterone synthesis and secretion	RT	ATF1, ATF2, ADCY3, ATP1B3, CACNA1D, PRKCA, ATP2B1, ADCY1, CALML4, MC2R, CREB1, PRKD3, CAMK4, GNAQ, PLCB1, PRKACB, CREB5	17	0.9	0.025	0.1
	81	100	submission	CARF	calcium responsive transcription factor								KEGG_PATHWAY	Cellular senescence	RT	SMAD2, LIN54, CXCL8, PTEN, RRAS2, CACNA1D, PIK3R1, CALML4, SIRT1, HIPK3, ZFP36L2, HIPK2, PPP1CB, PPP3CA, IL6, NRAS, CDK6, PIK3CA, MAPKAPK2, AKT3, MDM2, KRAS, TRPM7, E2F3	24	1.3	0.026	0.11
	82	100	submission	SPOPL	speckle type BTB/POZ protein like								KEGG_PATHWAY	Serotonergic synapse	RT	GABRB2, KCNJ6, TRPC1, CACNA1B, GNAI3, PLA2G4A, BRAF, CACNA1D, PRKCA, GNAI1, NRAS, GNG4, CASP3, GNAQ, GNB2, GNB4, KRAS, PLCB1, PRKACB	19	1	0.027	0.11
	83	100	submission	MMD	monocyte to macrophage differentiation associated								KEGG_PATHWAY	Hippo signaling pathway	RT	FZD1, SMAD2, WWTR1, GSK3B, TCF7L2, SMAD1, FZD3, PRKCI, SMAD4, BMPR2, FZD4, LEF1, PARD6G, STK3, MOB1B, LATS1, PPP1CB, MOB1A, PARD6B, APC, CTNNB1, CTNNA3, YWHAG, BIRC3	24	1.3	0.028	0.11
	84	100	submission	CCDC186	coiled-coil domain containing 186								KEGG_PATHWAY	Wnt signaling pathway	RT	GSK3B, ROCK2, LEF1, CXXC4, LRP6, PPP3CA, ZNRF3, WIF1, RAC1, MAP3K7, PRKACB, FZD1, TCF7L2, TLE3, FZD3, SMAD4, FZD4, RYK, SIAH1, PRKCA, SIRT1, APC, TBL1XR1, CTNNB1, PLCB1, LGR4	26	1.4	0.028	0.11
	85	100	submission	IMPAD1	inositol monophosphatase domain containing 1								KEGG_PATHWAY	Dopaminergic synapse	RT	ATF2, GRIA2, GSK3B, KCNJ6, CACNA1B, GNAI3, CACNA1D, PRKCA, CALML4, GNAI1, PPP1CB, PPP3CA, CREB1, GNG4, GNAQ, GNB2, AKT3, GNB4, PLCB1, PRKACB, CREB5	21	1.1	0.028	0.11
	86	100	submission	SMAD2	SMAD family member 2								KEGG_PATHWAY	Gastric acid secretion	RT	GNAI3, ADCY3, ATP1B3, PRKCA, ADCY1, CALML4, GNAI1, MYLK, GNAQ, SLC26A7, PLCB1, KCNK2, PRKACB, CFTR	14	0.7	0.029	0.11
	87	100	submission	CREB5	cAMP responsive element binding protein 5								KEGG_PATHWAY	Insulin resistance	RT	GSK3B, PRKAA1, PRKAA2, IRS1, INSR, PTEN, PTPN11, PIK3R1, PPP1CB, RPS6KA3, IL6, CREB1, PIK3CA, AKT3, PCK1, PPARGC1A, PPARGC1B, CREB5	18	1	0.03	0.11
	88	100	submission	SLC35G1	solute carrier family 35 member G1								KEGG_PATHWAY	Small cell lung cancer	RT	ITGB1, CDKN1B, APAF1, MAX, PTEN, XIAP, PIK3R1, CDK6, PIK3CA, CASP3, AKT3, CYCS, ITGAV, E2F3, POLK, BIRC3	16	0.9	0.03	0.11
	89	100	submission	CLINT1	clathrin interactor 1								KEGG_PATHWAY	Amphetamine addiction	RT	ATF2, GRIA2, HDAC2, CACNA1D, PRKCA, CALML4, SIRT1, PPP1CB, PPP3CA, CREB1, CAMK4, PRKACB, CREB5	13	0.7	0.032	0.12
	90	100	submission	FUT9	fucosyltransferase 9								KEGG_PATHWAY	Other types of O-glycan biosynthesis	RT	GALNT12, GALNT13, GALNT4, ST6GAL2, GALNT3, GALNT1, C1GALT1, EOGT, GXYLT1, POC1B-GALNT4	10	0.5	0.034	0.12
	91	100	submission	IKZF2	IKAROS family zinc finger 2								KEGG_PATHWAY	Pancreatic secretion	RT	TRPC1, ATP2A2, ADCY3, ATP1B3, PRKCA, RAB27B, ATP2B1, ADCY1, SLC4A4, RAB11A, RAP1B, RAP1A, GNAQ, KCNMA1, RAC1, PLCB1, CFTR	17	0.9	0.035	0.13
	92	100	submission	COL19A1	collagen type XIX alpha 1 chain								KEGG_PATHWAY	Insulin secretion	RT	ATF2, ADCY3, ATP1B3, CACNA1D, PRKCA, ADCY1, RIMS2, CREB1, PCLO, GNAQ, KCNMA1, KCNN3, PLCB1, PRKACB, CREB5	15	0.8	0.036	0.13
	93	100	submission	EDEM1	ER degradation enhancing alpha-mannosidase like protein 1								KEGG_PATHWAY	Endocytosis	RT	WIPF1, VPS4B, PARD6G, NEDD4L, VPS26A, CBL, RAB22A, EEA1, PARD6B, GRK3, SNX1, GRK2, PSD3, RAB11FIP2, EPS15, SMAD2, ARFGEF2, USP8, ACTR2, PRKCI, PDCD6IP, SMURF2, CAV2, ARAP2, VPS37A, STAM, RAB11A, EPN2, DNM3, ITCH, NEDD4, RUFY2, CAPZA2, MDM2	34	1.8	0.04	0.14
	94	100	submission	NEXMIF	neurite extension and migration factor								KEGG_PATHWAY	Adrenergic signaling in cardiomyocytes	RT	ATF2, GNAI3, ATP2A2, ADCY3, ATP1B3, CACNA1D, PRKCA, ATP2B1, ADCY1, CALML4, PIK3CG, GNAI1, PPP1CB, CREB1, CACNB4, GNAQ, AKT3, AGTR2, PLCB1, KCNK2, PRKACB, SCN1B, CREB5	23	1.2	0.04	0.14
	95	100	submission	ADGRL3	adhesion G protein-coupled receptor L3								KEGG_PATHWAY	AMPK signaling pathway	RT	RAB2A, PFKFB2, PRKAA1, PRKAA2, IRS1, INSR, ADIPOQ, PIK3R1, IGF1, SIRT1, CREB1, RAB14, PIK3CA, AKT3, PCK1, MAP3K7, PPARGC1A, CFTR, CREB5	19	1	0.042	0.15
	96	99	submission	TMEM56	transmembrane protein 56								KEGG_PATHWAY	Measles	RT	GSK3B, STAT5B, CDKN1B, APAF1, IFNA16, IFNA17, CD3G, PIK3R1, EIF2S1, IFNA8, MAVS, IL6, CDK6, PIK3CA, CASP3, AKT3, CYCS, MAP3K7, JAK3, IFNA10, IFNA21	21	1.1	0.043	0.15
	97	99	submission	PRRG1	proline rich and Gla domain 1								KEGG_PATHWAY	Efferocytosis	RT	P2RY12, PTGER4, ADAM10, ATP2A2, ATP11C, ATP11B, ANO6, PTPN11, SIRT1, HIF1A, GULP1, XKR9, CREB1, RAB14, CASP3, MAPKAPK2, PECAM1, ADAM9, ITGAV, RAC1, JAK2, GAS6, DOCK1	23	1.2	0.045	0.15
	98	99	submission	STXBP5	syntaxin binding protein 5								KEGG_PATHWAY	Phospholipase D signaling pathway	RT	DGKE, CXCL8, INSR, GAB1, PLA2G4A, ADCY3, RRAS2, PRKCA, PTPN11, ADCY1, PIK3R1, LPAR4, PIK3CG, DNM3, NRAS, KITLG, PIK3CA, AKT3, KRAS, PLCB1, SOS2, DGKH	22	1.2	0.047	0.16
	99	99	submission	ZMYM2	zinc finger MYM-type containing 2								KEGG_PATHWAY	Endocrine resistance	RT	CDKN1B, ADCY3, BRAF, ADCY1, PIK3R1, IGF1, NRAS, NCOR1, PIK3CA, SP1, AKT3, MDM2, KRAS, E2F3, PRKACB, SOS2	16	0.9	0.049	0.16
	100	99	submission	ABHD17B	abhydrolase domain containing 17B								KEGG_PATHWAY	Leukocyte transendothelial migration	RT	ITGB1, ROCK1, ITGA4, ROCK2, GNAI3, PRKCA, PTPN11, PIK3R1, ARHGAP5, GNAI1, RAP1B, RAP1A, PIK3CA, CLDN12, PECAM1, CTNNB1, CTNNA3, RAC1	18	1	0.05	0.16
	101	99	submission	GNAI1	G protein subunit alpha i1
	102	99	submission	DENND4A	DENN domain containing 4A
	103	99	submission	BCL10	BCL10, immune signaling adaptor
	104	99	submission	NAPEPLD	N-acyl phosphatidylethanolamine phospholipase D
	105	99	submission	CTBS	chitobiase							Sublist	Category	Term	RT	Genes	Count	%	P-Value	Benjamini			Sublist				Genes
	106	99	submission	BNC2	basonuclin 2								GOTERM_BP_DIRECT	positive regulation of transcription from RNA polymerase II promoter	RT	FOXA1, ATF1, ATF2, ZNF451, CCNT2, MAML1, ZNF292, ARID4A, HNRNPU, RORA, AHR, NR3C1, GABPB1, IKZF3, CARF, FGF2, ABRA, ELK4, RPS6KA3, SALL1, SOX18, ZMIZ1, POGZ, NAMPT, SOX8, HMGN3, TP63, EOMES, MEF2C, HGF, MRTFB, RFX3, CASK, SOX11, MITF, ZNF99, RUNX1, PYGO1, TBL1XR1, KAT6A, PGR, PHIP, ZFPM2, ATF6, GCM1, KMT2D, DLX1, CBFB, MAX, KMT2C, GATA6, PIK3R1, HIF1A, NEUROD1, MYO6, PRDM16, ZNF148, ZNF544, PPARG…	184	9.8	1.4e-12	8e-09
	107	99	submission	UGDH	UDP-glucose 6-dehydrogenase								GOTERM_BP_DIRECT	positive regulation of transcription, DNA-templated	RT	JADE1, RORA, AHR, FGF2, CCAR1, ZXDA, HMGN5, SALL1, SOX18, EPC2, SOX8, TP63, MAP3K5, EOMES, MEF2C, ANKRD49, RFX3, SOX11, MITF, RUNX1, TBL1XR1, KAT6A, ZNF318, TRIM13, TFAM, PHIP, AGTR2, GCM1, INO80D, MAX, GATA6, CREBL2, BCL10, HIF1A, NPAS3, MTDH, MBTD1, NEUROD1, PRDM16, PPARGC1A, FZD1, SMAD2, SMAD4, FZD4, FUS, INSR, PTCH1, HMGA2, NR1D2, IGF1, SMAD5, FLI1, CNOT6, IL6, MRGBP, FUBP3, SP1, SP3, JMY, RE…	118	6.3	1.8e-10	5.1e-07
	108	99	submission	NDFIP2	Nedd4 family interacting protein 2								GOTERM_BP_DIRECT	negative regulation of transcription, DNA-templated	RT	NAB1, ZBTB21, ARID4A, AHR, NR3C1, PHB2, CCAR1, DACH1, SALL1, SOX18, SOX8, TP63, TLE3, SFMBT2, ADIPOQ, RFX3, ZBTB33, FOXP2, EREG, KAT6A, ZNF318, ZFPM2, SF1, GATA6, MBTD1, PRAMEF13, ZNF706, NACC2, PRAMEF14, PRDM16, ZNF148, PPARGC1B, SCAI, FZD1, ZBTB18, SMAD2, SMAD4, POU2F1, CBX5, SMURF2, HMGA2, NR0B1, NR1D2, FOXN3, PHC3, GCLC, SP3, MDM2, MDM4, RCOR3, RERE, SUV39H2, CDKN1B, RSF1, ZC3H6, SCML2, NIPBL…	100	5.4	4.9e-10	7.7e-07
	109	99	submission	RNF38	ring finger protein 38								GOTERM_BP_DIRECT	regulation of transcription from RNA polymerase II promoter	RT	ATF1, ATF2, ZNF292, IKZF2, IKZF3, BACH2, IKZF5, TIAL1, ELK4, ZXDA, ZSCAN30, ZMIZ1, BBX, EPC2, SOX8, CCNL1, TP63, SOX5, MEF2C, EBF1, RFX3, RUNX1, ZNF718, RFX7, ZNF716, ZNF714, ZFPM2, ATF6, ZNF275, ZBTB8A, ZNF273, TSHZ2, GATA6, MYNN, ZBTB1, HIF1A, CDKN2AIP, MTDH, ZNF709, ZNF704, PRDM16, ZNF148, ZNF143, STAT5B, ZNF264, BCL11B, BCL11A, ZNF260, FLI1, MED13L, ZZZ3, REL, MKX, RCOR3, SIM2, CSRNP3, ZNF491…	229	12.3	5.5e-10	7.7e-07
	110	99	submission	ZNF714	zinc finger protein 714								GOTERM_BP_DIRECT	negative regulation of transcription from RNA polymerase II promoter	RT	FOXA1, ATF2, ZBTB25, WWC2, ZBTB21, ZBTB20, ARID4A, HNRNPU, NR3C1, BACH2, IKZF5, ELK4, DACH1, EDNRB, SALL1, SOX18, SOX8, TP63, ZNF684, EOMES, MEF2C, MORC3, USP3, SOX11, MITF, ZBTB33, DICER1, FOXP2, RUNX1, TBL1XR1, ZNF436, ZNF555, ZFPM2, ZNF431, DLX1, ZBTB8A, DDX5, CBFB, MAX, CUL3, GATA6, ZBTB1, RTF1, MTDH, MIER3, NACC2, PRDM16, ZNF148, SKIL, ZNF785, BPTF, ZBTB18, WWTR1, DR1, SMAD4, CBX5, SMURF2, B…	146	7.8	5.7e-09	6.4e-06
	111	99	submission	NEUROD1	neuronal differentiation 1								GOTERM_BP_DIRECT	protein phosphorylation	RT	GSK3B, DYRK3, CCNT2, BMPR2, DYRK2, MAML1, MYLK, AKT3, TLK2, NEK1, PRKG2, NEK2, JAK2, JAK3, PRKACB, PDK1, MAP3K5, EPHA5, PRKCI, MORC3, EPHA7, LMTK2, ADAM10, PRPF4B, PRKCA, IRAK3, LATS1, CREB1, PRKD3, MAPKAPK2, RARA, SGK3, TNIK, GAS6, EPHA3, NIM1K, PRKAA1, PRKAA2, ROCK1, ROCK2, PIK3R1, KALRN, STK3, GRK3, GRK2, ACVR1C, MAP3K20, STK38L, FNIP2, PAK2, MAP4K3, PAK5, SMAD2, MAP3K2, SMAD1, CDK19, YES1, MA…	73	3.9	4.3e-07	0.0004
	112	99	submission	TNPO1	transportin 1								GOTERM_BP_DIRECT	regulation of transcription, DNA-templated	RT	ATF2, NAB1, WWC2, JADE1, JADE3, RORA, AHR, NR3C1, CCAR1, HMGN5, SOX18, ARID2, ZNF563, ZNF684, TLE3, MEF2C, ZNF681, SFMBT2, RFX3, SOX11, MITF, EMSY, ZNF718, TCERG1L, ZNF716, KAT6A, ZNF714, ZNF678, ZNF431, ZNF793, GCM1, KMT2D, ZNF273, KMT2C, CREBL2, HIF1A, NPAS3, MBTD1, NEUROD1, ZNF709, ZKSCAN7, ZKSCAN8, ZNF426, ZNF544, ZNF785, PPARGC1A, ZNF300, PPARGC1B, ZKSCAN1, BPTF, SMAD2, ZNF143, WWTR1, ZNF264…	137	7.3	6.8e-07	0.00054
	113	99	submission	ETNK1	ethanolamine kinase 1								GOTERM_BP_DIRECT	ubiquitin-dependent protein catabolic process	RT	USP38, USP31, USP32, USP34, CCAR1, HERC3, FBXO4, ELOC, USP8, USP49, USP3, USP45, RC3H1, UCHL5, RNF144B, RNF125, RNF128, HECW2, USP13, USP15, CUL5, KLHL15, UHRF1, CUL3, NEDD4L, UBR3, FBXO45, CBL, RNF5, PSMA7, PSMA8, ATXN3, ZNRF3, RNF217, UBQLN1, USP1, RBBP6, FEM1C, USP24, UBE2H, NDFIP2, SMURF2, SIAH1, MIB1, CNOT4, ITCH, NEDD4, RLIM, MDM2, UBE2K, FBXL4	51	2.7	3.9e-06	0.0027
	114	99	submission	VPS13D	vacuolar protein sorting 13 homolog D								GOTERM_BP_DIRECT	chromatin organization	RT	FOXA1, SUV39H2, SETD7, HNRNPU, RSF1, NR3C1, PHF8, ING5, ING2, HMGN5, TLK2, SPIN1, EPC2, KMT5B, JAK2, HMGN3, RAG1, HMGN1, BRD1, USP49, KDM2A, USP3, ATRX, TET2, SIRT1, EMSY, NCOR1, AEBP2, TBL1XR1, TET3, TOX, KDM7A, KMT2D, PRKAA1, HDAC2, PRKAA2, UHRF1, KMT2C, ZNF518B, ZNF518A, HDAC9, MBTD1, HIRA, NSD2, ATG5, KDM4C, CBX5, EYA1, EYA3, EYA4, HMGA2, ZZZ3, MRGBP, PHF14	54	2.9	9e-06	0.0056
	115	99	submission	PPM1K	protein phosphatase, Mg2+/Mn2+ dependent 1K								GOTERM_BP_DIRECT	cell cycle	RT	LIN54, SUV39H2, AHCTF1, DYRK3, CCNT2, BCCIP, HNRNPU, AHR, NR3C1, CDC73, TTC28, CCAR1, PPP1CB, RPS6KA3, MTBP, MIS18BP1, TLK2, NEK1, RIOK2, HMCN1, TP63, APPL1, BORA, DYNLT3, USP3, TET2, PRPF40A, CCSAP, CD2AP, PTP4A1, KAT2B, KATNAL1, GAS2, GAS1, GMNC, ARL8A, PAFAH1B1, UHRF1, VPS4B, GNAI3, NEDD9, FIGN, CREBL2, KLHL13, GNAI1, SPAST, MAP3K20, LRIG3, NUP43, EVI5, MCTS1, YTHDF2, SIAH1, HMGA2, NEDD1, CCPG…	59	3.2	1.1e-05	0.0059
	116	99	submission	PCDH8	protocadherin 8								GOTERM_BP_DIRECT	cell division	RT	MAP10, AHCTF1, DYRK3, CCNT2, ZWILCH, HNRNPU, SMC5, NR3C1, CDC73, TTC28, PPP1CB, MIS18BP1, POGZ, CDC27, NEK1, NEK2, HMCN1, BORA, DYNLT3, HAUS4, PRPF40A, CCSAP, CD2AP, RAB33B, LATS1, KATNAL1, CCNY, SDE2, ARL8A, PAFAH1B1, VPS4B, GNAI3, NEDD9, PARD6G, FIGN, KLHL13, PDS5A, NSL1, GNAI1, SKA1, PARD6B, SPAST, LRIG3, NUP43, MAP4, TPPP, EVI5, CLASP2, CDK19, HMGA2, CDC6, WAPL, NEDD1, STAG1, STAG2, CDK6, CCN…	61	3.3	1.2e-05	0.0059
	117	99	submission	ITGB1	integrin subunit beta 1								GOTERM_BP_DIRECT	intracellular signal transduction	RT	GSK3B, DGKE, CXCL8, NUDT4, PREX2, GRIP1, RPS6KA3, AKT3, TLK2, RAC1, JAK2, JAK3, RALGPS1, RGS7, GUCY1A2, UNC13C, PRKCI, PRKCA, IRAK3, ZBTB33, NRG2, LATS1, KCTD9, PRKD3, RASA4, RASA2, MAPKAPK2, SGK3, TNIK, AGTR2, PLCB1, DGKH, NIM1K, PRKAA1, PRKAA2, ROCK1, ADCY3, ADCY1, KALRN, STK3, PRKAR2A, STK38L, APBB2, SOCS6, GPR155, PAK2, PDZD8, PAG1, MAP4K3, PAK5, SOCS4, SMAD2, MAP3K2, ARFGEF2, SMAD4, PLCL1, H…	69	3.7	2.6e-05	0.012
	118	99	submission	TM9SF3	transmembrane 9 superfamily member 3								GOTERM_BP_DIRECT	mRNA processing	RT	TRUB1, RBM27, FMR1, ELAVL4, GPATCH1, HNRNPR, YBX1, TENT4A, AFF2, ARVCF, BCLAF1, PPP4R2, PAPOLG, ZNF326, RBBP6, PAPOLB, PPARGC1A, SMNDC1, PRKACB, RBFOX1, CNOT6L, CPSF6, CRIPT, RRP1B, LSM5, PUS7, PUS7L, A1CF, QKI, PTBP3, KIN, PAN3, PDE12, ACIN1, RBM20, SRSF4, SREK1, CDK12, TARDBP, RBM24, SRSF9	41	2.2	6.8e-05	0.028
	119	99	submission	CDC27	cell division cycle 27								GOTERM_BP_DIRECT	negative regulation of apoptotic process	RT	GSK3B, DYRK3, CDKN1B, HHIP, APIP, PTEN, PHB2, CDC73, RPS6KA3, HMGN5, EDNRB, SIX4, CASP3, SOX8, PRKCI, HGF, MITF, PRLR, SIRT1, DNAJC3, RNF144B, CREB1, CAT, NAA35, PHIP, GAS6, IL6ST, FXN, BIRC3, PRKAA1, HDAC2, PRKAA2, TMF1, LEF1, GATA6, XIAP, PIK3R1, LRP2, HIGD1A, CBL, NUGGC, MTDH, ARHGAP21, PRAMEF13, ERBB4, PRAMEF1, FIGNL1, PRAMEF14, BNIP2, RICTOR, PAK2, ATG5, STAT5B, BCL11B, ANGPT1, HMGA2, BRAF, …	76	4.1	7.3e-05	0.028
	120	99	submission	COL25A1	collagen type XXV alpha 1 chain								GOTERM_BP_DIRECT	mRNA destabilization	RT	FXR1, RIDA, YTHDF2, ROCK1, ROCK2, HNRNPR, MEX3D, RBM24, GIGYF2	9	0.5	7.6e-05	0.028
	121	99	submission	CREB1	cAMP responsive element binding protein 1								GOTERM_BP_DIRECT	CRD-mediated mRNA stabilization	RT	SYNCRIP, HNRNPD, HNRNPU, IGF2BP3, IGF2BP2, YBX1, PAIP1	7	0.4	0.00015	0.054
	122	99	submission	UBE2W	ubiquitin conjugating enzyme E2 W								GOTERM_BP_DIRECT	chromatin remodeling	RT	KDM5A, RERE, FOXA1, SUV39H2, CHD7, JADE1, PSIP1, RSF1, MYSM1, PHF8, NIPBL, BCL7A, KMT5B, JAK2, ARID2, MAP3K7, TP63, EOMES, PBRM1, BRD1, USP49, KDM2A, ATRX, PRKCA, UCHL5, KAT2B, SETBP1, TOP1, KDM7A, PRKAA1, HDAC2, PRKAA2, INO80D, KMT2C, SATB2, ZBTB1, DDX21, RNF2, HIRA, NSD2, BPTF, NAA50, DR1, KDM4C, EYA1, ERCC6L2, EYA3, GATAD2B, PER2, REST, ERCC6	51	2.7	0.00022	0.07
	123	99	submission	MITF	melanocyte inducing transcription factor								GOTERM_BP_DIRECT	response to endoplasmic reticulum stress	RT	PDIA3, ERO1A, CXCL8, TMTC3, ELAVL4, ATP2A2, TNFRSF10B, PIK3R1, EIF2S1, AFF4, PDIA4, ERP44, UFM1, BCL2L11, TMX1, TMEM33, UBQLN1, TARDBP, CFTR, MAP3K5	20	1.1	0.00023	0.07
	124	99	submission	ARHGAP29	Rho GTPase activating protein 29								GOTERM_BP_DIRECT	negative regulation of protein import into nucleus	RT	UFM1, MDFIC, ANGPT1, SUMO1, PKIA, RAB23, CHORDC1, NF1	8	0.4	0.00024	0.07
	125	99	submission	ABCA5	ATP binding cassette subfamily A member 5								GOTERM_BP_DIRECT	positive regulation of glucose import	RT	OSBPL8, PRKCI, IRS1, INSR, ADIPOQ, SLC1A2, PTPN11, CREBL2, SORBS1, IGF1, PIK3R1, APPL1	12	0.6	0.00026	0.07
	126	99	submission	XK	X-linked Kx blood group								GOTERM_BP_DIRECT	regulation of microtubule cytoskeleton organization	RT	GSK3B, PRKAA1, PRKAA2, ROCK1, TAOK1, CEP70, DIXDC1, RASSF8, TPPP, MID1, EPHA3, PAFAH1B1	12	0.6	0.00026	0.07
	127	99	submission	ATF7IP	activating transcription factor 7 interacting protein								GOTERM_BP_DIRECT	peptidyl-serine phosphorylation	RT	GSK3B, DYRK3, DYRK2, ROCK1, ROCK2, SLC1A1, RPS6KA3, GRK2, AKT3, MAP3K20, TLK2, STK38L, RICTOR, PCK1, PAK2, PRKACB, CSNK1G3, PRKCI, MORC3, NEK7, LMTK2, PRKCA, HIPK3, DCLK1, HIPK2, LATS1, CAMK4, MAPKAPK2, ULK2, SGK3, TOP1, GAS6	32	1.7	0.00041	0.1
	128	99	submission	PRKG2	protein kinase cGMP-dependent 2								GOTERM_BP_DIRECT	membrane organization	RT	CCDC88A, PRKCI, SYNJ1, SAR1B, TMEM33, LPCAT2, CHORDC1, AAK1, TOR1AIP2, SYNJ2, PIK3C2A	11	0.6	0.00042	0.1
	129	99	submission	TLL1	tolloid like 1								GOTERM_BP_DIRECT	negative regulation of neuron apoptotic process	RT	GABRB2, GPI, DLX1, NRP1, ROCK1, SLC1A1, HIF1A, SIX4, PTPRZ1, CHL1, JAK2, PPARGC1A, NTRK2, PRKCI, MEF2C, ANGPT1, BDNF, XRCC2, BRAF, SIRT1, HIPK2, GCLC, PIK3CA, KRAS, CPEB3, GCLM, IL6ST, CPEB2, CPEB4	29	1.6	0.00055	0.13
	130	99	submission	CEP44	centrosomal protein 44								GOTERM_BP_DIRECT	signal transduction	RT	DGKE, IRS1, HHIP, RTKN2, RAPH1, FNBP1L, NR3C1, FGF2, NR3C2, SYDE2, RPS6KA3, IPO8, ALCAM, AKT3, NAMPT, SOX8, PDE8B, PRKACB, SRGAP2B, MAGI1, GUCY1A2, CSNK1G3, TLE3, ADIPOQ, GEM, GABRG1, CD2AP, PLAA, ULK2, PGR, ATF6, RIN2, DGKH, SKAP2, LRRC58, GRIA2, LRPAP1, PDE1C, CHRNA5, PDE1A, CHRNA7, CREBL2, PIK3R1, RASAL2, TRHDE, HIF1A, KALRN, STK3, RAP1B, INPP5B, ARHGAP21, GRK3, GRK2, SRGAP1, PAG1, SMAD1, TNFR…	151	8.1	0.00063	0.14
	131	99	submission	CNOT6	CCR4-NOT transcription complex subunit 6								GOTERM_BP_DIRECT	substrate adhesion-dependent cell spreading	RT	NRP1, ITGA4, FZD4, ATRNL1, BRAF, AP1AR, PIK3R1, USH2A, ATRN, TMEFF2, ITGA8, ITGAV, RAC1, SRGAP2B, VAMP3	15	0.8	0.00065	0.14
	132	99	submission	STON2	stonin 2								GOTERM_BP_DIRECT	protein ubiquitination	RT	CCAR1, TRIM8, HERC3, CDC27, FBXO4, ELOC, UNKL, ATG3, RNF44, FBXO17, PEX2, SIRT1, RNF144B, KCTD9, RNF169, RNF128, HECW2, HECW1, SDE2, G2E3, TRIM13, SPOPL, TRIM59, CUL5, KLHL15, UHRF1, CUL3, RNF180, RNF38, TULP4, NEDD4L, UBR3, FBXO45, KLHL13, CBL, RNF2, UBE2J1, FBXL20, VCPIP1, COP1, ZNRF3, HECTD2, RNF138, RNF217, RBBP6, FEM1C, DCAF10, SOCS6, SOCS4, ATG5, BRAP, WWTR1, SMURF2, FEM1B, SIAH1, FBXL17, K…	67	3.6	0.00075	0.16
	133	99	submission	CDC73	cell division cycle 73								GOTERM_BP_DIRECT	neuron apoptotic process	RT	DLX1, EPHA7, ANGPT1, APAF1, MAX, SIAH1, XIAP, HIF1A, HIPK2, CASP3, KCNQ3, NF1, KRAS, AGTR2, SCN2A, PPARGC1A, TP63, MAP3K5	18	1	0.00078	0.16
	134	99	submission	FAM122B	family with sequence similarity 122B								GOTERM_BP_DIRECT	smooth muscle cell differentiation	RT	MEF2C, MYOCD, GATA6, ITGA8, MRTFB, CTNNB1, TBX18, TBX3	8	0.4	0.00085	0.16
	135	99	submission	TTC39B	tetratricopeptide repeat domain 39B								GOTERM_BP_DIRECT	3'-UTR-mediated mRNA destabilization	RT	ZC3H12D, HNRNPD, RC3H1, CPEB3, TARDBP, RBM24, ZFP36L2, PUM2	8	0.4	0.00085	0.16
	136	99	submission	DPP8	dipeptidyl peptidase 8								GOTERM_BP_DIRECT	anatomical structure morphogenesis	RT	FOXA1, GCM1, GATA6, HIRA, SCML2, SIX4, SOX18, IGF2BP3, IGF2BP2, RAC1, MPZL2, SMAD2, SMAD1, SMAD4, EYA1, EYA3, SIAH1, EYA4, SOX11, SMAD5, PTBP3, EREG, FRAS1, TRIM13, ZFPM2, FREM1	26	1.4	0.00091	0.16
	137	99	submission	MED23	mediator complex subunit 23								GOTERM_BP_DIRECT	negative regulation of transforming growth factor beta receptor signaling pathway	RT	ZNF451, USP15, HDAC2, ONECUT2, SMURF2, CAV2, ARID4A, IL17RD, SIRT1, SKI, FKBP1A, PPM1A, ING2, SPRED1, PEG10, SNX25, BRMS1L, CD109, PRDM16, SINHCAF, INTS9, SKIL	22	1.2	0.001	0.18
	138	99	submission	STARD4	StAR related lipid transfer domain containing 4								GOTERM_BP_DIRECT	insulin receptor signaling pathway	RT	GSK3B, KL, IRS1, CAV2, INSR, GAB1, PIK3R1, SORBS1, IDE, PIK3C2A, APC, PIK3CA, EIF4EBP2, PHIP, SOS2, APPL1	16	0.9	0.0011	0.19
	139	99	submission	NCK1	NCK adaptor protein 1								GOTERM_BP_DIRECT	regulation of smoothened signaling pathway	RT	C2CD3, TTC21B, PTCH1, FBXL17, GAS1, RORA, RPGRIP1L, WDR11	8	0.4	0.0012	0.2
	140	99	submission	TBL1XR1	transducin beta like 1 X-linked receptor 1								GOTERM_BP_DIRECT	positive regulation of cytoplasmic translation	RT	SYNCRIP, CNBP, HNRNPD, HNRNPU, YBX1, YBX3, PAIP1	7	0.4	0.0012	0.2
	141	99	submission	CDK19	cyclin dependent kinase 19								GOTERM_BP_DIRECT	circadian regulation of gene expression	RT	KDM5A, NCOA2, HDAC2, KDM2A, HNRNPU, RORA, AHR, SIRT1, PER2, PPP1CB, NRIP1, NAMPT, TOP1, PPARGC1A, LGR4, NUDT12	16	0.9	0.0013	0.2
	142	99	submission	2024-03-06	membrane associated ring-CH-type finger 6								GOTERM_BP_DIRECT	phosphatidylinositol 3-kinase signaling	RT	PREX2, PIK3CA, IRS1, KBTBD2, PTEN, NF1, IGF1, PIK3R1, PIK3C2A, PIK3CG, PIK3C2B	11	0.6	0.0014	0.21
	143	99	submission	TMEM168	transmembrane protein 168								GOTERM_BP_DIRECT	transcription from RNA polymerase II promoter	RT	GCM1, NFAT5, CCNT2, CEBPD, CBFB, CHD7, LEF1, DDX21, ARID4A, PIK3R1, FGF2, GTF2E1, ABRA, NEUROD1, JAK2, TP63, SOX5, SMAD1, STAT5B, MYOCD, SMAD4, PRRX1, BCL11B, MBD1, ATRX, ELOA2, ETV1, NMI, GTF2H3, ELL3, CTNNB1, TRIP11, ERCC6, CDK12, PAXBP1, MNAT1, RBMX	37	2	0.0015	0.21
	144	99	submission	TET3	tet methylcytosine dioxygenase 3								GOTERM_BP_DIRECT	proteasome-mediated ubiquitin-dependent protein catabolic process	RT	GSK3B, WDR26, CUL3, NEDD4L, FBXO45, PSMA7, MTM1, ATXN3, COP1, PSMB2, FEM1C, UBE2H, SMURF2, FEM1B, SIAH3, SIAH1, FBXL17, SIRT1, CD2AP, UBE2W, ITCH, KBTBD6, GID4, APC, TBL1XR1, HECW2, NEDD4, HECW1, PELI1, TRIM13, MDM2, CTNNB1, PLAA, SPOPL, UBE2K	35	1.9	0.0015	0.21
	145	99	submission	CRLF3	cytokine receptor like factor 3								GOTERM_BP_DIRECT	regulation of mRNA stability	RT	YTHDF2, FMR1, RC3H1, PRKCA, ZFP36L2, PSMA7, PUM2, PSMA8, FXR1, CALCR, PSMB2, MAPKAPK2, SERBP1, ZC3H14, RBM24	15	0.8	0.0015	0.21
	146	99	submission	ARHGAP11A	Rho GTPase activating protein 11A								GOTERM_BP_DIRECT	positive regulation of protein export from nucleus	RT	GSK3B, PPM1A, TCF7L2, XPO4, MDM2, CTDSPL2, GAS6, PRKACB	8	0.4	0.0017	0.22
	147	99	submission	PPARGC1A	PPARG coactivator 1 alpha								GOTERM_BP_DIRECT	in utero embryonic development	RT	ITGB1, GPI, ATF2, PTPRR, C2CD3, YTHDC1, ZFAND5, CHD7, GATA6, YBX1, YBX3, INPP5B, EPB41L5, BCL2L11, ADAMTS3, SOX18, ZMIZ1, RDH10, DHX35, SOX8, RBBP6, SMAD2, SMAD4, ANGPT1, XRCC2, PTCH1, ADAM10, RPGRIP1L, TBX3, MIB1, CTNNB1, SEC24D, ZFPM2, DSC3	34	1.8	0.0017	0.22
	148	99	submission	DENND1B	DENN domain containing 1B								GOTERM_BP_DIRECT	cell migration	RT	ITGB1, BTG1, CUL3, WWC2, PTEN, NEDD9, PIK3C2A, PHB2, PIK3CG, PIK3C2B, SYDE2, LIMA1, ERBB4, PSTPIP2, ITGB8, ITGAV, CTNNA3, ITGB6, RAC1, GPC6, PAK5, NCK1, PRKCI, ATRNL1, USP45, PRPF40A, USH2A, SORL1, CD2AP, ATRN, CCDC88A, GOLPH3, TMEFF2, SLTM, APC, ABI2, PIK3CA, CDH11, ADAM9, DOCK1, EPHA3	41	2.2	0.0017	0.22
	149	99	submission	CADM2	cell adhesion molecule 2								GOTERM_BP_DIRECT	regulation of alternative mRNA splicing, via spliceosome	RT	DDX5, RBFOX1, YTHDC1, CELF2, FMR1, HNRNPU, SMU1, FXR1, REST, MAGOH, RBM20, RBM7, RBMX, RBM24, SRSF12	15	0.8	0.0017	0.22
	150	99	submission	CYP20A1	cytochrome P450 family 20 subfamily A member 1								GOTERM_BP_DIRECT	dendrite morphogenesis	RT	PREX2, ITGB1, RERE, PPP3CA, MAP2, ELAVL4, SLITRK5, TMEM106B, HPRT1, MAPK8IP2, DCLK1	11	0.6	0.0018	0.22
	151	99	submission	ELAVL4	ELAV like RNA binding protein 4								GOTERM_BP_DIRECT	stem cell proliferation	RT	TIAL1, ZNRF3, PRRX1, NFIB, CD109, PTCH1, NF1, CTNNB1, FGF2, TP63, ELL3, TBX3	12	0.6	0.0019	0.24
	152	99	submission	FKBP14	FKBP prolyl isomerase 14								GOTERM_BP_DIRECT	cell-cell adhesion	RT	ROBO2, VEZT, CDH9, LPP, COL19A1, LRP6, CNN3, PRTG, TMEM47, ARVCF, CDH2, ITGAV, CTNNA3, PDLIM5, MPZL2, ITGA4, CNTN5, TMOD3, ITGA1, FNDC3A, CD2AP, CDH11, ITGA8, PECAM1, CNTN1, CTNNB1, DSG1, DSC2, LIMS1, DSC3, CDH19	31	1.7	0.0022	0.26
	153	99	submission	COL4A3BP	collagen type IV alpha 3 binding protein								GOTERM_BP_DIRECT	Wnt signaling pathway	RT	AMER2, GSK3B, PRKAA1, PRKAA2, CUL3, USP34, LEF1, XIAP, RTF1, PKD2, CXXC4, CDC73, LRP6, ZNRF3, HMGXB4, RNF138, WIF1, SPIN1, SOSTDC1, TCF7L2, CSNK1G3, TLE3, FZD4, MITF, ZBTB33, TMEM170B, CCDC88A, APC, CCNY, STRN, TNIK	31	1.7	0.0022	0.26
	154	99	submission	C5orf22	chromosome 5 open reading frame 22								GOTERM_BP_DIRECT	commissural neuron axon guidance	RT	NRP1, FZD3, RYK, NFIB, PTCH1, DAG1	6	0.3	0.0026	0.3
	155	99	submission	RNF145	ring finger protein 145								GOTERM_BP_DIRECT	regulation of cell cycle	RT	ITGB1, CDKN1B, INO80D, JADE1, PTEN, XIAP, JADE3, PKD2, FGF2, MBTD1, ING5, FIGNL1, EPC2, DMD, CCNL1, SKIL, PRKACB, PHACTR4, DR1, CDK19, FBXL17, UCHL5, HIPK2, PER2, KAT2B, PPM1A, ZZZ3, MRGBP, CDK6, APC, CCNG2, CCNG1, MDM2, GAS2, MDM4, CDK12, PLCB1, TARDBP, BIRC3	39	2.1	0.0028	0.32
	156	99	submission	ENPP1	ectonucleotide pyrophosphatase/phosphodiesterase 1								GOTERM_BP_DIRECT	endocytosis	RT	DENND1B, CHRNA7, LY75, LRP2, STON2, FNBP1L, PIK3C2A, CLINT1, RHOBTB1, PIK3CG, RAB22A, LRP6, EEA1, AP3M1, DNER, MRC1, MYO6, REPS2, ANKFY1, ENPP1, EPS15, CSNK1G3, SCAMP1, EPN2, MIB1, DNM3, AAK1, ESYT2, STEAP2, RIN2, LRP12	31	1.7	0.003	0.33
	157	99	submission	SLC19A3	solute carrier family 19 member 3								GOTERM_BP_DIRECT	regulation of growth	RT	MCTS1, NEDD9, HMGA2, IGSF11, ENOX2, ING2, MRGBP, ZMAT3, BRMS1L, SOCS6, GAS6, PAK2, LRP12, SOCS4	14	0.7	0.0033	0.35
	158	99	submission	YIPF5	Yip1 domain family member 5								GOTERM_BP_DIRECT	histone dephosphorylation	RT	PPP4R2, EYA1, EYA3, EYA4, PPP4R3B	5	0.3	0.0033	0.35
	159	99	submission	GXYLT1	glucoside xylosyltransferase 1								GOTERM_BP_DIRECT	positive regulation of sequence-specific DNA binding transcription factor activity	RT	FZD1, FOXA1, ATF2, MYOCD, FZD4, PTEN, PHB2, ABRA, HIPK2, STK3, LRP6, TRIM8, NEUROD1, PPP3CA, MAVS, IL6, JMY, CTNNB1, JAK2, PPARGC1A, PPARGC1B	21	1.1	0.0037	0.37
	160	99	submission	PSIP1	PC4 and SFRS1 interacting protein 1								GOTERM_BP_DIRECT	RNA splicing	RT	DDX5, SF3B3, PDCD7, FMR1, ELAVL4, YBX1, AFF2, SYNCRIP, ARVCF, BCLAF1, PPP4R2, MAGOH, ZNF326, PPARGC1A, RBFOX1, FUS, CRIPT, PRPF4B, RRP1B, LSM5, PUS7, QKI, PTBP3, SMU1, ACIN1, RBM20, SRSF4, SREK1, CDK12, HNRNPH3, TARDBP, RBM24	32	1.7	0.0039	0.37
	161	99	submission	HNRNPU	heterogeneous nuclear ribonucleoprotein U								GOTERM_BP_DIRECT	brain development	RT	ROBO2, C2CD3, SLC1A1, GNAI3, ADCY1, PHF8, AFF2, PPP3CA, RIDA, NIPBL, BCL2L11, CDH2, BBS7, GPR158, BPTF, RGS7, EOMES, EPHA7, CADM1, CNTN5, PTCH1, PTPN11, UNC5C, SYNJ2, ATP2B1, UFM1, SYNJ1, NFIB, B3GNT5, CCNG1, ITGA8, RAB18, NF1, CNTN1, CNTN4, AGTR2, PLCB1, ADGRL3	38	2	0.0039	0.37
	162	99	submission	ATF2	activating transcription factor 2								GOTERM_BP_DIRECT	embryonic morphogenesis	RT	YTHDF2, ROCK1, ROCK2, C2ORF49, YBX1, FGF2	6	0.3	0.0039	0.37
	163	99	submission	LSM8	LSM8 homolog, U6 small nuclear RNA associated								GOTERM_BP_DIRECT	response to activity	RT	KL, IL6, GCLC, PRKAA1, ZEB1, ANGPT2, PIK3CA, ADIPOQ, CAT, PCK1, CBL, GCLM	12	0.6	0.0039	0.37
	164	99	submission	AGFG1	ArfGAP with FG repeats 1								GOTERM_BP_DIRECT	positive regulation of glycolytic process	RT	KAT2B, PRKAA1, PRKAA2, INSR, ZBTB20, IGF1, HIF1A, SLC4A4	8	0.4	0.0039	0.37
	165	99	submission	MANEA	mannosidase endo-alpha								GOTERM_BP_DIRECT	transforming growth factor beta receptor signaling pathway	RT	SMAD2, SMAD1, USP15, SMAD4, ONECUT2, HPGD, CAV2, SIRT1, SMAD5, HIPK2, SKI, ZMIZ1, ITGA8, ITGB8, ADAM9, ITGB6, SKIL, MAP3K7, APPL1	19	1	0.0042	0.39
	166	99	submission	ADD3	adducin 3								GOTERM_BP_DIRECT	regulation of angiogenesis	RT	EGLN1, IL6, KRIT1, NF1, VASH2, CTNNB1, TSPAN12, RECK, FGF2, PIK3CG	10	0.5	0.0043	0.4
	167	99	submission	ZNF503	zinc finger protein 503								GOTERM_BP_DIRECT	stem cell population maintenance	RT	EOMES, DDX6, KDM4C, SMC5, RTF1, TBX3, CDC73, TRIM8, MED14, NIPBL, NFIB, CTNNB1, EIF4E	13	0.7	0.0045	0.41
	168	99	submission	SGCB	sarcoglycan beta								GOTERM_BP_DIRECT	cytoskeleton organization	RT	NEDD9, ADD3, SYNE3, LMNB1, UGT8, FGD4, ARHGAP21, PCLO, PSTPIP2, MAP3K20, RICTOR, DMD, PDZD8, PAK5, PRKCI, PRPF40A, LARP4, DIAPH3, ABI2, CCDC6, PHIP, TNIK, CYLC2, BRWD1, BRWD3	25	1.3	0.0049	0.44
	169	99	submission	PPM1L	protein phosphatase, Mg2+/Mn2+ dependent 1L								GOTERM_BP_DIRECT	regulation of transforming growth factor beta receptor signaling pathway	RT	SMAD2, LATS1, SMAD4, ZEB1, SMURF2, LOX, SOX11, TRIM33	8	0.4	0.005	0.44
	170	99	submission	SHROOM3	shroom family member 3								GOTERM_BP_DIRECT	cell-cell adhesion via plasma-membrane adhesion molecules	RT	IGSF11, CDH6, CDH2, CDH11, PECAM1, UNC5D, CDH17, CDH9, CDH19, ADGRL3	10	0.5	0.0052	0.45
	171	99	submission	GUCY1A2	guanylate cyclase 1 soluble subunit alpha 2								GOTERM_BP_DIRECT	negative regulation of nuclear-transcribed mRNA catabolic process, deadenylation-dependent decay	RT	SYNCRIP, HNRNPD, HNRNPU, YBX1, PAIP1	5	0.3	0.0055	0.46
	172	99	submission	ALCAM	activated leukocyte cell adhesion molecule								GOTERM_BP_DIRECT	cellular response to forskolin	RT	CREB1, ADCY3, AHR, ADCY1, GNAI1, CFTR	6	0.3	0.0056	0.46
	173	99	submission	SIRT1	sirtuin 1								GOTERM_BP_DIRECT	protein O-linked glycosylation	RT	GALNT12, GALNT13, GALNT4, GALNT3, GALNT1, TET2, FUT9, B3GALT2, B3GNT5, TET3, EOGT, B3GNT2, POC1B-GALNT4, FKTN	14	0.7	0.0056	0.46
	174	99	submission	TCF20	transcription factor 20								GOTERM_BP_DIRECT	protein localization to plasma membrane	RT	RAB3C, ROCK1, ROCK2, PIGW, ZDHHC3, LRP6, EFR3A, RAP1A, CDH2, FCHO2, PRKG2, GPR158, CLASP2, PTCH1, ADIPOQ, TTC7B, MYO5A, ATP1B3, WDR72, RAB11A, SLMAP, WNK3, TNIK, EXOC5, GAS6, RAPGEF6	26	1.4	0.006	0.46
	175	99	submission	EPHA3	EPH receptor A3								GOTERM_BP_DIRECT	regulation of cellular response to growth factor stimulus	RT	SMAD2, SMAD4, DMD, SMAD5	4	0.2	0.0062	0.46
	176	99	submission	CHODL	chondrolectin								GOTERM_BP_DIRECT	semicircular canal morphogenesis	RT	ZEB1, EYA1, CHD7, TBX3	4	0.2	0.0062	0.46
	177	99	submission	TMEM106B	transmembrane protein 106B								GOTERM_BP_DIRECT	positive regulation of peptidyl-lysine acetylation	RT	PRKAA1, PRKAA2, DIP2A, DIP2B	4	0.2	0.0062	0.46
	178	99	submission	ONECUT2	one cut homeobox 2								GOTERM_BP_DIRECT	gene expression	RT	EOMES, ANGPT2, CUL3, SLC1A1, ADIPOQ, GATA6, FMN1, RASAL2, MLLT3, NR3C1, RNF2, HIPK2, HS2ST1, GOLPH3, EDNRB, NFIA, SGCB, NFIB, KBTBD2, KCNQ3, CNTN1, ENPP1, KPNA4	23	1.2	0.0062	0.46
	179	99	submission	ANGEL2	angel homolog 2								GOTERM_BP_DIRECT	epithelial to mesenchymal transition	RT	GSK3B, EPB41L5, DDX5, SMAD4, ROCK1, ROCK2, HGF, LEF1, CTNNB1, HMGA2, IGF1, HIF1A	12	0.6	0.0062	0.46
	180	99	submission	ZBTB20	zinc finger and BTB domain containing 20								GOTERM_BP_DIRECT	B cell differentiation	RT	ITGB1, STAT5B, ITGA4, IFNA16, IFNA17, ZBTB1, PTPRJ, PIK3R1, HDAC9, IFNA8, IKZF3, SP3, FNIP1, JAK3, RAG1, IFNA10, IFNA21	17	0.9	0.0063	0.46
	181	99	submission	RAB11FIP2	RAB11 family interacting protein 2								GOTERM_BP_DIRECT	positive regulation of stem cell proliferation	RT	TIAL1, PRRX1, HNRNPU, CTNNB1, HMGA2, SOX11, FGF2, TP63, ELL3, TBX3	10	0.5	0.0063	0.46
	182	99	submission	SLC35A3	solute carrier family 35 member A3								GOTERM_BP_DIRECT	stress granule assembly	RT	DDX6, YTHDF2, FMR1, G3BP1, G3BP2, PRRC2C, EIF2S1, PUM2	8	0.4	0.0064	0.46
	183	99	submission	TBC1D12	TBC1 domain family member 12								GOTERM_BP_DIRECT	adrenal gland development	RT	SMAD2, SMAD4, SALL1, INSR, CRH, NF1, NR0B1, NR3C1	8	0.4	0.0064	0.46
	184	99	submission	ZEB1	zinc finger E-box binding homeobox 1								GOTERM_BP_DIRECT	positive regulation of angiogenesis	RT	ITGB1, NRP1, BTG1, CXCL8, CHRNA7, GATA6, FGF2, HIF1A, MTDH, AKT3, ITGB8, CCBE1, ANGPT2, HGF, GAB1, VASH2, VEGFC, HMGA2, PRKCA, F3, SIRT1, HIPK2, RUNX1, DDAH1, SP1, HPSE	26	1.4	0.0065	0.46
	185	99	submission	ZBTB21	zinc finger and BTB domain containing 21								GOTERM_BP_DIRECT	positive regulation of osteoblast differentiation	RT	WWTR1, SMAD1, MEF2C, BMPR2, CEBPD, HGF, SOX11, IGF1, FGF2, SMAD5, PPP3CA, IL6, CTNNB1, IL6ST, TP63	15	0.8	0.0067	0.47
	186	99	submission	NR3C1	nuclear receptor subfamily 3 group C member 1								GOTERM_BP_DIRECT	maintenance of permeability of blood-brain barrier	RT	ITGB1, IL6, GJB6, WNK3, SLC1A1, CLDN12, PECAM1, DMD, TSPAN12	9	0.5	0.0072	0.5
	187	99	submission	IPMK	inositol polyphosphate multikinase								GOTERM_BP_DIRECT	G1/S transition of mitotic cell cycle	RT	ITGB1, CDKN1B, CUL5, CUL3, GSPT1, PHF8, LATS1, PPP6C, PPP3CA, DBF4, CDK6, E2F3, MNAT1, EIF4E	14	0.7	0.0073	0.5
	188	99	submission	KLHL28	kelch like family member 28								GOTERM_BP_DIRECT	modulation of synaptic transmission	RT	GRIA2, DGKE, EPHA7, BDNF, PCDH8, LRRC4, CACNA1B, SLC7A11, SLC6A6, SLC4A8, PPP3CA, CDH11, EIF4EBP2, JAK2, PRKACB, PAFAH1B1	16	0.9	0.0077	0.5
	189	99	submission	GATA6	GATA binding protein 6								GOTERM_BP_DIRECT	positive regulation of glycogen biosynthetic process	RT	EPM2AIP1, DYRK2, IRS1, INSR, SORBS1, IGF1	6	0.3	0.0078	0.5
	190	99	submission	KCNMA1	potassium calcium-activated channel subfamily M alpha 1								GOTERM_BP_DIRECT	cerebral cortex neuron differentiation	RT	EOMES, ELAVL4, C21ORF91, HPRT1, TOX, PAFAH1B1	6	0.3	0.0078	0.5
	191	99	submission	MYBL1	MYB proto-oncogene like 1								GOTERM_BP_DIRECT	negative regulation of cell migration	RT	CLIC4, HDAC2, MCTP1, PTEN, NEDD9, ARID4A, PTPRJ, ING2, DACH1, DUSP10, DAG1, ARID2, SRGAP1, ARPIN, SRGAP2B, SCAI, OSBPL8, TCAF1, ADIPOQ, MITF, RAP2C, TMEFF2, RAP2B, BRMS1L, CDH11, NF1, SINHCAF, RECK	28	1.5	0.0079	0.5
	192	99	submission	HELZ	helicase with zinc finger								GOTERM_BP_DIRECT	cellular response to transforming growth factor beta stimulus	RT	DLX1, MEF2C, HDAC2, YES1, APAF1, NR3C1, ZFP36L2, EPB41L5, PPM1A, ZEB1, ANKRD1, PAK2, SOX5, LIMS1	14	0.7	0.0082	0.5
	193	99	submission	TTC39C	tetratricopeptide repeat domain 39C								GOTERM_BP_DIRECT	response to glucose	RT	SMAD2, PFKFB2, TCF7L2, CDKN1B, ANGPT2, ADIPOQ, RASAL2, NEUROD1, ACVR1C, GPAM, SGCB, CASP3, SELENOT, GLUL	14	0.7	0.0082	0.5
	194	99	submission	SSX2IP	SSX family member 2 interacting protein								GOTERM_BP_DIRECT	ER to Golgi vesicle-mediated transport	RT	RAB2A, TRAPPC2, TICAM2, PGAP1, GOLT1B, KDELR1, SAR1B, CUL3, YIPF4, YIPF5, LMAN1, SCFD1, SEC23IP, SPAST, VAPA, TRAPPC6B, YIPF6, TRIP11, TMED7, SEC24D, TMED5, BET1	22	1.2	0.0083	0.5
	195	99	submission	PCDHB4	protocadherin beta 4								GOTERM_BP_DIRECT	positive regulation of vascular smooth muscle cell proliferation	RT	CALCRL, NR4A3, HPGD, MDM2, GNAI3, NF1, FRS2, IGF1, JAK2, MAP3K7, FGF2, MAP3K5	12	0.6	0.0083	0.5
	196	99	submission	PLPPR5	phospholipid phosphatase related 5								GOTERM_BP_DIRECT	3'-UTR-mediated mRNA stabilization	RT	BOLL, ANGEL2, MAPKAPK2, ELAVL4, DAZ2, TARDBP, YBX3	7	0.4	0.0083	0.5
	197	99	submission	KPNA4	karyopherin subunit alpha 4								GOTERM_BP_DIRECT	nerve development	RT	NRP1, BDNF, SEMA3A, DAG1, KCNQ3, DICER1, SCN2A	7	0.4	0.0083	0.5
	198	99	submission	KAT6A	lysine acetyltransferase 6A								GOTERM_BP_DIRECT	establishment of endothelial barrier	RT	RAP1B, RAP1A, EDNRB, SOX18, PDE4D, PECAM1, HPSE	7	0.4	0.0083	0.5
	199	99	submission	VGLL3	vestigial like family member 3								GOTERM_BP_DIRECT	positive regulation of endothelial cell proliferation	RT	NRP1, BMPR2, CAV2, VASH2, VEGFC, NRARP, PRKCA, FGF2, F3, SIRT1, HIF1A, NRAS, AKT3, NF1, RICTOR	15	0.8	0.0085	0.5
	200	99	submission	ME1	malic enzyme 1								GOTERM_BP_DIRECT	muscle organ development	RT	CHODL, ITGB1, MEF2C, CTF1, MRTFB, ETV1, TMEM182, IGF1, SIRT1, KY, FXR1, SGCD, SGCB, KMT5B, DMD, MKX, PAXBP1, FKTN	18	1	0.0085	0.5
	201	99	submission	ATL2	atlastin GTPase 2								GOTERM_BP_DIRECT	canonical Wnt signaling pathway	RT	FZD1, TCF7L2, FZD3, FZD4, RYK, VPS4B, LEF1, SIAH1, PTEN, DIXDC1, FGF2, STK3, LRP6, PYGO1, EDNRB, SOSTDC1, CTNNB1, RECK	18	1	0.0085	0.5
	202	99	submission	GNPNAT1	glucosamine-phosphate N-acetyltransferase 1								GOTERM_BP_DIRECT	intracellular receptor signaling pathway	RT	NR6A1, NR4A3, NR5A2, HNF4G, NR1D2, RORA, AHR, NR2C1, DCBLD2	9	0.5	0.0087	0.5
	203	99	submission	ARSB	arylsulfatase B								GOTERM_BP_DIRECT	O-glycan processing	RT	GALNT12, GALNT13, GALNT4, GALNT3, B3GNT5, GALNT1, C1GALT1, GCNT1, GXYLT1, B3GNT2	10	0.5	0.0088	0.51
	204	99	submission	TMX4	thioredoxin related transmembrane protein 4								GOTERM_BP_DIRECT	osteoblast differentiation	RT	WWTR1, MEF2C, SMAD4, BMPR2, CBFB, LEF1, DDX21, RRAS2, HNRNPU, FGF2, SMAD5, HIRA, SYNCRIP, CYP24A1, LOX, FIGNL1, CAT, NF1, SOX8, RBMX, LGR4	21	1.1	0.0094	0.53
	205	99	submission	NEDD1	neural precursor cell expressed, developmentally down-regulated 1								GOTERM_BP_DIRECT	regulation of synaptic vesicle exocytosis	RT	FBXL20, RIMS2, GSK3B, PREPL, CACNB4, CHRNA5, SV2B, CASK, FBXO45, STXBP5, ADCY1, STXBP5L	12	0.6	0.0095	0.54
	206	99	submission	TCAF1	TRPM8 channel associated factor 1								GOTERM_BP_DIRECT	cellular response to DNA damage stimulus	RT	NFAT5, ATF2, DYRK2, DCUN1D5, UHRF1, FMR1, SETD7, ZBTB1, XIAP, MCM10, SMC5, FBXO45, CBL, TANK, CDKN2AIP, VCPIP1, ING2, NIPBL, BCLAF1, ZMAT3, CASP3, TLK2, RBBP6, POLK, TP63, MCTS1, TIGAR, SLF2, CBX5, PPP4R3A, PPP4R3B, GNL1, SIRT1, KIN, RNF169, APC, TAOK1, MAPKAPK2, NABP1, RBM24	40	2.1	0.0097	0.54
	207	99	submission	APBB2	amyloid beta precursor protein binding family B member 2								GOTERM_BP_DIRECT	cellular response to hepatocyte growth factor stimulus	RT	NRP1, GCLC, CREB1, HGF, GCLM, APPL1	6	0.3	0.011	0.58
	208	99	submission	AGPS	alkylglycerone phosphate synthase								GOTERM_BP_DIRECT	mRNA splicing, via spliceosome	RT	DBR1, DDX5, SF3B3, YTHDC1, GPATCH1, HNRNPU, HNRNPR, SYNCRIP, DHX35, MAGOH, SNIP1, SRSF10, SRSF12, USP49, PRPF4B, PRPF40A, LSM5, CDC40, SMU1, GCFC2, LSM8, RBM41, SRSF4, HNRNPH3, PAXBP1, RBMX, RBM44, SRSF9, SF1	29	1.6	0.011	0.61
	209	99	submission	PXYLP1	2-phosphoxylose phosphatase 1								GOTERM_BP_DIRECT	protein transport	RT	DENND1B, AHCTF1, PGAP1, GOLT1B, KDELR1, SNX13, CD3G, HIKESHI, LYST, DAG1, BBS7, TMED7, CCDC93, TMED5, RAB2A, RAB2B, PDCD6IP, COG5, AP1AR, VPS37A, SCAMP1, RAB33B, EXOC5, ASTN2, ARL8A, CALCRL, VPS4B, EIF5A2, NMD3, LRP2, MTM1, LMAN1, SCFD1, ZMAT3, SNX25, STXBP5, NUP43, EPS15, ARFGEF2, MON2, MTX3, CMTM6, YIPF5, TMED7-TICAM2, MYO5A, HOOK3, STAM, STXBP5L, PLEKHA8, UEVLD, FRAS1, SPIRE1, CEP41, BET1, NUP…	55	2.9	0.012	0.63
	210	99	submission	AP1AR	adaptor related protein complex 1 associated regulatory protein								GOTERM_BP_DIRECT	embryonic pattern specification	RT	SMAD2, SMAD1, RIPPLY3, PGAP1, ERBB4, SATB2, SMAD5, SIM2	8	0.4	0.012	0.64
	211	99	submission	CPEB4	cytoplasmic polyadenylation element binding protein 4								GOTERM_BP_DIRECT	protein import into nucleus	RT	ATF2, HIKESHI, PIK3R1, PHB2, IPO7, ABRA, STK3, PPP3CA, IPO8, NUP50, KCNQ3, NF1, KPNA4, E2F3, TNPO1, TNPO2, KPNA3, APPL1	18	1	0.012	0.65
	212	99	submission	PRKAA1	protein kinase AMP-activated catalytic subunit alpha 1								GOTERM_BP_DIRECT	atrioventricular canal development	RT	SMAD4, CHD7, GATA6, PTPN11, TBX3	5	0.3	0.012	0.65
	213	99	submission	GMCL1	germ cell-less, spermatogenesis associated 1								GOTERM_BP_DIRECT	glucose homeostasis	RT	FOXA1, GPI, TCF7L2, PRKAA1, PRKAA2, IRS1, INSR, PTCH1, ADIPOQ, PRCP, PTPN11, HIF1A, STXBP5L, NEUROD1, IL6, SESN3, SGCB, SELENOT, PCK1, CSMD1	20	1.1	0.013	0.65
	214	99	submission	PAG1	phosphoprotein membrane anchor with glycosphingolipid microdomains 1								GOTERM_BP_DIRECT	multicellular organism growth	RT	WWTR1, CLIC4, PLAG1, XRCC2, ATRX, PCDH15, SLC1A2, PTPN11, RASAL2, ZFX, GIGYF2, WDR11, TBL1XR1, RARA, SLITRK6, RBBP6, ERCC6	17	0.9	0.013	0.65
	215	99	submission	PDE5A	phosphodiesterase 5A								GOTERM_BP_DIRECT	positive regulation of cardiac muscle hypertrophy	RT	NR4A3, ROCK1, ROCK2, PRKCA, PDE5A, IGF1, IL6ST	7	0.4	0.013	0.67
	216	99	submission	WWTR1	WW domain containing transcription regulator 1								GOTERM_BP_DIRECT	negative regulation of mRNA splicing, via spliceosome	RT	RBM20, ACIN1, SRSF4, SRSF10, RBMX, SRSF9, SRSF12	7	0.4	0.013	0.67
	217	99	submission	SKIL	SKI like proto-oncogene								GOTERM_BP_DIRECT	epidermal growth factor receptor signaling pathway	RT	CAMLG, PIK3CA, ERBB4, REPS2, GAB1, ERBIN, BRAF, PTPN11, CBL, PIK3C2A, EREG	11	0.6	0.013	0.67
	218	99	submission	RUNDC3B	RUN domain containing 3B								GOTERM_BP_DIRECT	neuron migration	RT	EOMES, NTRK2, NRP1, FZD3, MEF2C, SEMA3A, SATB2, CEP85L, FBXO45, PEX13, DCLK1, CHL1, DNER, CTNNB1, RAC1, ASTN2, GAS6, LRP12, ADGRL3, PAFAH1B1	20	1.1	0.014	0.68
	219	99	submission	SYNPO2	synaptopodin 2								GOTERM_BP_DIRECT	adenylate cyclase-modulating G-protein coupled receptor signaling pathway	RT	RIMS2, PTGER4, GNA14, CALCRL, CALCR, GNAQ, GNAI3, ADCY3, CACNA1D, ADCY1, PRKACB, GNAI1	12	0.6	0.014	0.69
	220	99	submission	GTPBP10	GTP binding protein 10								GOTERM_BP_DIRECT	regulation of GTPase activity	RT	EPHA5, NTRK2, RASAL2, ARHGAP6, FGD4, RASA4, TRAPPC6B, RASA2, PLXNA2, NF1, RICTOR, EVI5, RAPGEF6, TBC1D15, EPHA3, PAFAH1B1	16	0.9	0.014	0.7
	221	98	submission	LARP4	La ribonucleoprotein domain family member 4								GOTERM_BP_DIRECT	ventricular septum morphogenesis	RT	EGLN1, ROBO2, SMAD4, BMPR2, HEY1, SOX11, SLIT3, ZFPM2, TBX3	9	0.5	0.015	0.7
	222	98	submission	POLK	DNA polymerase kappa								GOTERM_BP_DIRECT	protein polyubiquitination	RT	CBFB, CUL3, RNF180, NEDD4L, CBL, PSMA7, UBE2J1, PSMA8, PSMB2, UBE2Q2, RNF217, FBXO4, UBE2H, SMURF2, FBXL17, RC3H1, FBXW2, RNF144B, UBE2W, ITCH, RNF125, HECW2, NEDD4, HECW1, PELI1, MDM2, TPP2, CTNNB1, UBE2K	29	1.6	0.015	0.73
	223	98	submission	BBX	BBX, HMG-box containing								GOTERM_BP_DIRECT	negative regulation of sequence-specific DNA binding transcription factor activity	RT	EOMES, EGLN1, TCF7L2, HDAC2, PTCH1, NR0B1, PHB2, SIRT1, PIAS2, RNF2, PURA, MED13, SUMO1, RLIM, GAS6, ZNF431	16	0.9	0.016	0.75
	224	98	submission	FAM168B	family with sequence similarity 168 member B								GOTERM_BP_DIRECT	oligodendrocyte differentiation	RT	SUZ12, DLX1, NTRK2, DUSP10, PTPRZ1, NF1, CTNNB1, SOX8, TPPP	9	0.5	0.017	0.79
	225	98	submission	ZCCHC14	zinc finger CCHC-type containing 14								GOTERM_BP_DIRECT	cellular response to calcium ion	RT	CPNE8, CLIC4, MEF2C, PRKAA1, PRKAA2, SYT15, BRAF, ADCY1, PKD2, CARF, CDKN2AIP, ASPH, RASA4, KCNQ3, CPNE3, CPNE2	16	0.9	0.017	0.79
	226	98	submission	ETV1	ETS variant 1								GOTERM_BP_DIRECT	regulation of protein stability	RT	ATF7IP, USP8, SIAH3, USP3, CMTM6, PTEN, NEDD4L, TBX3, CDKN2AIP, GNL3L, RNF128, ASPH, CASP3, FBXO4, KRAS, TARDBP	16	0.9	0.017	0.79
	227	98	submission	ZC3H14	zinc finger CCCH-type containing 14								GOTERM_BP_DIRECT	negative regulation of cytoplasmic translation	RT	FMR1, CPEB3, CPEB2, RBM24, CPEB4	5	0.3	0.017	0.79
	228	98	submission	GOLPH3	golgi phosphoprotein 3								GOTERM_BP_DIRECT	axon extension involved in axon guidance	RT	NRP1, ALCAM, RYK, SEMA3A, SLIT3	5	0.3	0.017	0.79
	229	98	submission	PCBD2	pterin-4 alpha-carbinolamine dehydratase 2								GOTERM_BP_DIRECT	cellular response to growth factor stimulus	RT	SLC4A7, STAT5B, BMPR2, ANGPT2, ACVR1C, INSR, CAT, MDM2, CTNNB1, CPNE3, LRP2, GAS6	12	0.6	0.018	0.79
	230	98	submission	CRLS1	cardiolipin synthase 1								GOTERM_BP_DIRECT	regulation of epithelial cell proliferation	RT	EDNRB, SIX4, UHRF1, FRS2, PGR, HMGN1	6	0.3	0.018	0.79
	231	98	submission	GID4	GID complex subunit 4 homolog								GOTERM_BP_DIRECT	cellular response to glucose stimulus	RT	SMAD4, PRKAA1, PRKAA2, ZBTB20, OPRK1, NEUROD1, PPP3CA, GCLC, PIK3CA, GJB6, GCLM, PCK1, GAS6, PRKACB	14	0.7	0.018	0.79
	232	98	submission	DCBLD2	discoidin, CUB and LCCL domain containing 2								GOTERM_BP_DIRECT	nervous system development	RT	TENM1, TMEM41B, FMR1, NEXMIF, PTEN, FGF2, FGF5, EDNRB, DIP2B, SRGAP2B, PCDHGA8, RBFOX1, MEF2C, UTP11, APAF1, SEMA6D, MAMDC2, SOX11, NRG2, ZEB2, SLTM, TRAPPC6B, ITGA8, PLAA, PAFAH1B1, CHODL, C3ORF70, KALRN, PURA, ATXN3, RAP1A, ACVR1C, ERBB4, ST8SIA4, IGF2BP3, IGF2BP2, FKTN, NTRK2, BDNF, SIAH1, FBXL17, NAP1L1, DCLK1, CCDC88A, ABI2, APC, SPRY3, PCDHB4, CNTN4, SCN2A, FGF12, SIM2	52	2.8	0.018	0.79
	233	98	submission	BCL2L11	BCL2 like 11								GOTERM_BP_DIRECT	positive regulation of cellular protein localization	RT	PRKAA1, PRKAA2, NEDD9, PRKG2	4	0.2	0.019	0.79
	234	98	submission	ZNF292	zinc finger protein 292								GOTERM_BP_DIRECT	establishment of mitotic sister chromatid cohesion	RT	NAA50, STAG1, NIPBL, STAG2	4	0.2	0.019	0.79
	235	98	submission	RAP1B	RAP1B, member of RAS oncogene family								GOTERM_BP_DIRECT	RNA polyadenylation	RT	PAPOLG, TENT2, PAPOLB, TENT4A	4	0.2	0.019	0.79
	236	98	submission	SPTY2D1	SPT2 chromatin protein domain containing 1								GOTERM_BP_DIRECT	negative regulation of Schwann cell proliferation	RT	SKI, RNF10, NF1, DICER1	4	0.2	0.019	0.79
	237	98	submission	KRAS	KRAS proto-oncogene, GTPase								GOTERM_BP_DIRECT	nose development	RT	SMCHD1, RDH10, CHD7, RPGRIP1L	4	0.2	0.019	0.79
	238	98	submission	PIK3CA	phosphatidylinositol-4,5-bisphosphate 3-kinase catalytic subunit alpha								GOTERM_BP_DIRECT	stem cell division	RT	TIAL1, WWTR1, CUL3, PAFAH1B1	4	0.2	0.019	0.79
	239	98	submission	TMED5	transmembrane p24 trafficking protein 5								GOTERM_BP_DIRECT	negative regulation of translation	RT	DDX6, FMR1, YBX1, PUS7, GIGYF2, FXR1, PURA, SYNCRIP, RIDA, XRN1, SERBP1, RARA, IGF2BP3, IGF2BP2, CPEB3, EIF4E	16	0.9	0.019	0.79
	240	98	submission	ZDHHC17	zinc finger DHHC-type containing 17								GOTERM_BP_DIRECT	integrin-mediated signaling pathway	RT	ITGB1, NRP1, ITGA4, CUL3, ITGA1, ERBIN, ADAM22, NEDD9, ADAM10, PTPN11, ADAMTS3, ITGA8, ITGB8, ADAM9, ITGAV, ITGB6, DOCK1, CDH17	18	1	0.019	0.79
	241	98	submission	DIPK2A	divergent protein kinase domain 2A								GOTERM_BP_DIRECT	positive regulation of cell proliferation	RT	ITGB1, CDKN1B, IRS1, RTKN2, PTEN, FGF2, CCAR1, TIAL1, FGF5, HMGN5, EDNRB, BCL7A, NAMPT, ITGAV, RAC1, MYOCD, CNOT6L, ADAM10, SOX11, LIFR, PRLR, SIRT1, EREG, RARA, PHIP, SINHCAF, IL6ST, FXN, KMT2D, PRKAA1, HDAC2, CTF1, CUL3, CHRNA7, LEF1, PURA, PRAMEF13, ERBB4, PRAMEF1, PRAMEF14, E2F3, DMD, MCTS1, SUZ12, NTRK2, WWTR1, KDM4C, CNBP, INSR, VEGFC, NAP1L1, IGF1, TBX3, HIPK2, CNOT6, KITLG, IL6, CCPG1, AC…	64	3.4	0.019	0.8
	242	98	submission	ZC3H12C	zinc finger CCCH-type containing 12C								GOTERM_BP_DIRECT	limb development	RT	KAT2B, BMPR2, ZNRF3, SALL1, CHD7, MAP3K20, RARA, SLC7A11, BBS7	9	0.5	0.02	0.81
	243	98	submission	ALG10B	ALG10B, alpha-1,2-glucosyltransferase								GOTERM_BP_DIRECT	viral entry into host cell	RT	ITGB1, NRP1, CXADR, SLC20A2, INSR, IDE, ITCH, GRK2, MRC1, DAG1, ITGAV, ITGB6, GAS6, EPS15, NECTIN3, KPNA3, XPR1	17	0.9	0.02	0.81
	244	98	submission	PSD3	pleckstrin and Sec7 domain containing 3								GOTERM_BP_DIRECT	cell aging	RT	MORC3, ZMIZ1, PDCD4, SIRT1, TP63, TBX3, LIMS1	7	0.4	0.02	0.81
	245	98	submission	PUM2	pumilio RNA binding family member 2								GOTERM_BP_DIRECT	positive regulation of axonogenesis	RT	CHODL, ROBO2, NTRK2, NIN, PLXNA2, DIXDC1, BRAF, SKIL	8	0.4	0.02	0.81
	246	98	submission	COMMD2	COMM domain containing 2								GOTERM_BP_DIRECT	negative regulation of DNA binding	RT	HDAC2, SUMO1, NFIB, LEF1, HMGA2, RSF1, NEK2, JAK2	8	0.4	0.02	0.81
	247	98	submission	ZFAND1	zinc finger AN1-type containing 1								GOTERM_BP_DIRECT	homophilic cell adhesion via plasma membrane adhesion molecules	RT	ROBO2, ITGB1, PCDH15, CDH9, CDH6, CDH2, ME1, HMCN1, PCDHA9, MPZL2, PCDHGA8, CADM1, CADM2, PCDH8, IGSF11, CDH11, PECAM1, DSG1, PCDHB4, CNTN4, NECTIN3, CDH17, DSC2, DSC3, CDH19	25	1.3	0.021	0.83
	248	98	submission	TMX3	thioredoxin related transmembrane protein 3								GOTERM_BP_DIRECT	protein dephosphorylation	RT	PTPRR, PPM1L, PTEN, PTPRJ, PTPN11, PPP4R3A, PPP4R3B, SSH2, CTTNBP2NL, MTM1, PPP1CB, DUSP11, PPP6C, PPM1A, PPP3CA, PPM1B, PTPRZ1, PPP4R2, PTPN4	19	1	0.021	0.83
	249	98	submission	USP45	ubiquitin specific peptidase 45								GOTERM_BP_DIRECT	protein deubiquitination	RT	USP13, USP24, USP8, USP15, USP38, USP49, USP53, USP31, USP32, USP3, USP34, USP45, YOD1, UCHL5, PSMA7, PSMA8, VCPIP1, ATXN3, PSMB2, USP1	20	1.1	0.022	0.83
	250	98	submission	SORL1	sortilin related receptor 1								GOTERM_BP_DIRECT	negative regulation of BMP signaling pathway	RT	FZD1, DLX1, SMURF2, LRP2, CTDSPL2, SORL1, HIPK2, SKI, PPM1A, SOSTDC1, SKIL, GPR155, TRIM33	13	0.7	0.022	0.83
	251	98	submission	MAP3K1	mitogen-activated protein kinase kinase kinase 1								GOTERM_BP_DIRECT	neuron differentiation	RT	DDX6, CTF1, HDAC9, NEUROD1, FUT9, CASP3, TENT2, EIF4E, FZD1, IRX2, NTRK2, FZD3, MEF2C, MYEF2, FZD4, RYK, MBD1, ACSL4, SOX11, HIPK2, RUNX1, MIB1, SLTM, ERCC6, LNX2	25	1.3	0.022	0.83
	252	98	submission	PHF14	PHD finger protein 14								GOTERM_BP_DIRECT	MAPK cascade	RT	MAP3K2, BRAP, SMAD1, MEF2C, MAP3K1, PPM1L, BRAF, RASAL2, MAPK8IP2, PSMA7, PSMA8, PPP1CB, NRAS, PSMB2, RASA4, TAOK1, MAPKAPK2, NF1, CTNNB1, KRAS, TNIK, MAP3K7, MAP3K5	23	1.2	0.022	0.83
	253	98	submission	P2RY12	purinergic receptor P2Y12								GOTERM_BP_DIRECT	positive regulation of heparan sulfate proteoglycan biosynthetic process	RT	TCF7L2, PXYLP1, CTNNB1	3	0.2	0.022	0.83
	254	98	submission	PRRG4	proline rich and Gla domain 4								GOTERM_BP_DIRECT	zinc II ion import across Golgi membrane	RT	SLC30A7, SLC30A6, SLC30A5	3	0.2	0.022	0.83
	255	98	submission	SCML2	Scm polycomb group protein like 2								GOTERM_BP_DIRECT	regulation of hair follicle development	RT	SMAD4, HPSE, MYSM1	3	0.2	0.022	0.83
	256	98	submission	PTPN4	protein tyrosine phosphatase, non-receptor type 4								GOTERM_BP_DIRECT	epithelial cell apoptotic process	RT	CDKN1B, TMF1, USP53, CASP3, LEF1, EXOC5	6	0.3	0.022	0.83
	257	98	submission	SSBP2	single stranded DNA binding protein 2								GOTERM_BP_DIRECT	animal organ development	RT	MEF2C, KAT6A, TLX1, GATA6, SPRY3, NRG2, ZFPM2, FGF2, FOXP2	9	0.5	0.023	0.83
	258	98	submission	RAB33B	RAB33B, member RAS oncogene family								GOTERM_BP_DIRECT	negative regulation of DNA biosynthetic process	RT	DACH1, BMPR2, ADIPOQ, ANKRD1, KCNK2	5	0.3	0.023	0.83
	259	98	submission	DACH1	dachshund family transcription factor 1								GOTERM_BP_DIRECT	negative regulation of oxidative stress-induced neuron death	RT	FZD1, REST, CTNNB1, NCOA7, SLC7A11	5	0.3	0.023	0.83
	260	98	submission	YWHAG	tyrosine 3-monooxygenase/tryptophan 5-monooxygenase activation protein gamma								GOTERM_BP_DIRECT	p38MAPK cascade	RT	ATF2, MAPKAPK2, MAP3K20, MAP3K7, MAP3K5	5	0.3	0.023	0.83
	261	98	submission	DCAF10	DDB1 and CUL4 associated factor 10								GOTERM_BP_DIRECT	RNA 3'-end processing	RT	LIN28B, PAPOLG, TENT2, PAPOLB, TENT4A	5	0.3	0.023	0.83
	262	98	submission	SMAD4	SMAD family member 4								GOTERM_BP_DIRECT	positive regulation of protein kinase B signaling	RT	ITGB1, PTPRJ, LRP2, CBL, FGF2, PIK3CG, STK3, MTDH, CALCR, RICTOR, JAK2, P2RY12, OSBPL8, TCF7L2, NTRK2, ANGPT1, HGF, INSR, IGF1, F3, SIRT1, SLTM, PIK3CA, NEDD4, HPSE, GAS6	26	1.4	0.024	0.83
	263	98	submission	ATP2A2	ATPase sarcoplasmic/endoplasmic reticulum Ca2+ transporting 2								GOTERM_BP_DIRECT	ventricular septum development	RT	SALL1, MDM2, TRIP11, MDM4, FRS2, CPLANE1, MATR3, LRP2	8	0.4	0.024	0.83
	264	98	submission	NFAT5	nuclear factor of activated T cells 5								GOTERM_BP_DIRECT	adherens junction organization	RT	CDH6, CDH2, CDH11, NUMB, ADAM10, CDH17, CDH9, CDH19	8	0.4	0.024	0.83
	265	98	submission	MYLK	myosin light chain kinase								GOTERM_BP_DIRECT	positive regulation of focal adhesion assembly	RT	EPB41L5, NRP1, ROCK1, PTPRJ, FMN1, RAC1, LIMS1	7	0.4	0.024	0.83
	266	98	submission	GABRG1	gamma-aminobutyric acid type A receptor gamma1 subunit								GOTERM_BP_DIRECT	posttranscriptional regulation of gene expression	RT	EPB41L5, YTHDC1, FBXO4, RC3H1, MATR3, LARP4, PUM2	7	0.4	0.024	0.83
	267	98	submission	TRAM1	translocation associated membrane protein 1								GOTERM_BP_DIRECT	outflow tract septum morphogenesis	RT	ROBO2, NRP1, SMAD4, BMPR2, GATA6, LRP2, ZFPM2	7	0.4	0.024	0.83
	268	98	submission	QKI	QKI, KH domain containing RNA binding								GOTERM_BP_DIRECT	energy homeostasis	RT	PRKAA1, PRKAA2, NR4A3, PIK3CA, SGIP1, NR1D2, PRCP, IGF2BP2, SIRT1, PPARGC1A	10	0.5	0.024	0.83
	269	98	submission	FAM120A	family with sequence similarity 120A								GOTERM_BP_DIRECT	peptidyl-threonine phosphorylation	RT	ATF2, GSK3B, DYRK3, DYRK2, ROCK1, ROCK2, LMTK2, PRKCA, HIPK3, HIPK2, GRK2, WNK3, PRKACB	13	0.7	0.025	0.84
	270	98	submission	FPGT	fucose-1-phosphate guanylyltransferase								GOTERM_BP_DIRECT	axon guidance	RT	ROBO2, NRP1, TRIO, SEMA3A, SLC7A11, KALRN, PRTG, CHL1, DAG1, SLIT3, SCN1B, EPHA5, SMAD4, EPHA7, CNTN5, BDNF, RYK, SEMA6D, SIAH1, ETV1, UNC5C, UNC5D, ENAH, CNTN1, B3GNT2, CNTN4, EPHA3	27	1.4	0.025	0.84
	271	98	submission	TMTC3	transmembrane and tetratricopeptide repeat containing 3								GOTERM_BP_DIRECT	I-kappaB kinase/NF-kappaB signaling	RT	TRIM8, IRAK1BP1, EDNRB, ROCK1, ROCK2, REL, SNIP1, CTNNB1, BCL10, MAP3K7, TANK, BIRC3	12	0.6	0.025	0.84
	272	98	submission	ANKRA2	ankyrin repeat family A member 2								GOTERM_BP_DIRECT	cellular response to insulin stimulus	RT	PRKCI, INSIG2, IRS1, INSR, ADIPOQ, MYO5A, PIK3R1, SORBS1, HDAC9, KAT2B, GCLC, PIK3CA, SP1, ENPP1, PCK1, CPEB2, YWHAG	17	0.9	0.025	0.85
	273	98	submission	THSD7A	thrombospondin type 1 domain containing 7A								GOTERM_BP_DIRECT	memory	RT	SLC24A2, BDNF, CHRNA7, INSR, SLC1A1, KAT2B, CREB1, NETO1, ITGA8, EIF4EBP2, PLCB1, SCN2A, KCNK2, CSMD1, PAK5	15	0.8	0.025	0.85
	274	98	submission	MAP3K5	mitogen-activated protein kinase kinase kinase 5								GOTERM_BP_DIRECT	neuroblast proliferation	RT	ITGB1, HHIP, ACSL6, NF1, CTNNB1, FRS2, HIF1A, FGF2, PAFAH1B1	9	0.5	0.026	0.87
	275	98	submission	AMER2	APC membrane recruitment protein 2								GOTERM_BP_DIRECT	protein kinase B signaling	RT	IRS1, PTEN, PIK3R1, IGF1, PIK3C2A, FGF2, PIK3CG, STK3, PIK3C2B, MTM1, PIK3CA, LOX, NF1, GAS6	14	0.7	0.026	0.87
	276	98	submission	FCHO2	FCH domain only 2								GOTERM_BP_DIRECT	clathrin coat assembly	RT	SGIP1, FCHO2, NSG1, PIK3C2A, CLINT1, EPS15	6	0.3	0.028	0.87
	277	98	submission	TBC1D15	TBC1 domain family member 15								GOTERM_BP_DIRECT	gamete generation	RT	SMAD1, YTHDF2, NR6A1, SPIN4, SPIN1, ZNF148	6	0.3	0.028	0.87
	278	98	submission	SPIN4	spindlin family member 4								GOTERM_BP_DIRECT	post-Golgi vesicle-mediated transport	RT	SCFD1, MYO1B, MYO5A, EXOC5, SCAMP1, SORL1	6	0.3	0.028	0.87
	279	98	submission	TANK	TRAF family member associated NFKB activator								GOTERM_BP_DIRECT	leukocyte tethering or rolling	RT	ITGB1, GOLPH3, ITGA4, ROCK1, GCNT1, SELE	6	0.3	0.028	0.87
	280	98	submission	CDH19	cadherin 19								GOTERM_BP_DIRECT	positive regulation of mitotic cell cycle	RT	FOXA1, STAT5B, DYNLT3, MDM2, PTPN11, PRKCA, EIF4E, PAFAH1B1	8	0.4	0.028	0.87
	281	98	submission	GABRA4	gamma-aminobutyric acid type A receptor alpha4 subunit								GOTERM_BP_DIRECT	regulation of calcium ion import	RT	HOMER1, WNK3, CTNNB1, PKD2	4	0.2	0.028	0.87
	282	98	submission	PLEKHA2	pleckstrin homology domain containing A2								GOTERM_BP_DIRECT	SMAD protein complex assembly	RT	SMAD2, FKBP1A, SMAD1, SMAD4	4	0.2	0.028	0.87
	283	98	submission	YTHDF2	YTH N6-methyladenosine RNA binding protein 2								GOTERM_BP_DIRECT	regulation of cell junction assembly	RT	RAP1B, RAP1A, ROCK1, ROCK2	4	0.2	0.028	0.87
	284	98	submission	BBS10	Bardet-Biedl syndrome 10								GOTERM_BP_DIRECT	negative regulation of synaptic vesicle exocytosis	RT	RAP1B, RAP1A, FMR1, BRAF	4	0.2	0.028	0.87
	285	98	submission	ITCH	itchy E3 ubiquitin protein ligase								GOTERM_BP_DIRECT	hard palate development	RT	FZD1, ITGB8, SOX11, ITGB6	4	0.2	0.028	0.87
	286	98	submission	USP24	ubiquitin specific peptidase 24								GOTERM_BP_DIRECT	Type I pneumocyte differentiation	RT	CREB1, THRB, NFIB, KRAS	4	0.2	0.028	0.87
	287	98	submission	APAF1	apoptotic peptidase activating factor 1								GOTERM_BP_DIRECT	negative regulation of granulocyte differentiation	RT	PRDM16, ADIPOQ, RARA, RUNX1	4	0.2	0.028	0.87
	288	98	submission	CCDC62	coiled-coil domain containing 62								GOTERM_BP_DIRECT	cellular response to hypoxia	RT	ERO1A, EGLN1, SUV39H2, TIGAR, PRKAA1, CDKN1B, PTEN, GATA6, RORA, PHB2, SIRT1, HIF1A, HIPK2, MDM2, UBQLN1, MDM4, PCK1, SCN2A, KCNK2, CPEB2	20	1.1	0.029	0.88
	289	98	submission	BEND4	BEN domain containing 4								GOTERM_BP_DIRECT	regulation of RNA splicing	RT	RBFOX1, SF3B3, FUS, RRP1B, PTBP3, AFF2, KAT2B, RBM20, ZNF326, CDK12, HNRNPH3, GRSF1, CCNL1, SRSF10	14	0.7	0.029	0.88
	290	98	submission	CBL	Cbl proto-oncogene								GOTERM_BP_DIRECT	positive regulation of protein phosphorylation	RT	ATF2, CDKN1B, ROCK2, FMR1, CHRNA7, FGF2, FGF5, FXR1, EDNRB, ERBB4, RAC1, FNIP1, FZD1, NTRK2, EPHA7, ANGPT1, HGF, INSR, ADIPOQ, VEGFC, BRAF, SIRT1, HIPK2, MOB1B, MOB1A, MAVS, PECAM1, KRAS, TNIK, GAS6	30	1.6	0.029	0.89
	291	98	submission	LIN28B	lin-28 homolog B								GOTERM_BP_DIRECT	mammary gland epithelial cell differentiation	RT	LATS1, ERBB4, PTCH1, PRLR, FGF2	5	0.3	0.03	0.91
	292	98	submission	SLC7A11	solute carrier family 7 member 11								GOTERM_BP_DIRECT	vesicle organization	RT	SAR1B, CAV2, FNBP1L, EPS15, CD2AP	5	0.3	0.03	0.91
	293	98	submission	PLEKHA8	pleckstrin homology domain containing A8								GOTERM_BP_DIRECT	regulation of circadian rhythm	RT	PER2, PPP1CB, GSK3B, PRKAA1, KDM2A, PRKAA2, ROCK2, HNRNPD, NR1D2, ADCY1, TARDBP, PPARGC1A	12	0.6	0.031	0.91
	294	98	submission	HMGCS1	3-hydroxy-3-methylglutaryl-CoA synthase 1								GOTERM_BP_DIRECT	histone H3 acetylation	RT	ING5, KAT2B, DR1, BRD1, ZZZ3, KAT6A, LEF1, JADE1, JADE3, MAP3K7	10	0.5	0.031	0.92
	295	98	submission	RC3H1	ring finger and CCCH-type domains 1								GOTERM_BP_DIRECT	liver development	RT	ATF2, ONECUT2, CADM1, HGF, GATA6, RPGRIP1L, PKD2, SLTM, PIK3CA, SP3, HNRNPD, RARA, NF1, SEC63	14	0.7	0.032	0.93
	296	98	submission	NUDT12	nudix hydrolase 12								GOTERM_BP_DIRECT	cell-matrix adhesion	RT	ITGB1, ECM2, ITGA4, ITGA1, SORBS1, FBLN5, MKLN1, BCL2L11, ITGA8, ITGB8, ADAM9, CTNNB1, ITGAV, HPSE, ITGB6, RAC1, FREM1	17	0.9	0.032	0.94
	297	98	submission	VCPIP1	valosin containing protein interacting protein 1								GOTERM_BP_DIRECT	response to exogenous dsRNA	RT	TICAM2, IFNA16, IFNA17, DDX21, IRAK3, IFNA8, IFNA10, IFNA21	8	0.4	0.032	0.94
	298	98	submission	ZNF326	zinc finger protein 326								GOTERM_BP_DIRECT	negative regulation of cell proliferation	RT	TENM1, CDKN1B, BTG1, CXCL8, PTEN, PTPRJ, PKD2, FGF2, CDC73, TIAL1, ING5, MTBP, ING2, JAK2, ARID2, KLF11, PBRM1, MYOCD, ITGA1, EREG, KAT2B, RIPPLY3, CACNB4, ZEB1, DDAH1, ASPH, C18ORF54, RARA, SKAP2, STK3, ERBB4, NACC2, ZNF503, SLIT3, FNIP1, FKTN, SMAD2, SMAD1, SMAD4, BCL11B, TNFRSF9, NMI, CDC6, SKI, REST, IL6, CDK6, APC, GJB6, NF1, PHF14, CTNNB1, STRN, MDM4	54	2.9	0.034	0.95
	299	98	submission	PDZD7	PDZ domain containing 7								GOTERM_BP_DIRECT	negative regulation of cellular senescence	RT	CDK6, AKT3, PTEN, HMGA2, YBX1, SIRT1, TP63	7	0.4	0.034	0.95
	300	98	submission	XRN1	5'-3' exoribonuclease 1								GOTERM_BP_DIRECT	positive regulation of calcium ion transport	RT	TRPC6, HOMER1, WNK3, CACNA1D, ATP2B1, JAK3, MYLK	7	0.4	0.034	0.95
	301	98	submission	MYO5C	myosin VC								GOTERM_BP_DIRECT	negative regulation of JNK cascade	RT	ITCH, DUSP10, NCOR1, DUSP19, KLHL31, PAFAH1B1, FKTN	7	0.4	0.034	0.95
	302	98	submission	DDX18	DEAD-box helicase 18								GOTERM_BP_DIRECT	positive regulation of peptidyl-serine phosphorylation of STAT protein	RT	IFNA16, IFNA17, ERCC6, IFNA8, IFNA10, IFNA21	6	0.3	0.034	0.95
	303	98	submission	PM20D2	peptidase M20 domain containing 2								GOTERM_BP_DIRECT	histone H3-K4 trimethylation	RT	KMT2D, TET3, TET2, BEND3, ARID4A, RTF1	6	0.3	0.034	0.95
	304	98	submission	SLC39A9	solute carrier family 39 member 9								GOTERM_BP_DIRECT	negative regulation of stem cell population maintenance	RT	ING2, HDAC2, ZNF706, BRMS1L, ARID4A, SINHCAF	6	0.3	0.034	0.95
	305	98	submission	RFX7	regulatory factor X7								GOTERM_BP_DIRECT	endocardial cushion morphogenesis	RT	SMAD2, ADAMTS5, APC, HEY1, MDM2, MDM4	6	0.3	0.034	0.95
	306	98	submission	INSYN2	inhibitory synaptic factor 2A								GOTERM_BP_DIRECT	negative regulation of signal transduction	RT	RGS18, BRAP, GSK3B, KBTBD6, PAK1IP1, HHIP, SNX13, SOCS6, SOCS4, RGS7	10	0.5	0.035	0.96
	307	98	submission	DIP2A	disco interacting protein 2 homolog A								GOTERM_BP_DIRECT	outflow tract morphogenesis	RT	FZD1, ATF2, MEF2C, NIPBL, BMPR2, EYA1, SOX18, SOX11, HIF1A, TBX3	10	0.5	0.035	0.96
	308	98	submission	ZNRF3	zinc and ring finger 3								GOTERM_BP_DIRECT	receptor internalization	RT	DNM3, ITGB1, SNX1, ITCH, GRK3, CXCL8, CALCRL, GRK2, INSR, NEDD4	10	0.5	0.035	0.96
	309	98	submission	DTWD2	DTW domain containing 2								GOTERM_BP_DIRECT	mRNA transport	RT	AHCTF1, FMR1, EIF5A2, QKI, BCLAF1, XPO1, NUP50, PEG10, MAGOH, G3BP2, NUP43, IGF2BP3, NUP54, IGF2BP2, NUP37	15	0.8	0.036	0.98
	310	98	submission	LRRTM3	leucine rich repeat transmembrane neuronal 3								GOTERM_BP_DIRECT	learning or memory	RT	GPI, MEF2C, GATM, MME, PTPRZ1, CHRNA7, CASP3, CRH, PTEN, NEDD9, PAFAH1B1, AFF2	12	0.6	0.037	1
	311	98	submission	PKIA	cAMP-dependent protein kinase inhibitor alpha								GOTERM_BP_DIRECT	calcium ion transmembrane transport	RT	SLC24A2, TRPC6, CUL5, CHRNA7, TRPC1, ATP2A2, CACNA1D, ANO6, PKD2L2, PKD2, TMCO1, FKBP1A, CACNB4, EDNRB, ASPH, ITGAV, TRPM7, GAS6	18	1	0.037	1
	312	98	submission	EXPH5	exophilin 5								GOTERM_BP_DIRECT	JNK cascade	RT	PTGER4, ATF2, MAP3K20, ERCC6, MAPK8IP2, FGF12, MAP3K7, MAP4K3, STK3, PAFAH1B1, MAP3K5	11	0.6	0.038	1
	313	98	submission	CUL5	cullin 5								GOTERM_BP_DIRECT	negative regulation of defense response to virus	RT	PPM1B, ITCH, FGL2, ATG12, ATG5	5	0.3	0.039	1
	314	98	submission	KLHL15	kelch like family member 15								GOTERM_BP_DIRECT	endoplasmic reticulum mannose trimming	RT	EDEM3, EDEM1, TRIM13, RNF5, UGGT1	5	0.3	0.039	1
	315	98	submission	FSD1L	fibronectin type III and SPRY domain containing 1 like								GOTERM_BP_DIRECT	sphingolipid biosynthetic process	RT	CERS6, PPM1L, PRKD3, ELOVL2, ACER3, DEGS1, ELOVL7, SPTSSA, SGPP2, SGPP1	10	0.5	0.039	1
	316	98	submission	LRP6	LDL receptor related protein 6								GOTERM_BP_DIRECT	negative regulation of organ growth	RT	WWC2, PTEN, FXN, STK3	4	0.2	0.039	1
	317	98	submission	SERTAD2	SERTA domain containing 2								GOTERM_BP_DIRECT	protein O-linked glycosylation via threonine	RT	GALNT13, GALNT4, GALNT3, GALNT1	4	0.2	0.039	1
	318	98	submission	ZNF518A	zinc finger protein 518A								GOTERM_BP_DIRECT	regulation of establishment of endothelial barrier	RT	ROCK1, ROCK2, ZDHHC21, PLCB1	4	0.2	0.039	1
	319	98	submission	FAM210A	family with sequence similarity 210 member A								GOTERM_BP_DIRECT	negative regulation of cAMP-dependent protein kinase activity	RT	PKIB, PKIA, PRKAR2A, SIRT1	4	0.2	0.039	1
	320	98	submission	GPATCH2L	G-patch domain containing 2 like								GOTERM_BP_DIRECT	positive regulation of natural killer cell differentiation	RT	STAT5B, ZBTB1, TOX, GAS6	4	0.2	0.039	1
	321	98	submission	PEX2	peroxisomal biogenesis factor 2								GOTERM_BP_DIRECT	negative regulation of biomineral tissue development	RT	HEY1, ROCK1, ROCK2, GAS6	4	0.2	0.039	1
	322	98	submission	USP13	ubiquitin specific peptidase 13								GOTERM_BP_DIRECT	substrate-dependent cell migration, cell extension	RT	P2RY12, NRP1, NCK1, CD2AP	4	0.2	0.039	1
	323	98	submission	COBLL1	cordon-bleu WH2 repeat protein like 1								GOTERM_BP_DIRECT	protein processing	RT	C2CD3, MME, PTCH1, ADAM10, PCSK6, F3, CTSS, ADAMTS3, MMP16, CASP3, XPNPEP3, SDE2, ADAM9, TLL1	14	0.7	0.041	1
	324	98	submission	REEP3	receptor accessory protein 3								GOTERM_BP_DIRECT	phosphatidylinositol-3-phosphate biosynthetic process	RT	SYNJ1, PIK3CA, SYNJ2, PIK3C2A, PIK3CG, PIK3C2B	6	0.3	0.041	1
	325	98	submission	BRWD3	bromodomain and WD repeat domain containing 3								GOTERM_BP_DIRECT	positive regulation of beta-amyloid formation	RT	LRRTM3, ROCK2, SP1, CHRNA7, CASP3, SLC2A13	6	0.3	0.041	1
	326	98	submission	GPATCH1	G-patch domain containing 1								GOTERM_BP_DIRECT	TOR signaling	RT	CCDC88A, EIF4EBP2, RICTOR, FNIP1, HIF1A, MTM1	6	0.3	0.041	1
	327	98	submission	LRP2BP	LRP2 binding protein								GOTERM_BP_DIRECT	positive regulation of insulin receptor signaling pathway	RT	OSBPL8, IRS1, PTPN11, SORBS1, SIRT1, SORL1	6	0.3	0.041	1
	328	98	submission	ICK	intestinal cell kinase								GOTERM_BP_DIRECT	macromolecular complex assembly	RT	MAGI1, ATF1, WIPF1, MAX, DNAJB14, CD3G, MITF, CD2AP, PARD6B, APC, CAPZA2, MDM2, REPS2, MDM4, DMD, MNAT1, ZNF148, PPARGC1A, KPNA3, SKAP2, VAMP3	21	1.1	0.042	1
	329	98	submission	USF3	upstream transcription factor family member 3								GOTERM_BP_DIRECT	negative regulation of fat cell differentiation	RT	WWTR1, IL6, ANKRD26, TRIO, ADIPOQ, ENPP1, RORA, ZFPM2, SIRT1, ZFP36L2, RUNX1T1	11	0.6	0.042	1
	330	98	submission	CHORDC1	cysteine and histidine rich domain containing 1								GOTERM_BP_DIRECT	traversing start control point of mitotic cell cycle	RT	MTBP, MDM2, CDC6	3	0.2	0.042	1
	331	98	submission	SELENOT	selenoprotein T								GOTERM_BP_DIRECT	platelet activating factor biosynthetic process	RT	LPCAT2, PLA2G4A, CHPT1	3	0.2	0.042	1
	332	98	submission	HSF5	heat shock transcription factor 5								GOTERM_BP_DIRECT	formation of radial glial scaffolds	RT	ITGB1, ARL13B, LEF1	3	0.2	0.042	1
	333	98	submission	PIAS2	protein inhibitor of activated STAT 2								GOTERM_BP_DIRECT	myeloid leukocyte migration	RT	NF1, PIK3R1, PAFAH1B1	3	0.2	0.042	1
	334	98	submission	CDC37L1	cell division cycle 37 like 1								GOTERM_BP_DIRECT	conditioned place preference	RT	SLC1A1, OPRK1, CSMD1	3	0.2	0.042	1
	335	98	submission	PKIB	cAMP-dependent protein kinase inhibitor beta								GOTERM_BP_DIRECT	negative regulation of extrinsic apoptotic signaling pathway	RT	TCF7L2, NRP1, GCLC, ITGAV, PHIP, IGF1, GCLM, PAK5	8	0.4	0.042	1
	336	97	submission	ZNF451	zinc finger protein 451								GOTERM_BP_DIRECT	response to tumor necrosis factor	RT	YTHDC2, CASP3, ADIPOQ, ADAM9, ADAM10, JAK2, SELE, MAP4K3	8	0.4	0.042	1
	337	97	submission	ZBTB18	zinc finger and BTB domain containing 18								GOTERM_BP_DIRECT	negative regulation of fibroblast proliferation	RT	SKI, ING5, MORC3, DACH1, FBXO4, NF1, PEX2, CDC73	8	0.4	0.042	1
	338	97	submission	TBCA	tubulin folding cofactor A								GOTERM_BP_DIRECT	DNA repair	RT	INO80D, UHRF1, FMR1, BCCIP, ZBTB1, PDS5A, SUMO1, USP1, EPC2, LRIG3, KMT5B, POLK, POLH, SLF2, EYA1, ASCC1, EYA3, XRCC2, USP3, EYA4, USP45, ATRX, REV1, GTF2H3, UCHL5, EMSY, KIN, UBE2W, EEPD1, RRM2B, ERCC4, TAOK1, JMY, NABP1, ERCC6, DNA2, MNAT1	37	2	0.042	1
	339	97	submission	WDR44	WD repeat domain 44								GOTERM_BP_DIRECT	sodium ion transmembrane transport	RT	SLC24A2, SLC20A2, SLC6A15, SLC12A1, ATP1B3, ANO6, PKD2, SLC4A4, SLC9B2, SLC4A7, SCNN1G, SLC6A6, SLC4A8, SCN2A, SCN3A, SCN1B, HCN1	17	0.9	0.043	1
	340	97	submission	PECAM1	platelet and endothelial cell adhesion molecule 1								GOTERM_BP_DIRECT	protein sumoylation	RT	SENP6, ZNF451, SLF2, EYA1, SUMO1, BCL11A, ZMIZ1, MDM2, SMC5, PIAS2	10	0.5	0.043	1
	341	97	submission	HIGD1A	HIG1 hypoxia inducible domain family member 1A								GOTERM_BP_DIRECT	positive regulation of peptidyl-tyrosine phosphorylation	RT	NRP1, YES1, ANGPT1, HGF, ADIPOQ, PTPRJ, PTPN11, IGF1, IL6, KITLG, PECAM1, CNTN1, RICTOR, JAK2, PAK2	15	0.8	0.045	1
	342	97	submission	EIF4E	eukaryotic translation initiation factor 4E								GOTERM_BP_DIRECT	transcription, DNA-templated	RT	FOXA1, PHF3, SMAD2, SMAD1, SMAD4, CCNT2, THRB, PLAG1, RFX3, CREBL2, PIAS2, TBX3, SKI, HIRA, FUBP3, SCAI, RUNX1T1	17	0.9	0.046	1
	343	97	submission	EXOC5	exocyst complex component 5								GOTERM_BP_DIRECT	cytokine-mediated signaling pathway	RT	STAT5B, FZD4, IFNA16, IFNA17, SLC1A1, PTPRJ, LIFR, IRAK3, PTPN11, CBL, IL17RD, F3, PRLR, IFNA8, EREG, IL6, JAK2, IL6ST, JAK3, PRKACB, IFNA10, IFNA21	22	1.2	0.047	1
	344	97	submission	FKBP1A	FKBP prolyl isomerase 1A								GOTERM_BP_DIRECT	regulation of cyclin-dependent protein serine/threonine kinase activity	RT	CDKN1B, CCNT2, CCNJ, CCNY, CCNG2, CCNG1, BCCIP, CDC6, CCNL1, MNAT1	10	0.5	0.048	1
	345	97	submission	NADK2	NAD kinase 2, mitochondrial								GOTERM_BP_DIRECT	histone H3 deacetylation	RT	PER2, ELK4, HDAC2, SIRT1, HDAC9	5	0.3	0.048	1
	346	97	submission	ITGAV	integrin subunit alpha V								GOTERM_BP_DIRECT	establishment of planar polarity	RT	FZD3, CPLANE1, EXOC5, RPGRIP1L, TP63	5	0.3	0.048	1
	347	97	submission	MTX3	metaxin 3								GOTERM_BP_DIRECT	cell-cell junction assembly	RT	CDH6, ARVCF, PARD6B, CDH2, CDH11, DSG1, CDH17, CDH9, CDH19	9	0.5	0.048	1
	348	97	submission	NHLRC2	NHL repeat containing 2								GOTERM_BP_DIRECT	response to UV	RT	RO60, PRKAA1, ERCC4, CASP3, CAT, USP1, REV1, ERCC6, MAP4K3	9	0.5	0.048	1
	349	97	submission	PDE1A	phosphodiesterase 1A								GOTERM_BP_DIRECT	regulation of dendrite morphogenesis	RT	GSK3B, HECW2, NEDD4, HECW1, NEDD4L, TNIK	6	0.3	0.048	1
	350	97	submission	TPP2	tripeptidyl peptidase 2								GOTERM_BP_DIRECT	embryo development ending in birth or egg hatching	RT	STOX2, NR5A2, UBR3, RICTOR, FGF2, FXN	6	0.3	0.048	1
	351	97	submission	GABRB2	gamma-aminobutyric acid type A receptor beta2 subunit								GOTERM_BP_DIRECT	positive regulation of exocytosis	RT	RAB2B, RAB27B, STXBP5, CFTR, CLASP2, EXPH5	6	0.3	0.048	1
	352	97	submission	CMTR2	cap methyltransferase 2								GOTERM_BP_DIRECT	protein palmitoylation	RT	ZDHHC20, ZDHHC13, ZDHHC21, GLUL, ZDHHC17, ZDHHC3	6	0.3	0.048	1
	353	97	submission	CDC42SE2	CDC42 small effector 2								GOTERM_BP_DIRECT	melanocyte differentiation	RT	USP13, MEF2C, EDNRB, MREG, ENPP1, MITF	6	0.3	0.048	1
	354	97	submission	GRAMD4	GRAM domain containing 4
	355	97	submission	PAN3	poly(A) specific ribonuclease subunit PAN3
	356	97	submission	UBR3	ubiquitin protein ligase E3 component n-recognin 3
	357	97	submission	RIOK3	RIO kinase 3
	358	97	submission	HPSE	heparanase
	359	97	submission	PHF20L1	PHD finger protein 20 like 1
	360	97	submission	DSC2	desmocollin 2
	361	97	submission	MACC1	MET transcriptional regulator MACC1
	362	97	submission	FAM199X	family with sequence similarity 199, X-linked
	363	97	submission	STAG1	stromal antigen 1
	364	97	submission	SMC5	structural maintenance of chromosomes 5
	365	97	submission	PDLIM5	PDZ and LIM domain 5
	366	97	submission	MED13	mediator complex subunit 13
	367	97	submission	PTGER4	prostaglandin E receptor 4
	368	97	submission	PGR	progesterone receptor
	369	97	submission	DNMT3B	DNA methyltransferase 3 beta
	370	97	submission	BOLL	boule homolog, RNA binding protein
	371	97	submission	FBXO45	F-box protein 45
	372	97	submission	VPS37A	VPS37A, ESCRT-I subunit
	373	97	submission	IRS1	insulin receptor substrate 1
	374	97	submission	MGAT4A	alpha-1,3-mannosyl-glycoprotein 4-beta-N-acetylglucosaminyltransferase A
	375	97	submission	OSTM1	osteoclastogenesis associated transmembrane protein 1
	376	97	submission	APPL1	adaptor protein, phosphotyrosine interacting with PH domain and leucine zipper 1
	377	97	submission	AFF4	AF4/FMR2 family member 4
	378	97	submission	PRRC1	proline rich coiled-coil 1
	379	97	submission	RLIM	ring finger protein, LIM domain interacting
	380	97	submission	PABPC4L	poly(A) binding protein cytoplasmic 4 like
	381	97	submission	ARL15	ADP ribosylation factor like GTPase 15
	382	97	submission	INO80D	INO80 complex subunit D
	383	97	submission	AGTR2	angiotensin II receptor type 2
	384	97	submission	TNRC6B	trinucleotide repeat containing 6B
	385	97	submission	STXBP5L	syntaxin binding protein 5 like
	386	97	submission	RIMKLB	ribosomal modification protein rimK like family member B
	387	97	submission	SIX4	SIX homeobox 4
	388	97	submission	GATM	glycine amidinotransferase
	389	97	submission	PLXNA2	plexin A2
	390	97	submission	LIN54	lin-54 DREAM MuvB core complex component
	391	97	submission	CSMD3	CUB and Sushi multiple domains 3
	392	97	submission	NECTIN3	nectin cell adhesion molecule 3
	393	97	submission	SHE	Src homology 2 domain containing E
	394	97	submission	NIM1K	NIM1 serine/threonine protein kinase
	395	97	submission	PGAP1	post-GPI attachment to proteins 1
	396	97	submission	ROCK2	Rho associated coiled-coil containing protein kinase 2
	397	97	submission	CYP4V2	cytochrome P450 family 4 subfamily V member 2
	398	97	submission	ST8SIA4	ST8 alpha-N-acetyl-neuraminide alpha-2,8-sialyltransferase 4
	399	97	submission	GK	glycerol kinase
	400	97	submission	LIX1	limb and CNS expressed 1
	401	97	submission	TMEM33	transmembrane protein 33
	402	97	submission	TBCEL	tubulin folding cofactor E like
	403	97	submission	TMEM229A	transmembrane protein 229A
	404	97	submission	TRDMT1	tRNA aspartic acid methyltransferase 1
	405	97	submission	QSER1	glutamine and serine rich 1
	406	97	submission	ZNF704	zinc finger protein 704
	407	97	submission	KLRD1	killer cell lectin like receptor D1
	408	97	submission	HCN1	hyperpolarization activated cyclic nucleotide gated potassium channel 1
	409	97	submission	C2CD3	C2 calcium dependent domain containing 3
	410	97	submission	NTRK2	neurotrophic receptor tyrosine kinase 2
	411	97	submission	ATF1	activating transcription factor 1
	412	97	submission	CDH6	cadherin 6
	413	97	submission	RCOR3	REST corepressor 3
	414	97	submission	FRMD3	FERM domain containing 3
	415	97	submission	VPS4B	vacuolar protein sorting 4 homolog B
	416	97	submission	SELE	selectin E
	417	97	submission	FNIP2	folliculin interacting protein 2
	418	97	submission	GTF2E1	general transcription factor IIE subunit 1
	419	97	submission	ESF1	ESF1 nucleolar pre-rRNA processing protein homolog
	420	97	submission	C5orf51	chromosome 5 open reading frame 51
	421	97	submission	G2E3	G2/M-phase specific E3 ubiquitin protein ligase
	422	97	submission	CCNY	cyclin Y
	423	97	submission	FAM135A	family with sequence similarity 135 member A
	424	97	submission	PREX2	phosphatidylinositol-3,4,5-trisphosphate dependent Rac exchange factor 2
	425	97	submission	ARHGAP28	Rho GTPase activating protein 28
	426	97	submission	COL5A2	collagen type V alpha 2 chain
	427	97	submission	JADE3	jade family PHD finger 3
	428	97	submission	TRDN	triadin
	429	97	submission	EREG	epiregulin
	430	96	submission	CBX5	chromobox 5
	431	96	submission	TSPAN12	tetraspanin 12
	432	96	submission	FAM169A	family with sequence similarity 169 member A
	433	96	submission	C5orf24	chromosome 5 open reading frame 24
	434	96	submission	2024-03-05	membrane associated ring-CH-type finger 5
	435	96	submission	SLITRK4	SLIT and NTRK like family member 4
	436	96	submission	RASSF8	Ras association domain family member 8
	437	96	submission	CCNJ	cyclin J
	438	96	submission	PDK1	pyruvate dehydrogenase kinase 1
	439	96	submission	LRCH2	leucine rich repeats and calponin homology domain containing 2
	440	96	submission	FBXO4	F-box protein 4
	441	96	submission	CPSF2	cleavage and polyadenylation specific factor 2
	442	96	submission	SBSPON	somatomedin B and thrombospondin type 1 domain containing
	443	96	submission	SLC30A7	solute carrier family 30 member 7
	444	96	submission	NFIB	nuclear factor I B
	445	96	submission	EDNRB	endothelin receptor type B
	446	96	submission	RERE	arginine-glutamic acid dipeptide repeats
	447	96	submission	FBXO30	F-box protein 30
	448	96	submission	MAGI1	membrane associated guanylate kinase, WW and PDZ domain containing 1
	449	96	submission	NAA30	N(alpha)-acetyltransferase 30, NatC catalytic subunit
	450	96	submission	NFIA	nuclear factor I A
	451	96	submission	TMEM132B	transmembrane protein 132B
	452	96	submission	CDH9	cadherin 9
	453	96	submission	CDYL2	chromodomain Y like 2
	454	96	submission	CSMD2	CUB and Sushi multiple domains 2
	455	96	submission	PLAG1	PLAG1 zinc finger
	456	96	submission	USP3	ubiquitin specific peptidase 3
	457	96	submission	DPY19L1	dpy-19 like C-mannosyltransferase 1
	458	96	submission	PDCD4	programmed cell death 4
	459	96	submission	PYGO1	pygopus family PHD finger 1
	460	96	submission	ARAP2	ArfGAP with RhoGAP domain, ankyrin repeat and PH domain 2
	461	96	submission	WDR26	WD repeat domain 26
	462	96	submission	BRD1	bromodomain containing 1
	463	96	submission	ATAD5	ATPase family, AAA domain containing 5
	464	96	submission	SOS2	SOS Ras/Rho guanine nucleotide exchange factor 2
	465	96	submission	PSMB2	proteasome subunit beta 2
	466	96	submission	CERS6	ceramide synthase 6
	467	96	submission	ERI2	ERI1 exoribonuclease family member 2
	468	96	submission	KCNA4	potassium voltage-gated channel subfamily A member 4
	469	96	submission	PAPOLB	poly(A) polymerase beta
	470	96	submission	GNAI3	G protein subunit alpha i3
	471	96	submission	TMEM170B	transmembrane protein 170B
	472	96	submission	SPAST	spastin
	473	96	submission	ATXN3	ataxin 3
	474	96	submission	KLHL11	kelch like family member 11
	475	96	submission	GULP1	GULP PTB domain containing engulfment adaptor 1
	476	96	submission	ELOVL7	ELOVL fatty acid elongase 7
	477	96	submission	EPB41L5	erythrocyte membrane protein band 4.1 like 5
	478	96	submission	GRIP1	glutamate receptor interacting protein 1
	479	96	submission	KCNK2	potassium two pore domain channel subfamily K member 2
	480	96	submission	CD2AP	CD2 associated protein
	481	96	submission	HPGD	15-hydroxyprostaglandin dehydrogenase
	482	96	submission	LDLRAD3	low density lipoprotein receptor class A domain containing 3
	483	96	submission	SPATA5	spermatogenesis associated 5
	484	96	submission	ARHGAP6	Rho GTPase activating protein 6
	485	96	submission	STAG2	stromal antigen 2
	486	96	submission	PIK3C2B	phosphatidylinositol-4-phosphate 3-kinase catalytic subunit type 2 beta
	487	96	submission	CALCR	calcitonin receptor
	488	96	submission	BRAF	B-Raf proto-oncogene, serine/threonine kinase
	489	96	submission	XPO7	exportin 7
	490	96	submission	ZNF681	zinc finger protein 681
	491	96	submission	RTKN2	rhotekin 2
	492	96	submission	SPATA6	spermatogenesis associated 6
	493	96	submission	SLC2A13	solute carrier family 2 member 13
	494	96	submission	SUV39H2	suppressor of variegation 3-9 homolog 2
	495	96	submission	ATF6	activating transcription factor 6
	496	96	submission	IKZF5	IKAROS family zinc finger 5
	497	96	submission	EGLN1	egl-9 family hypoxia inducible factor 1
	498	96	submission	CYP24A1	cytochrome P450 family 24 subfamily A member 1
	499	96	submission	PHACTR2	phosphatase and actin regulator 2
	500	96	submission	MME	membrane metalloendopeptidase
	501	96	submission	KCNQ3	potassium voltage-gated channel subfamily Q member 3
	502	96	submission	FNBP1L	formin binding protein 1 like
	503	96	submission	CEP85L	centrosomal protein 85 like
	504	96	submission	ANKRD13C	ankyrin repeat domain 13C
	505	96	submission	SPRED1	sprouty related EVH1 domain containing 1
	506	96	submission	ZNF431	zinc finger protein 431
	507	96	submission	SLC10A7	solute carrier family 10 member 7
	508	96	submission	KCTD12	potassium channel tetramerization domain containing 12
	509	96	submission	SPIRE1	spire type actin nucleation factor 1
	510	96	submission	AEBP2	AE binding protein 2
	511	96	submission	SOX11	SRY-box 11
	512	96	submission	BNIP2	BCL2 interacting protein 2
	513	96	submission	WDR43	WD repeat domain 43
	514	96	submission	TARDBP	TAR DNA binding protein
	515	96	submission	CASC4	cancer susceptibility 4
	516	96	submission	RBM20	RNA binding motif protein 20
	517	96	submission	UGT8	UDP glycosyltransferase 8
	518	96	submission	CREBL2	cAMP responsive element binding protein like 2
	519	96	submission	MAN1A1	mannosidase alpha class 1A member 1
	520	96	submission	F3	coagulation factor III, tissue factor
	521	96	submission	NDST3	N-deacetylase and N-sulfotransferase 3
	522	96	submission	FKTN	fukutin
	523	96	submission	PLCH1	phospholipase C eta 1
	524	96	submission	C1orf21	chromosome 1 open reading frame 21
	525	96	submission	ZIC5	Zic family member 5
	526	95	submission	CTDSPL2	CTD small phosphatase like 2
	527	95	submission	HNRNPR	heterogeneous nuclear ribonucleoprotein R
	528	95	submission	GNA14	G protein subunit alpha 14
	529	95	submission	COL24A1	collagen type XXIV alpha 1 chain
	530	95	submission	MYO5A	myosin VA
	531	95	submission	EIF5A2	eukaryotic translation initiation factor 5A2
	532	95	submission	SCN2A	sodium voltage-gated channel alpha subunit 2
	533	95	submission	TRIP11	thyroid hormone receptor interactor 11
	534	95	submission	XPO1	exportin 1
	535	95	submission	STK17B	serine/threonine kinase 17b
	536	95	submission	FGF12	fibroblast growth factor 12
	537	95	submission	NR2C1	nuclear receptor subfamily 2 group C member 1
	538	95	submission	UGGT1	UDP-glucose glycoprotein glucosyltransferase 1
	539	95	submission	MLLT3	MLLT3, super elongation complex subunit
	540	95	submission	DNAJB14	DnaJ heat shock protein family (Hsp40) member B14
	541	95	submission	TSHZ2	teashirt zinc finger homeobox 2
	542	95	submission	SMU1	SMU1, DNA replication regulator and spliceosomal factor
	543	95	submission	MARF1	meiosis regulator and mRNA stability factor 1
	544	95	submission	GABPA	GA binding protein transcription factor subunit alpha
	545	95	submission	TMOD3	tropomodulin 3
	546	95	submission	PRDM16	PR/SET domain 16
	547	95	submission	GPATCH2	G-patch domain containing 2
	548	95	submission	FUBP3	far upstream element binding protein 3
	549	95	submission	NUP37	nucleoporin 37
	550	95	submission	PPM1B	protein phosphatase, Mg2+/Mn2+ dependent 1B
	551	95	submission	DNAJC25	DnaJ heat shock protein family (Hsp40) member C25
	552	95	submission	SLMAP	sarcolemma associated protein
	553	95	submission	CACNA1E	calcium voltage-gated channel subunit alpha1 E
	554	95	submission	ACBD5	acyl-CoA binding domain containing 5
	555	95	submission	CMTM6	CKLF like MARVEL transmembrane domain containing 6
	556	95	submission	KDELC2	KDEL motif containing 2
	557	95	submission	RNF180	ring finger protein 180
	558	95	submission	IDI1	isopentenyl-diphosphate delta isomerase 1
	559	95	submission	PDE12	phosphodiesterase 12
	560	95	submission	PDE10A	phosphodiesterase 10A
	561	95	submission	NRAS	NRAS proto-oncogene, GTPase
	562	95	submission	CCDC50	coiled-coil domain containing 50
	563	95	submission	SH3BGRL2	SH3 domain binding glutamate rich protein like 2
	564	95	submission	GJB6	gap junction protein beta 6
	565	95	submission	ARFGEF2	ADP ribosylation factor guanine nucleotide exchange factor 2
	566	95	submission	MYEF2	myelin expression factor 2
	567	95	submission	FEM1C	fem-1 homolog C
	568	95	submission	ACTR2	ARP2 actin related protein 2 homolog
	569	95	submission	DSG1	desmoglein 1
	570	95	submission	ADAM22	ADAM metallopeptidase domain 22
	571	95	submission	FBXL17	F-box and leucine rich repeat protein 17
	572	95	submission	TRUB1	TruB pseudouridine synthase family member 1
	573	95	submission	SYNJ1	synaptojanin 1
	574	95	submission	TRPC1	transient receptor potential cation channel subfamily C member 1
	575	95	submission	GLRA3	glycine receptor alpha 3
	576	95	submission	TMEM41B	transmembrane protein 41B
	577	95	submission	CDKN2AIP	CDKN2A interacting protein
	578	95	submission	ZNF367	zinc finger protein 367
	579	95	submission	SNIP1	Smad nuclear interacting protein 1
	580	95	submission	LPGAT1	lysophosphatidylglycerol acyltransferase 1
	581	95	submission	SERBP1	SERPINE1 mRNA binding protein 1
	582	95	submission	MIB1	mindbomb E3 ubiquitin protein ligase 1
	583	95	submission	RRAS2	RAS related 2
	584	95	submission	NT5C3B	5'-nucleotidase, cytosolic IIIB
	585	95	submission	ANKS1B	ankyrin repeat and sterile alpha motif domain containing 1B
	586	95	submission	ST6GAL2	ST6 beta-galactoside alpha-2,6-sialyltransferase 2
	587	95	submission	CPLANE1	ciliogenesis and planar polarity effector 1
	588	95	submission	G3BP2	G3BP stress granule assembly factor 2
	589	95	submission	SLC36A4	solute carrier family 36 member 4
	590	95	submission	CRH	corticotropin releasing hormone
	591	95	submission	TENT2	terminal nucleotidyltransferase 2
	592	95	submission	2024-09-02	septin 2
	593	95	submission	SEPHS1	selenophosphate synthetase 1
	594	95	submission	HMGA2	high mobility group AT-hook 2
	595	95	submission	TMTC1	transmembrane and tetratricopeptide repeat containing 1
	596	95	submission	OSBPL11	oxysterol binding protein like 11
	597	95	submission	PTBP3	polypyrimidine tract binding protein 3
	598	95	submission	MPP4	membrane palmitoylated protein 4
	599	95	submission	WWC2	WW and C2 domain containing 2
	600	95	submission	NHSL1	NHS like 1
	601	95	submission	SEMA6D	semaphorin 6D
	602	95	submission	TNIK	TRAF2 and NCK interacting kinase
	603	95	submission	NRIP1	nuclear receptor interacting protein 1
	604	95	submission	LMAN1	lectin, mannose binding 1
	605	95	submission	NAP1L1	nucleosome assembly protein 1 like 1
	606	95	submission	CLDND1	claudin domain containing 1
	607	95	submission	WNK3	WNK lysine deficient protein kinase 3
	608	95	submission	LYSMD3	LysM domain containing 3
	609	95	submission	C12orf75	chromosome 12 open reading frame 75
	610	95	submission	NMUR1	neuromedin U receptor 1
	611	95	submission	MAP3K20	mitogen-activated protein kinase kinase kinase 20
	612	95	submission	AP1S2	adaptor related protein complex 1 subunit sigma 2
	613	94	submission	CHSY3	chondroitin sulfate synthase 3
	614	94	submission	CDK6	cyclin dependent kinase 6
	615	94	submission	IFRD1	interferon related developmental regulator 1
	616	94	submission	USP38	ubiquitin specific peptidase 38
	617	94	submission	HRH4	histamine receptor H4
	618	94	submission	KAT2B	lysine acetyltransferase 2B
	619	94	submission	OSBP	oxysterol binding protein
	620	94	submission	PGGT1B	protein geranylgeranyltransferase type I subunit beta
	621	94	submission	SLC6A15	solute carrier family 6 member 15
	622	94	submission	LCOR	ligand dependent nuclear receptor corepressor
	623	94	submission	ZNF280B	zinc finger protein 280B
	624	94	submission	PDZD8	PDZ domain containing 8
	625	94	submission	SH2D1B	SH2 domain containing 1B
	626	94	submission	CHSY1	chondroitin sulfate synthase 1
	627	94	submission	LRRC4	leucine rich repeat containing 4
	628	94	submission	SRSF9	serine and arginine rich splicing factor 9
	629	94	submission	CCSAP	centriole, cilia and spindle associated protein
	630	94	submission	NEDD9	neural precursor cell expressed, developmentally down-regulated 9
	631	94	submission	RAB27B	RAB27B, member RAS oncogene family
	632	94	submission	FAM84A	family with sequence similarity 84 member A
	633	94	submission	EFCAB13	EF-hand calcium binding domain 13
	634	94	submission	RUFY2	RUN and FYVE domain containing 2
	635	94	submission	HYKK	hydroxylysine kinase
	636	94	submission	CFTR	cystic fibrosis transmembrane conductance regulator
	637	94	submission	ACVR1C	activin A receptor type 1C
	638	94	submission	CCDC88A	coiled-coil domain containing 88A
	639	94	submission	WDFY3	WD repeat and FYVE domain containing 3
	640	94	submission	OR9Q1	olfactory receptor family 9 subfamily Q member 1
	641	94	submission	KIAA1841	KIAA1841
	642	94	submission	EPB41L4B	erythrocyte membrane protein band 4.1 like 4B
	643	94	submission	SLC30A5	solute carrier family 30 member 5
	644	94	submission	HOMER1	homer scaffold protein 1
	645	94	submission	ZBTB1	zinc finger and BTB domain containing 1
	646	94	submission	DPPA4	developmental pluripotency associated 4
	647	94	submission	SCN3A	sodium voltage-gated channel alpha subunit 3
	648	94	submission	CXCL8	C-X-C motif chemokine ligand 8
	649	94	submission	ICE2	interactor of little elongation complex ELL subunit 2
	650	94	submission	DHX35	DEAH-box helicase 35
	651	94	submission	PTP4A1	protein tyrosine phosphatase type IVA, member 1
	652	94	submission	PHTF2	putative homeodomain transcription factor 2
	653	94	submission	TRIM13	tripartite motif containing 13
	654	94	submission	ATXN7L1	ataxin 7 like 1
	655	94	submission	CANX	calnexin
	656	94	submission	ITGA8	integrin subunit alpha 8
	657	94	submission	RAP2B	RAP2B, member of RAS oncogene family
	658	94	submission	STOX2	storkhead box 2
	659	94	submission	GNL3L	G protein nucleolar 3 like
	660	94	submission	RYK	receptor-like tyrosine kinase
	661	94	submission	B3GALT2	beta-1,3-galactosyltransferase 2
	662	94	submission	MOB1B	MOB kinase activator 1B
	663	94	submission	MTDH	metadherin
	664	94	submission	KCMF1	potassium channel modulatory factor 1
	665	94	submission	FEM1B	fem-1 homolog B
	666	94	submission	MYO10	myosin X
	667	94	submission	SLC22A15	solute carrier family 22 member 15
	668	94	submission	DUSP19	dual specificity phosphatase 19
	669	94	submission	SELENOF	selenoprotein F
	670	94	submission	CIP2A	cell proliferation regulating inhibitor of protein phosphatase 2A
	671	94	submission	GNG4	G protein subunit gamma 4
	672	94	submission	ADAMTSL5	ADAMTS like 5
	673	94	submission	FMR1	fragile X mental retardation 1
	674	94	submission	YIPF4	Yip1 domain family member 4
	675	94	submission	RAB11A	RAB11A, member RAS oncogene family
	676	94	submission	TM7SF3	transmembrane 7 superfamily member 3
	677	94	submission	SOX18	SRY-box 18
	678	94	submission	FRAS1	Fraser extracellular matrix complex subunit 1
	679	94	submission	FMN1	formin 1
	680	94	submission	REL	REL proto-oncogene, NF-kB subunit
	681	94	submission	JAK2	Janus kinase 2
	682	94	submission	RRP15	ribosomal RNA processing 15 homolog
	683	94	submission	ECT2L	epithelial cell transforming 2 like
	684	94	submission	PPAT	phosphoribosyl pyrophosphate amidotransferase
	685	94	submission	MORC3	MORC family CW-type zinc finger 3
	686	94	submission	SLC30A6	solute carrier family 30 member 6
	687	94	submission	ZSWIM6	zinc finger SWIM-type containing 6
	688	94	submission	PRKAA2	protein kinase AMP-activated catalytic subunit alpha 2
	689	94	submission	MAP4K3	mitogen-activated protein kinase kinase kinase kinase 3
	690	94	submission	NOL4	nucleolar protein 4
	691	94	submission	AAK1	AP2 associated kinase 1
	692	94	submission	HS3ST1	heparan sulfate-glucosamine 3-sulfotransferase 1
	693	94	submission	EOMES	eomesodermin
	694	94	submission	EEA1	early endosome antigen 1
	695	94	submission	NAALADL2	N-acetylated alpha-linked acidic dipeptidase like 2
	696	94	submission	DSEL	dermatan sulfate epimerase like
	697	94	submission	PLCB1	phospholipase C beta 1
	698	94	submission	ZNF273	zinc finger protein 273
	699	94	submission	TLK2	tousled like kinase 2
	700	94	submission	DYRK3	dual specificity tyrosine phosphorylation regulated kinase 3
	701	94	submission	KDM2A	lysine demethylase 2A
	702	94	submission	CAST	calpastatin
	703	94	submission	SOCS6	suppressor of cytokine signaling 6
	704	94	submission	MDM4	MDM4, p53 regulator
	705	94	submission	CASK	calcium/calmodulin dependent serine protein kinase
	706	94	submission	ANKRD12	ankyrin repeat domain 12
	707	94	submission	NEK1	NIMA related kinase 1
	708	94	submission	MAX	MYC associated factor X
	709	94	submission	PCDH15	protocadherin related 15
	710	94	submission	TRANK1	tetratricopeptide repeat and ankyrin repeat containing 1
	711	94	submission	LRRC40	leucine rich repeat containing 40
	712	94	submission	HS2ST1	heparan sulfate 2-O-sulfotransferase 1
	713	93	submission	ZBTB10	zinc finger and BTB domain containing 10
	714	93	submission	CCNYL1	cyclin Y like 1
	715	93	submission	RSF1	remodeling and spacing factor 1
	716	93	submission	TMEM185B	transmembrane protein 185B
	717	93	submission	DGKE	diacylglycerol kinase epsilon
	718	93	submission	UNC5C	unc-5 netrin receptor C
	719	93	submission	C3orf80	chromosome 3 open reading frame 80
	720	93	submission	CCNL1	cyclin L1
	721	93	submission	GSTCD	glutathione S-transferase C-terminal domain containing
	722	93	submission	MAP4	microtubule associated protein 4
	723	93	submission	EFR3A	EFR3 homolog A
	724	93	submission	LPAR4	lysophosphatidic acid receptor 4
	725	93	submission	BACH2	BTB domain and CNC homolog 2
	726	93	submission	PLXDC2	plexin domain containing 2
	727	93	submission	DIP2B	disco interacting protein 2 homolog B
	728	93	submission	ESYT2	extended synaptotagmin 2
	729	93	submission	SSH2	slingshot protein phosphatase 2
	730	93	submission	MATR3	matrin 3
	731	93	submission	MAP3K7	mitogen-activated protein kinase kinase kinase 7
	732	93	submission	ZNF805	zinc finger protein 805
	733	93	submission	TCERG1L	transcription elongation regulator 1 like
	734	93	submission	NF1	neurofibromin 1
	735	93	submission	ZNF776	zinc finger protein 776
	736	93	submission	SERINC5	serine incorporator 5
	737	93	submission	AGO4	argonaute RISC catalytic component 4
	738	93	submission	TET2	tet methylcytosine dioxygenase 2
	739	93	submission	SLC4A4	solute carrier family 4 member 4
	740	93	submission	RPGRIP1L	RPGRIP1 like
	741	93	submission	RORA	RAR related orphan receptor A
	742	93	submission	ZNF148	zinc finger protein 148
	743	93	submission	PCMTD2	protein-L-isoaspartate (D-aspartate) O-methyltransferase domain containing 2
	744	93	submission	KLHL5	kelch like family member 5
	745	93	submission	CLCC1	chloride channel CLIC like 1
	746	93	submission	USP32	ubiquitin specific peptidase 32
	747	93	submission	GIGYF2	GRB10 interacting GYF protein 2
	748	93	submission	ZNF143	zinc finger protein 143
	749	93	submission	DSC3	desmocollin 3
	750	93	submission	LRRC57	leucine rich repeat containing 57
	751	93	submission	PTEN	phosphatase and tensin homolog
	752	93	submission	PUS7L	pseudouridine synthase 7 like
	753	93	submission	SDE2	SDE2 telomere maintenance homolog
	754	93	submission	RFESD	Rieske Fe-S domain containing
	755	93	submission	SPIN1	spindlin 1
	756	93	submission	MDM1	Mdm1 nuclear protein
	757	93	submission	SLC17A5	solute carrier family 17 member 5
	758	93	submission	PCNX1	pecanex 1
	759	93	submission	NUDT4	nudix hydrolase 4
	760	93	submission	ENAH	ENAH, actin regulator
	761	93	submission	PPP1R1C	protein phosphatase 1 regulatory inhibitor subunit 1C
	762	93	submission	GNB4	G protein subunit beta 4
	763	93	submission	RNF217	ring finger protein 217
	764	93	submission	HNRNPD	heterogeneous nuclear ribonucleoprotein D
	765	93	submission	CHRNA5	cholinergic receptor nicotinic alpha 5 subunit
	766	93	submission	CFL2	cofilin 2
	767	93	submission	ATP13A3	ATPase 13A3
	768	93	submission	ZNF706	zinc finger protein 706
	769	93	submission	CEP70	centrosomal protein 70
	770	93	submission	RBM41	RNA binding motif protein 41
	771	93	submission	RBMS3	RNA binding motif single stranded interacting protein 3
	772	93	submission	PDE1C	phosphodiesterase 1C
	773	93	submission	ODF2L	outer dense fiber of sperm tails 2 like
	774	93	submission	ZNF770	zinc finger protein 770
	775	93	submission	ZYG11B	zyg-11 family member B, cell cycle regulator
	776	93	submission	LAP3	leucine aminopeptidase 3
	777	93	submission	TMEM251	transmembrane protein 251
	778	93	submission	TTC30A	tetratricopeptide repeat domain 30A
	779	93	submission	ATG3	autophagy related 3
	780	93	submission	FAM104B	family with sequence similarity 104 member B
	781	93	submission	LDAH	lipid droplet associated hydrolase
	782	93	submission	TRIQK	triple QxxK/R motif containing
	783	93	submission	XPNPEP3	X-prolyl aminopeptidase 3
	784	93	submission	FGF2	fibroblast growth factor 2
	785	93	submission	BROX	BRO1 domain and CAAX motif containing
	786	93	submission	C21orf91	chromosome 21 open reading frame 91
	787	93	submission	STK38L	serine/threonine kinase 38 like
	788	93	submission	DAZ2	deleted in azoospermia 2
	789	93	submission	LRIG3	leucine rich repeats and immunoglobulin like domains 3
	790	93	submission	TBC1D24	TBC1 domain family member 24
	791	93	submission	CUL3	cullin 3
	792	93	submission	ERCC4	ERCC excision repair 4, endonuclease catalytic subunit
	793	93	submission	USP53	ubiquitin specific peptidase 53
	794	93	submission	DNA2	DNA replication helicase/nuclease 2
	795	93	submission	MEX3D	mex-3 RNA binding family member D
	796	93	submission	RASA2	RAS p21 protein activator 2
	797	93	submission	SMAD5	SMAD family member 5
	798	93	submission	HECTD2	HECT domain E3 ubiquitin protein ligase 2
	799	93	submission	ERO1A	endoplasmic reticulum oxidoreductase 1 alpha
	800	93	submission	GNB2	G protein subunit beta 2
	801	93	submission	RBM44	RNA binding motif protein 44
	802	93	submission	CD109	CD109 molecule
	803	93	submission	INTS6	integrator complex subunit 6
	804	93	submission	CLCN3	chloride voltage-gated channel 3
	805	93	submission	SGPP1	sphingosine-1-phosphate phosphatase 1
	806	93	submission	HDAC9	histone deacetylase 9
	807	93	submission	RNF5	ring finger protein 5
	808	93	submission	HIF1A	hypoxia inducible factor 1 subunit alpha
	809	92	submission	C8orf34	chromosome 8 open reading frame 34
	810	92	submission	PPIL4	peptidylprolyl isomerase like 4
	811	92	submission	IL6	interleukin 6
	812	92	submission	CTNNB1	catenin beta 1
	813	92	submission	SGCD	sarcoglycan delta
	814	92	submission	HDAC2	histone deacetylase 2
	815	92	submission	GCNT1	glucosaminyl (N-acetyl) transferase 1
	816	92	submission	RBMS2	RNA binding motif single stranded interacting protein 2
	817	92	submission	CCDC82	coiled-coil domain containing 82
	818	92	submission	PARP8	poly(ADP-ribose) polymerase family member 8
	819	92	submission	UFM1	ubiquitin fold modifier 1
	820	92	submission	TRIO	trio Rho guanine nucleotide exchange factor
	821	92	submission	OSGIN2	oxidative stress induced growth inhibitor family member 2
	822	92	submission	ZKSCAN8	zinc finger with KRAB and SCAN domains 8
	823	92	submission	ADAMTS6	ADAM metallopeptidase with thrombospondin type 1 motif 6
	824	92	submission	YES1	YES proto-oncogene 1, Src family tyrosine kinase
	825	92	submission	TCF7L2	transcription factor 7 like 2
	826	92	submission	YOD1	YOD1 deubiquitinase
	827	92	submission	SMCHD1	structural maintenance of chromosomes flexible hinge domain containing 1
	828	92	submission	DR1	down-regulator of transcription 1
	829	92	submission	DLGAP1	DLG associated protein 1
	830	92	submission	USP1	ubiquitin specific peptidase 1
	831	92	submission	EYA4	EYA transcriptional coactivator and phosphatase 4
	832	92	submission	RNF141	ring finger protein 141
	833	92	submission	ERP44	endoplasmic reticulum protein 44
	834	92	submission	SMAD1	SMAD family member 1
	835	92	submission	UBN2	ubinuclein 2
	836	92	submission	MID1	midline 1
	837	92	submission	SRSF10	serine and arginine rich splicing factor 10
	838	92	submission	PPP4R3B	protein phosphatase 4 regulatory subunit 3B
	839	92	submission	SLC1A2	solute carrier family 1 member 2
	840	92	submission	PRRX1	paired related homeobox 1
	841	92	submission	ROCK1	Rho associated coiled-coil containing protein kinase 1
	842	92	submission	ZEB2	zinc finger E-box binding homeobox 2
	843	92	submission	ANKDD1A	ankyrin repeat and death domain containing 1A
	844	92	submission	MEF2C	myocyte enhancer factor 2C
	845	92	submission	MCTP1	multiple C2 and transmembrane domain containing 1
	846	92	submission	ZNF275	zinc finger protein 275
	847	92	submission	VAPA	VAMP associated protein A
	848	92	submission	PHF8	PHD finger protein 8
	849	92	submission	SLC9A2	solute carrier family 9 member A2
	850	92	submission	TMF1	TATA element modulatory factor 1
	851	92	submission	MIPOL1	mirror-image polydactyly 1
	852	92	submission	DIXDC1	DIX domain containing 1
	853	92	submission	DNAJC3	DnaJ heat shock protein family (Hsp40) member C3
	854	92	submission	SP4	Sp4 transcription factor
	855	92	submission	ESCO2	establishment of sister chromatid cohesion N-acetyltransferase 2
	856	92	submission	TMEM268	transmembrane protein 268
	857	92	submission	EVI5	ecotropic viral integration site 5
	858	92	submission	RECK	reversion inducing cysteine rich protein with kazal motifs
	859	92	submission	USP31	ubiquitin specific peptidase 31
	860	92	submission	SCN1B	sodium voltage-gated channel beta subunit 1
	861	92	submission	TXNDC16	thioredoxin domain containing 16
	862	92	submission	PDCD6IP	programmed cell death 6 interacting protein
	863	92	submission	C14orf28	chromosome 14 open reading frame 28
	864	92	submission	KBTBD6	kelch repeat and BTB domain containing 6
	865	92	submission	MYNN	myoneurin
	866	92	submission	ZC3H12D	zinc finger CCCH-type containing 12D
	867	92	submission	USP8	ubiquitin specific peptidase 8
	868	92	submission	RBFOX1	RNA binding fox-1 homolog 1
	869	92	submission	CDK12	cyclin dependent kinase 12
	870	92	submission	FAM20B	FAM20B, glycosaminoglycan xylosylkinase
	871	92	submission	UNKL	unk like zinc finger
	872	92	submission	PPM1A	protein phosphatase, Mg2+/Mn2+ dependent 1A
	873	92	submission	TRPS1	transcriptional repressor GATA binding 1
	874	92	submission	GK5	glycerol kinase 5
	875	92	submission	IKZF3	IKAROS family zinc finger 3
	876	92	submission	MREG	melanoregulin
	877	92	submission	MDM2	MDM2 proto-oncogene
	878	92	submission	PRKCI	protein kinase C iota
	879	92	submission	JAKMIP2	janus kinase and microtubule interacting protein 2
	880	92	submission	EFCAB11	EF-hand calcium binding domain 11
	881	92	submission	ZFC3H1	zinc finger C3H1-type containing
	882	92	submission	LOX	lysyl oxidase
	883	92	submission	SESTD1	SEC14 and spectrin domain containing 1
	884	92	submission	NEDD4	neural precursor cell expressed, developmentally down-regulated 4, E3 ubiquitin protein ligase
	885	92	submission	C20orf194	chromosome 20 open reading frame 194
	886	92	submission	GRIA2	glutamate ionotropic receptor AMPA type subunit 2
	887	92	submission	TEX36	testis expressed 36
	888	92	submission	HNF4G	hepatocyte nuclear factor 4 gamma
	889	92	submission	DBR1	debranching RNA lariats 1
	890	92	submission	HMCN1	hemicentin 1
	891	92	submission	PAK2	p21 (RAC1) activated kinase 2
	892	92	submission	TMED7	transmembrane p24 trafficking protein 7
	893	92	submission	ANKRD1	ankyrin repeat domain 1
	894	92	submission	SLC20A2	solute carrier family 20 member 2
	895	92	submission	LMNB1	lamin B1
	896	92	submission	IFFO2	intermediate filament family orphan 2
	897	92	submission	LYPD6	LY6/PLAUR domain containing 6
	898	92	submission	ARSJ	arylsulfatase family member J
	899	92	submission	PIN4	peptidylprolyl cis/trans isomerase, NIMA-interacting 4
	900	91	submission	STAU1	staufen double-stranded RNA binding protein 1
	901	91	submission	PARD6G	par-6 family cell polarity regulator gamma
	902	91	submission	ZNF43	zinc finger protein 43
	903	91	submission	2024-09-10	septin 10
	904	91	submission	ZNF621	zinc finger protein 621
	905	91	submission	NMD3	NMD3 ribosome export adaptor
	906	91	submission	SOSTDC1	sclerostin domain containing 1
	907	91	submission	UCHL5	ubiquitin C-terminal hydrolase L5
	908	91	submission	PELI1	pellino E3 ubiquitin protein ligase 1
	909	91	submission	ZNF793	zinc finger protein 793
	910	91	submission	HAUS4	HAUS augmin like complex subunit 4
	911	91	submission	BCLAF3	BCLAF1 and THRAP3 family member 3
	912	91	submission	CACNB4	calcium voltage-gated channel auxiliary subunit beta 4
	913	91	submission	PIGA	phosphatidylinositol glycan anchor biosynthesis class A
	914	91	submission	OGN	osteoglycin
	915	91	submission	PALM2	paralemmin 2
	916	91	submission	RTF1	RTF1 homolog, Paf1/RNA polymerase II complex component
	917	91	submission	ANKFY1	ankyrin repeat and FYVE domain containing 1
	918	91	submission	ZFP36L2	ZFP36 ring finger protein like 2
	919	91	submission	MIGA1	mitoguardin 1
	920	91	submission	TMEM170A	transmembrane protein 170A
	921	91	submission	ELF1	E74 like ETS transcription factor 1
	922	91	submission	IGF2BP3	insulin like growth factor 2 mRNA binding protein 3
	923	91	submission	TRAK2	trafficking kinesin protein 2
	924	91	submission	C7orf26	chromosome 7 open reading frame 26
	925	91	submission	IPO7	importin 7
	926	91	submission	TRAPPC2	trafficking protein particle complex 2
	927	91	submission	DUSP14	dual specificity phosphatase 14
	928	91	submission	CHRNA7	cholinergic receptor nicotinic alpha 7 subunit
	929	91	submission	GAB1	GRB2 associated binding protein 1
	930	91	submission	YTHDC2	YTH domain containing 2
	931	91	submission	CNEP1R1	CTD nuclear envelope phosphatase 1 regulatory subunit 1
	932	91	submission	SUZ12	SUZ12, polycomb repressive complex 2 subunit
	933	91	submission	SLC26A2	solute carrier family 26 member 2
	934	91	submission	GPR61	G protein-coupled receptor 61
	935	91	submission	RNF2	ring finger protein 2
	936	91	submission	LPCAT2	lysophosphatidylcholine acyltransferase 2
	937	91	submission	RBM7	RNA binding motif protein 7
	938	91	submission	NAMPT	nicotinamide phosphoribosyltransferase
	939	91	submission	TMED7-TICAM2	TMED7-TICAM2 readthrough
	940	91	submission	SOCS4	suppressor of cytokine signaling 4
	941	91	submission	LIMA1	LIM domain and actin binding 1
	942	91	submission	RASAL2	RAS protein activator like 2
	943	91	submission	TENM1	teneurin transmembrane protein 1
	944	91	submission	GALNT12	polypeptide N-acetylgalactosaminyltransferase 12
	945	91	submission	FOXN3	forkhead box N3
	946	91	submission	CDH11	cadherin 11
	947	91	submission	SIM2	SIM bHLH transcription factor 2
	948	91	submission	THRB	thyroid hormone receptor beta
	949	91	submission	CAMLG	calcium modulating ligand
	950	91	submission	ZNF426	zinc finger protein 426
	951	91	submission	CEBPD	CCAAT enhancer binding protein delta
	952	91	submission	SPRY3	sprouty RTK signaling antagonist 3
	953	91	submission	NR3C2	nuclear receptor subfamily 3 group C member 2
	954	91	submission	ECM2	extracellular matrix protein 2
	955	91	submission	N4BP2	NEDD4 binding protein 2
	956	91	submission	MNAT1	MNAT1, CDK activating kinase assembly factor
	957	91	submission	ERBB4	erb-b2 receptor tyrosine kinase 4
	958	91	submission	ANKRD49	ankyrin repeat domain 49
	959	91	submission	NXPE3	neurexophilin and PC-esterase domain family member 3
	960	91	submission	SH3TC2	SH3 domain and tetratricopeptide repeats 2
	961	91	submission	GPR63	G protein-coupled receptor 63
	962	91	submission	KDM4C	lysine demethylase 4C
	963	91	submission	CACNA1D	calcium voltage-gated channel subunit alpha1 D
	964	91	submission	IFNA16	interferon alpha 16
	965	91	submission	NABP1	nucleic acid binding protein 1
	966	91	submission	MAMDC2	MAM domain containing 2
	967	91	submission	CCT6A	chaperonin containing TCP1 subunit 6A
	968	91	submission	STEAP2	STEAP2 metalloreductase
	969	91	submission	JMY	junction mediating and regulatory protein, p53 cofactor
	970	91	submission	AFF2	AF4/FMR2 family member 2
	971	91	submission	GALNT3	polypeptide N-acetylgalactosaminyltransferase 3
	972	91	submission	ANO1	anoctamin 1
	973	91	submission	VEGFC	vascular endothelial growth factor C
	974	91	submission	CAMK4	calcium/calmodulin dependent protein kinase IV
	975	91	submission	ARL6IP6	ADP ribosylation factor like GTPase 6 interacting protein 6
	976	91	submission	RAB14	RAB14, member RAS oncogene family
	977	91	submission	CPSF6	cleavage and polyadenylation specific factor 6
	978	91	submission	GALNT13	polypeptide N-acetylgalactosaminyltransferase 13
	979	91	submission	ABI2	abl interactor 2
	980	91	submission	LYST	lysosomal trafficking regulator
	981	91	submission	PAXBP1	PAX3 and PAX7 binding protein 1
	982	91	submission	TRMT5	tRNA methyltransferase 5
	983	91	submission	ERCC6L2	ERCC excision repair 6 like 2
	984	90	submission	CADM1	cell adhesion molecule 1
	985	90	submission	RIC1	RIC1 homolog, RAB6A GEF complex partner 1
	986	90	submission	TMEM87B	transmembrane protein 87B
	987	90	submission	TNFRSF9	TNF receptor superfamily member 9
	988	90	submission	FZD4	frizzled class receptor 4
	989	90	submission	CLDN12	claudin 12
	990	90	submission	ABHD18	abhydrolase domain containing 18
	991	90	submission	RIN2	Ras and Rab interactor 2
	992	90	submission	WDR35	WD repeat domain 35
	993	90	submission	STT3A	STT3A, catalytic subunit of the oligosaccharyltransferase complex
	994	90	submission	IGSF11	immunoglobulin superfamily member 11
	995	90	submission	FAM122A	family with sequence similarity 122A
	996	90	submission	U2SURP	U2 snRNP associated SURP domain containing
	997	90	submission	RAPH1	Ras association (RalGDS/AF-6) and pleckstrin homology domains 1
	998	90	submission	DENND6A	DENN domain containing 6A
	999	90	submission	TMLHE	trimethyllysine hydroxylase, epsilon
	1000	90	submission	FAM200B	family with sequence similarity 200 member B
	1001	90	submission	TMEFF2	transmembrane protein with EGF like and two follistatin like domains 2
	1002	90	submission	APC	APC, WNT signaling pathway regulator
	1003	90	submission	LATS1	large tumor suppressor kinase 1
	1004	90	submission	RAB2B	RAB2B, member RAS oncogene family
	1005	90	submission	ATAD2B	ATPase family, AAA domain containing 2B
	1006	90	submission	2024-09-11	septin 11
	1007	90	submission	CNTN1	contactin 1
	1008	90	submission	NAA35	N(alpha)-acetyltransferase 35, NatC auxiliary subunit
	1009	90	submission	KALRN	kalirin RhoGEF kinase
	1010	90	submission	EYA1	EYA transcriptional coactivator and phosphatase 1
	1011	90	submission	NSD2	nuclear receptor binding SET domain protein 2
	1012	90	submission	ZNF595	zinc finger protein 595
	1013	90	submission	SIKE1	suppressor of IKBKE 1
	1014	90	submission	SAR1B	secretion associated Ras related GTPase 1B
	1015	90	submission	IRGQ	immunity related GTPase Q
	1016	90	submission	ABHD5	abhydrolase domain containing 5
	1017	90	submission	PRCP	prolylcarboxypeptidase
	1018	90	submission	IGF1	insulin like growth factor 1
	1019	90	submission	ZNF490	zinc finger protein 490
	1020	90	submission	SETBP1	SET binding protein 1
	1021	90	submission	SOX8	SRY-box 8
	1022	90	submission	CNOT4	CCR4-NOT transcription complex subunit 4
	1023	90	submission	LTV1	LTV1 ribosome biogenesis factor
	1024	90	submission	FREM1	FRAS1 related extracellular matrix 1
	1025	90	submission	UBTD2	ubiquitin domain containing 2
	1026	90	submission	PRRC2C	proline rich coiled-coil 2C
	1027	90	submission	SPDYE6	speedy/RINGO cell cycle regulator family member E6
	1028	90	submission	SNX1	sorting nexin 1
	1029	90	submission	LRRC42	leucine rich repeat containing 42
	1030	90	submission	NIPBL	NIPBL, cohesin loading factor
	1031	90	submission	NEDD4L	neural precursor cell expressed, developmentally down-regulated 4-like, E3 ubiquitin protein ligase
	1032	90	submission	GRK3	G protein-coupled receptor kinase 3
	1033	90	submission	MED14	mediator complex subunit 14
	1034	90	submission	LPP	LIM domain containing preferred translocation partner in lipoma
	1035	90	submission	TAB3	TGF-beta activated kinase 1 (MAP3K7) binding protein 3
	1036	90	submission	TLE3	TLE family member 3, transcriptional corepressor
	1037	90	submission	CEP41	centrosomal protein 41
	1038	90	submission	FASTKD2	FAST kinase domains 2
	1039	90	submission	NR5A2	nuclear receptor subfamily 5 group A member 2
	1040	90	submission	EPM2AIP1	EPM2A interacting protein 1
	1041	90	submission	JADE1	jade family PHD finger 1
	1042	90	submission	DLX1	distal-less homeobox 1
	1043	90	submission	STAT5B	signal transducer and activator of transcription 5B
	1044	90	submission	FAM149B1	family with sequence similarity 149 member B1
	1045	90	submission	SHCBP1	SHC binding and spindle associated 1
	1046	90	submission	YAF2	YY1 associated factor 2
	1047	90	submission	KANSL1L	KAT8 regulatory NSL complex subunit 1 like
	1048	90	submission	KPNA3	karyopherin subunit alpha 3
	1049	90	submission	ACER3	alkaline ceramidase 3
	1050	90	submission	KLHL13	kelch like family member 13
	1051	90	submission	NCOR1	nuclear receptor corepressor 1
	1052	90	submission	CEP97	centrosomal protein 97
	1053	90	submission	MMP16	matrix metallopeptidase 16
	1054	90	submission	AHCTF1	AT-hook containing transcription factor 1
	1055	90	submission	ACIN1	apoptotic chromatin condensation inducer 1
	1056	90	submission	MBTD1	mbt domain containing 1
	1057	90	submission	SLITRK5	SLIT and NTRK like family member 5
	1058	90	submission	GAS6	growth arrest specific 6
	1059	90	submission	KLHL31	kelch like family member 31
	1060	90	submission	PRLR	prolactin receptor
	1061	90	submission	PRPF4B	pre-mRNA processing factor 4B
	1062	90	submission	ZNF436	zinc finger protein 436
	1063	90	submission	GPAM	glycerol-3-phosphate acyltransferase, mitochondrial
	1064	90	submission	ELOVL2	ELOVL fatty acid elongase 2
	1065	90	submission	TMEM236	transmembrane protein 236
	1066	90	submission	CROT	carnitine O-octanoyltransferase
	1067	90	submission	SMNDC1	survival motor neuron domain containing 1
	1068	90	submission	KCTD18	potassium channel tetramerization domain containing 18
	1069	90	submission	TMCO1	transmembrane and coiled-coil domains 1
	1070	90	submission	ZNF718	zinc finger protein 718
	1071	90	submission	CSNK1G3	casein kinase 1 gamma 3
	1072	90	submission	ASTN2	astrotactin 2
	1073	90	submission	TP63	tumor protein p63
	1074	90	submission	GPRIN3	GPRIN family member 3
	1075	90	submission	KLHL4	kelch like family member 4
	1076	90	submission	ADAMTS5	ADAM metallopeptidase with thrombospondin type 1 motif 5
	1077	90	submission	SH3BP2	SH3 domain binding protein 2
	1078	90	submission	TBC1D7	TBC1 domain family member 7
	1079	90	submission	EML5	EMAP like 5
	1080	90	submission	OGFRL1	opioid growth factor receptor like 1
	1081	90	submission	ZNF99	zinc finger protein 99
	1082	89	submission	ZKSCAN7	zinc finger with KRAB and SCAN domains 7
	1083	89	submission	ATL3	atlastin GTPase 3
	1084	89	submission	CA1	carbonic anhydrase 1
	1085	89	submission	PLEKHA5	pleckstrin homology domain containing A5
	1086	89	submission	UBE2Q2	ubiquitin conjugating enzyme E2 Q2
	1087	89	submission	PAK5	p21 (RAC1) activated kinase 5
	1088	89	submission	GUF1	GUF1 homolog, GTPase
	1089	89	submission	TMEM218	transmembrane protein 218
	1090	89	submission	GCFC2	GC-rich sequence DNA-binding factor 2
	1091	89	submission	IL6ST	interleukin 6 signal transducer
	1092	89	submission	SEMA3A	semaphorin 3A
	1093	89	submission	CELF2	CUGBP Elav-like family member 2
	1094	89	submission	GAS1	growth arrest specific 1
	1095	89	submission	WDR11	WD repeat domain 11
	1096	89	submission	USP15	ubiquitin specific peptidase 15
	1097	89	submission	MAML1	mastermind like transcriptional coactivator 1
	1098	89	submission	CEP170	centrosomal protein 170
	1099	89	submission	PCK1	phosphoenolpyruvate carboxykinase 1
	1100	89	submission	YBX3	Y-box binding protein 3
	1101	89	submission	DOCK9	dedicator of cytokinesis 9
	1102	89	submission	CPNE3	copine 3
	1103	89	submission	E2F3	E2F transcription factor 3
	1104	89	submission	SRGAP2B	SLIT-ROBO Rho GTPase activating protein 2B
	1105	89	submission	KMT2C	lysine methyltransferase 2C
	1106	89	submission	TRMT13	tRNA methyltransferase 13 homolog
	1107	89	submission	GPR88	G protein-coupled receptor 88
	1108	89	submission	PSMA7	proteasome subunit alpha 7
	1109	89	submission	MED13L	mediator complex subunit 13 like
	1110	89	submission	METTL25	methyltransferase like 25
	1111	89	submission	CRISPLD1	cysteine rich secretory protein LCCL domain containing 1
	1112	89	submission	DNAJC8	DnaJ heat shock protein family (Hsp40) member C8
	1113	89	submission	PBRM1	polybromo 1
	1114	89	submission	SPTSSA	serine palmitoyltransferase small subunit A
	1115	89	submission	RAP1A	RAP1A, member of RAS oncogene family
	1116	89	submission	SKAP2	src kinase associated phosphoprotein 2
	1117	89	submission	PPP4R2	protein phosphatase 4 regulatory subunit 2
	1118	89	submission	ENOX2	ecto-NOX disulfide-thiol exchanger 2
	1119	89	submission	PRKCA	protein kinase C alpha
	1120	89	submission	SEC23IP	SEC23 interacting protein
	1121	89	submission	TTC28	tetratricopeptide repeat domain 28
	1122	89	submission	DNAL1	dynein axonemal light chain 1
	1123	89	submission	ZNF527	zinc finger protein 527
	1124	89	submission	HNRNPUL1	heterogeneous nuclear ribonucleoprotein U like 1
	1125	89	submission	MAK16	MAK16 homolog
	1126	89	submission	ARMC3	armadillo repeat containing 3
	1127	89	submission	AGL	amylo-alpha-1, 6-glucosidase, 4-alpha-glucanotransferase
	1128	89	submission	ZNF117	zinc finger protein 117
	1129	89	submission	ITGB6	integrin subunit beta 6
	1130	89	submission	PIGW	phosphatidylinositol glycan anchor biosynthesis class W
	1131	89	submission	CDH17	cadherin 17
	1132	89	submission	LGR4	leucine rich repeat containing G protein-coupled receptor 4
	1133	89	submission	PDCL	phosducin like
	1134	89	submission	ELOC	elongin C
	1135	89	submission	DPY19L3	dpy-19 like C-mannosyltransferase 3
	1136	89	submission	FUS	FUS RNA binding protein
	1137	89	submission	RGS18	regulator of G protein signaling 18
	1138	89	submission	FECH	ferrochelatase
	1139	89	submission	LNX2	ligand of numb-protein X 2
	1140	89	submission	PHF3	PHD finger protein 3
	1141	89	submission	ATG5	autophagy related 5
	1142	89	submission	NCOA7	nuclear receptor coactivator 7
	1143	89	submission	NRG2	neuregulin 2
	1144	89	submission	C18orf54	chromosome 18 open reading frame 54
	1145	89	submission	XKR9	XK related 9
	1146	89	submission	HIKESHI	Hikeshi, heat shock protein nuclear import factor
	1147	89	submission	FAM168A	family with sequence similarity 168 member A
	1148	89	submission	GOLGA7	golgin A7
	1149	89	submission	AHR	aryl hydrocarbon receptor
	1150	89	submission	MXD1	MAX dimerization protein 1
	1151	89	submission	PEX5L	peroxisomal biogenesis factor 5 like
	1152	89	submission	RELCH	RAB11 binding and LisH domain, coiled-coil and HEAT repeat containing
	1153	89	submission	TRIM59	tripartite motif containing 59
	1154	89	submission	ZDHHC13	zinc finger DHHC-type containing 13
	1155	89	submission	CORO2A	coronin 2A
	1156	89	submission	TMEM182	transmembrane protein 182
	1157	89	submission	MXI1	MAX interactor 1, dimerization protein
	1158	89	submission	FAM124A	family with sequence similarity 124 member A
	1159	89	submission	TFAM	transcription factor A, mitochondrial
	1160	89	submission	TIAL1	TIA1 cytotoxic granule associated RNA binding protein like 1
	1161	89	submission	CTTNBP2NL	CTTNBP2 N-terminal like
	1162	89	submission	PDE4D	phosphodiesterase 4D
	1163	89	submission	COG5	component of oligomeric golgi complex 5
	1164	89	submission	SVIP	small VCP interacting protein
	1165	89	submission	GALNT1	polypeptide N-acetylgalactosaminyltransferase 1
	1166	89	submission	FOPNL	FGFR1OP N-terminal like
	1167	89	submission	GNL1	G protein nucleolar 1 (putative)
	1168	89	submission	BCL7A	BCL7A, BAF complex component
	1169	89	submission	TMEM135	transmembrane protein 135
	1170	89	submission	AFF1	AF4/FMR2 family member 1
	1171	89	submission	NCOA2	nuclear receptor coactivator 2
	1172	89	submission	UBQLN1	ubiquilin 1
	1173	89	submission	SRGAP1	SLIT-ROBO Rho GTPase activating protein 1
	1174	89	submission	EDEM3	ER degradation enhancing alpha-mannosidase like protein 3
	1175	89	submission	WIPF1	WAS/WASL interacting protein family member 1
	1176	89	submission	RIDA	reactive intermediate imine deaminase A homolog
	1177	89	submission	NEU1	neuraminidase 1
	1178	88	submission	DLAT	dihydrolipoamide S-acetyltransferase
	1179	88	submission	VAMP4	vesicle associated membrane protein 4
	1180	88	submission	ZNF280C	zinc finger protein 280C
	1181	88	submission	EBF1	EBF transcription factor 1
	1182	88	submission	XIAP	X-linked inhibitor of apoptosis
	1183	88	submission	CXADR	CXADR, Ig-like cell adhesion molecule
	1184	88	submission	EPHA5	EPH receptor A5
	1185	88	submission	GPR180	G protein-coupled receptor 180
	1186	88	submission	ZKSCAN1	zinc finger with KRAB and SCAN domains 1
	1187	88	submission	GSPT1	G1 to S phase transition 1
	1188	88	submission	REST	RE1 silencing transcription factor
	1189	88	submission	TMEFF1	transmembrane protein with EGF like and two follistatin like domains 1
	1190	88	submission	POLH	DNA polymerase eta
	1191	88	submission	KLF11	Kruppel like factor 11
	1192	88	submission	GZF1	GDNF inducible zinc finger protein 1
	1193	88	submission	SAXO2	stabilizer of axonemal microtubules 2
	1194	88	submission	CXXC4	CXXC finger protein 4
	1195	88	submission	BBS7	Bardet-Biedl syndrome 7
	1196	88	submission	CLASP2	cytoplasmic linker associated protein 2
	1197	88	submission	ZNF555	zinc finger protein 555
	1198	88	submission	KY	kyphoscoliosis peptidase
	1199	88	submission	FGF5	fibroblast growth factor 5
	1200	88	submission	GMNC	geminin coiled-coil domain containing
	1201	88	submission	CYLC2	cylicin 2
	1202	88	submission	KMT5B	lysine methyltransferase 5B
	1203	88	submission	DUSP10	dual specificity phosphatase 10
	1204	88	submission	INSIG2	insulin induced gene 2
	1205	88	submission	CAPZA2	capping actin protein of muscle Z-line subunit alpha 2
	1206	88	submission	SSPN	sarcospan
	1207	88	submission	ZNF678	zinc finger protein 678
	1208	88	submission	SYNE2	spectrin repeat containing nuclear envelope protein 2
	1209	88	submission	TMEM117	transmembrane protein 117
	1210	88	submission	TNPO2	transportin 2
	1211	88	submission	KCNN3	potassium calcium-activated channel subfamily N member 3
	1212	88	submission	ETV6	ETS variant 6
	1213	88	submission	PCSK6	proprotein convertase subtilisin/kexin type 6
	1214	88	submission	TICAM2	toll like receptor adaptor molecule 2
	1215	88	submission	BRWD1	bromodomain and WD repeat domain containing 1
	1216	88	submission	FAM19A2	family with sequence similarity 19 member A2, C-C motif chemokine like
	1217	88	submission	SYT15	synaptotagmin 15
	1218	88	submission	SLC26A7	solute carrier family 26 member 7
	1219	88	submission	NR6A1	nuclear receptor subfamily 6 group A member 1
	1220	88	submission	IL17RD	interleukin 17 receptor D
	1221	88	submission	TLX1	T cell leukemia homeobox 1
	1222	88	submission	EIF4EBP2	eukaryotic translation initiation factor 4E binding protein 2
	1223	88	submission	IDE	insulin degrading enzyme
	1224	88	submission	NR4A3	nuclear receptor subfamily 4 group A member 3
	1225	88	submission	BPTF	bromodomain PHD finger transcription factor
	1226	88	submission	TOP1	DNA topoisomerase I
	1227	88	submission	USP34	ubiquitin specific peptidase 34
	1228	88	submission	ZBTB25	zinc finger and BTB domain containing 25
	1229	88	submission	KDELR1	KDEL endoplasmic reticulum protein retention receptor 1
	1230	88	submission	SHOX	short stature homeobox
	1231	88	submission	ZNF737	zinc finger protein 737
	1232	88	submission	LRRC8B	leucine rich repeat containing 8 VRAC subunit B
	1233	88	submission	ZNF716	zinc finger protein 716
	1234	88	submission	RUNX1	runt related transcription factor 1
	1235	88	submission	SESN3	sestrin 3
	1236	88	submission	PTPRR	protein tyrosine phosphatase, receptor type R
	1237	88	submission	BCL11A	BCL11A, BAF complex component
	1238	88	submission	ATP11C	ATPase phospholipid transporting 11C
	1239	88	submission	PEG10	paternally expressed 10
	1240	88	submission	SATB2	SATB homeobox 2
	1241	88	submission	C1GALT1	core 1 synthase, glycoprotein-N-acetylgalactosamine 3-beta-galactosyltransferase 1
	1242	88	submission	TDO2	tryptophan 2,3-dioxygenase
	1243	88	submission	CLIC4	chloride intracellular channel 4
	1244	88	submission	HERC3	HECT and RLD domain containing E3 ubiquitin protein ligase 3
	1245	88	submission	ENPP4	ectonucleotide pyrophosphatase/phosphodiesterase 4
	1246	88	submission	RNF128	ring finger protein 128, E3 ubiquitin protein ligase
	1247	88	submission	TTC26	tetratricopeptide repeat domain 26
	1248	88	submission	CNOT6L	CCR4-NOT transcription complex subunit 6 like
	1249	88	submission	ZNF518B	zinc finger protein 518B
	1250	88	submission	MS4A7	membrane spanning 4-domains A7
	1251	88	submission	C4orf46	chromosome 4 open reading frame 46
	1252	88	submission	DNM3	dynamin 3
	1253	88	submission	SPATS2L	spermatogenesis associated serine rich 2 like
	1254	88	submission	PCDHGA8	protocadherin gamma subfamily A, 8
	1255	88	submission	ZFP28	ZFP28 zinc finger protein
	1256	88	submission	ZBTB33	zinc finger and BTB domain containing 33
	1257	88	submission	RPAP3	RNA polymerase II associated protein 3
	1258	88	submission	TENT4A	terminal nucleotidyltransferase 4A
	1259	88	submission	KIAA1324L	KIAA1324 like
	1260	88	submission	SI	sucrase-isomaltase
	1261	88	submission	A1CF	APOBEC1 complementation factor
	1262	88	submission	MBD1	methyl-CpG binding domain protein 1
	1263	88	submission	YBX1	Y-box binding protein 1
	1264	88	submission	POGZ	pogo transposable element derived with ZNF domain
	1265	88	submission	ACSL4	acyl-CoA synthetase long chain family member 4
	1266	88	submission	PARD6B	par-6 family cell polarity regulator beta
	1267	88	submission	WAPL	WAPL cohesin release factor
	1268	88	submission	SPDYE3	speedy/RINGO cell cycle regulator family member E3
	1269	88	submission	ARL13B	ADP ribosylation factor like GTPase 13B
	1270	87	submission	IGF2BP2	insulin like growth factor 2 mRNA binding protein 2
	1271	87	submission	TGS1	trimethylguanosine synthase 1
	1272	87	submission	ERICH4	glutamate rich 4
	1273	87	submission	FXR1	FMR1 autosomal homolog 1
	1274	87	submission	GLUL	glutamate-ammonia ligase
	1275	87	submission	NEK7	NIMA related kinase 7
	1276	87	submission	GCM1	glial cells missing transcription factor 1
	1277	87	submission	SRFBP1	serum response factor binding protein 1
	1278	87	submission	FNDC3A	fibronectin type III domain containing 3A
	1279	87	submission	RRM2	ribonucleotide reductase regulatory subunit M2
	1280	87	submission	PREPL	prolyl endopeptidase like
	1281	87	submission	ASPH	aspartate beta-hydroxylase
	1282	87	submission	ANGPTL7	angiopoietin like 7
	1283	87	submission	CDC40	cell division cycle 40
	1284	87	submission	BTBD7	BTB domain containing 7
	1285	87	submission	RAB18	RAB18, member RAS oncogene family
	1286	87	submission	TMPRSS13	transmembrane serine protease 13
	1287	87	submission	PSMA8	proteasome subunit alpha 8
	1288	87	submission	ABAT	4-aminobutyrate aminotransferase
	1289	87	submission	LRCH1	leucine rich repeats and calponin homology domain containing 1
	1290	87	submission	RPIA	ribose 5-phosphate isomerase A
	1291	87	submission	SNX16	sorting nexin 16
	1292	87	submission	TFEC	transcription factor EC
	1293	87	submission	FAM129A	family with sequence similarity 129 member A
	1294	87	submission	NSG1	neuronal vesicle trafficking associated 1
	1295	87	submission	MIS18BP1	MIS18 binding protein 1
	1296	87	submission	ZNF454	zinc finger protein 454
	1297	87	submission	EPHX4	epoxide hydrolase 4
	1298	87	submission	GPR155	G protein-coupled receptor 155
	1299	87	submission	KIAA1211L	KIAA1211 like
	1300	87	submission	ZBP1	Z-DNA binding protein 1
	1301	87	submission	PAK1IP1	PAK1 interacting protein 1
	1302	87	submission	BORA	bora, aurora kinase A activator
	1303	87	submission	HNMT	histamine N-methyltransferase
	1304	87	submission	UGT2A1	UDP glucuronosyltransferase family 2 member A1 complex locus
	1305	87	submission	UGT2A2	UDP glucuronosyltransferase family 2 member A2
	1306	87	submission	TBX4	T-box 4
	1307	87	submission	PLA2G4A	phospholipase A2 group IVA
	1308	87	submission	ARNTL2	aryl hydrocarbon receptor nuclear translocator like 2
	1309	87	submission	LIMS1	LIM zinc finger domain containing 1
	1310	87	submission	GEM	GTP binding protein overexpressed in skeletal muscle
	1311	87	submission	SLC31A2	solute carrier family 31 member 2
	1312	87	submission	BEND3	BEN domain containing 3
	1313	87	submission	ATP2B1	ATPase plasma membrane Ca2+ transporting 1
	1314	87	submission	CCDC43	coiled-coil domain containing 43
	1315	87	submission	IQCJ-SCHIP1	IQCJ-SCHIP1 readthrough
	1316	87	submission	CNTLN	centlein
	1317	87	submission	RBMX	RNA binding motif protein X-linked
	1318	87	submission	KRIT1	KRIT1, ankyrin repeat containing
	1319	87	submission	CCPG1	cell cycle progression 1
	1320	87	submission	SF3B3	splicing factor 3b subunit 3
	1321	87	submission	TMEM241	transmembrane protein 241
	1322	87	submission	ALG9	ALG9, alpha-1,2-mannosyltransferase
	1323	87	submission	PPARGC1B	PPARG coactivator 1 beta
	1324	87	submission	TPD52L2	TPD52 like 2
	1325	87	submission	BDNF	brain derived neurotrophic factor
	1326	87	submission	BIRC3	baculoviral IAP repeat containing 3
	1327	87	submission	ING5	inhibitor of growth family member 5
	1328	87	submission	SMG6	SMG6, nonsense mediated mRNA decay factor
	1329	87	submission	IFNA10	interferon alpha 10
	1330	87	submission	IFNA17	interferon alpha 17
	1331	87	submission	RFX3	regulatory factor X3
	1332	87	submission	EIF2S1	eukaryotic translation initiation factor 2 subunit alpha
	1333	87	submission	ADAM9	ADAM metallopeptidase domain 9
	1334	87	submission	TTC7B	tetratricopeptide repeat domain 7B
	1335	87	submission	ZXDA	zinc finger X-linked duplicated A
	1336	87	submission	EPC2	enhancer of polycomb homolog 2
	1337	87	submission	FGL2	fibrinogen like 2
	1338	87	submission	LONRF2	LON peptidase N-terminal domain and ring finger 2
	1339	87	submission	PDE8B	phosphodiesterase 8B
	1340	87	submission	RNGTT	RNA guanylyltransferase and 5'-phosphatase
	1341	87	submission	NDUFA8	NADH:ubiquinone oxidoreductase subunit A8
	1342	87	submission	HIPK3	homeodomain interacting protein kinase 3
	1343	87	submission	GSK3B	glycogen synthase kinase 3 beta
	1344	87	submission	PRKD3	protein kinase D3
	1345	86	submission	LARP1B	La ribonucleoprotein domain family member 1B
	1346	86	submission	TASOR	transcription activation suppressor
	1347	86	submission	TOR1AIP2	torsin 1A interacting protein 2
	1348	86	submission	RAPGEF6	Rap guanine nucleotide exchange factor 6
	1349	86	submission	ACBD7	acyl-CoA binding domain containing 7
	1350	86	submission	DTD2	D-tyrosyl-tRNA deacylase 2 (putative)
	1351	86	submission	ZNF385D	zinc finger protein 385D
	1352	86	submission	SLC35F1	solute carrier family 35 member F1
	1353	86	submission	LZIC	leucine zipper and CTNNBIP1 domain containing
	1354	86	submission	UHRF1	ubiquitin like with PHD and ring finger domains 1
	1355	86	submission	FIGNL1	fidgetin like 1
	1356	86	submission	RRP1B	ribosomal RNA processing 1B
	1357	86	submission	HHIP	hedgehog interacting protein
	1358	86	submission	COLEC10	collectin subfamily member 10
	1359	86	submission	CALU	calumenin
	1360	86	submission	TWISTNB	TWIST neighbor
	1361	86	submission	PRKAR2A	protein kinase cAMP-dependent type II regulatory subunit alpha
	1362	86	submission	FAM126A	family with sequence similarity 126 member A
	1363	86	submission	NACC2	NACC family member 2
	1364	86	submission	RELL1	RELT like 1
	1365	86	submission	FRS2	fibroblast growth factor receptor substrate 2
	1366	86	submission	TVP23C	trans-golgi network vesicle protein 23 homolog C
	1367	86	submission	UBE2J1	ubiquitin conjugating enzyme E2 J1
	1368	86	submission	PDIA4	protein disulfide isomerase family A member 4
	1369	86	submission	MCM10	minichromosome maintenance 10 replication initiation factor
	1370	86	submission	TRIM8	tripartite motif containing 8
	1371	86	submission	CBFB	core-binding factor subunit beta
	1372	86	submission	RRM2B	ribonucleotide reductase regulatory TP53 inducible subunit M2B
	1373	86	submission	FIGN	fidgetin, microtubule severing factor
	1374	86	submission	CNTN4	contactin 4
	1375	86	submission	ZNF300	zinc finger protein 300
	1376	86	submission	GCLC	glutamate-cysteine ligase catalytic subunit
	1377	86	submission	ZNF260	zinc finger protein 260
	1378	86	submission	KCNC2	potassium voltage-gated channel subfamily C member 2
	1379	86	submission	EDIL3	EGF like repeats and discoidin domains 3
	1380	86	submission	ARMH4	armadillo-like helical domain containing 4
	1381	86	submission	BCCIP	BRCA2 and CDKN1A interacting protein
	1382	86	submission	ISG20L2	interferon stimulated exonuclease gene 20 like 2
	1383	86	submission	CAPS2	calcyphosine 2
	1384	86	submission	B4GALT6	beta-1,4-galactosyltransferase 6
	1385	86	submission	ARFGEF3	ARFGEF family member 3
	1386	86	submission	ATP11B	ATPase phospholipid transporting 11B (putative)
	1387	86	submission	DICER1	dicer 1, ribonuclease III
	1388	86	submission	SKA1	spindle and kinetochore associated complex subunit 1
	1389	86	submission	MYO6	myosin VI
	1390	86	submission	SEC24D	SEC24 homolog D, COPII coat complex component
	1391	86	submission	SV2B	synaptic vesicle glycoprotein 2B
	1392	86	submission	DCTN6	dynactin subunit 6
	1393	86	submission	ZNF747	zinc finger protein 747
	1394	86	submission	JRKL	JRK like
	1395	86	submission	ZNF346	zinc finger protein 346
	1396	86	submission	PTPRJ	protein tyrosine phosphatase, receptor type J
	1397	86	submission	ATG12	autophagy related 12
	1398	86	submission	RO60	Ro60, Y RNA binding protein
	1399	86	submission	NUFIP2	nuclear FMR1 interacting protein 2
	1400	86	submission	RIPPLY3	ripply transcriptional repressor 3
	1401	86	submission	PAFAH1B1	platelet activating factor acetylhydrolase 1b regulatory subunit 1
	1402	86	submission	GPC6	glypican 6
	1403	86	submission	MTCL1	microtubule crosslinking factor 1
	1404	86	submission	SOGA1	suppressor of glucose, autophagy associated 1
	1405	86	submission	ULK2	unc-51 like autophagy activating kinase 2
	1406	86	submission	GAS2	growth arrest specific 2
	1407	86	submission	FBLN5	fibulin 5
	1408	86	submission	KIAA1217	KIAA1217
	1409	86	submission	GGPS1	geranylgeranyl diphosphate synthase 1
	1410	86	submission	TMEM99	transmembrane protein 99
	1411	86	submission	PAIP1	poly(A) binding protein interacting protein 1
	1412	86	submission	ING2	inhibitor of growth family member 2
	1413	86	submission	TOX	thymocyte selection associated high mobility group box
	1414	86	submission	MDFIC	MyoD family inhibitor domain containing
	1415	86	submission	NR1D2	nuclear receptor subfamily 1 group D member 2
	1416	86	submission	ZFAND5	zinc finger AN1-type containing 5
	1417	86	submission	VAMP3	vesicle associated membrane protein 3
	1418	86	submission	KIAA0100	KIAA0100
	1419	86	submission	PRELID2	PRELI domain containing 2
	1420	86	submission	SYNE3	spectrin repeat containing nuclear envelope family member 3
	1421	86	submission	ZNF318	zinc finger protein 318
	1422	86	submission	LRP2	LDL receptor related protein 2
	1423	86	submission	SGK3	serum/glucocorticoid regulated kinase family member 3
	1424	86	submission	SLC7A2	solute carrier family 7 member 2
	1425	86	submission	TMX1	thioredoxin related transmembrane protein 1
	1426	86	submission	CNNM1	cyclin and CBS domain divalent metal cation transport mediator 1
	1427	86	submission	NUMB	NUMB, endocytic adaptor protein
	1428	86	submission	NRP1	neuropilin 1
	1429	85	submission	WIF1	WNT inhibitory factor 1
	1430	85	submission	PAPOLG	poly(A) polymerase gamma
	1431	85	submission	HMGN5	high mobility group nucleosome binding domain 5
	1432	85	submission	CCNT2	cyclin T2
	1433	85	submission	ZCCHC10	zinc finger CCHC-type containing 10
	1434	85	submission	APOLD1	apolipoprotein L domain containing 1
	1435	85	submission	LRRC2	leucine rich repeat containing 2
	1436	85	submission	MYSM1	Myb like, SWIRM and MPN domains 1
	1437	85	submission	CCDC144NL	coiled-coil domain containing 144 family, N-terminal like
	1438	85	submission	SPDYE5	speedy/RINGO cell cycle regulator family member E5
	1439	85	submission	C3orf70	chromosome 3 open reading frame 70
	1440	85	submission	ZFX	zinc finger protein X-linked
	1441	85	submission	BTG1	BTG anti-proliferation factor 1
	1442	85	submission	NPAS3	neuronal PAS domain protein 3
	1443	85	submission	CHPT1	choline phosphotransferase 1
	1444	85	submission	APIP	APAF1 interacting protein
	1445	85	submission	AP3M1	adaptor related protein complex 3 subunit mu 1
	1446	85	submission	HECW2	HECT, C2 and WW domain containing E3 ubiquitin protein ligase 2
	1447	85	submission	ADIPOQ	adiponectin, C1Q and collagen domain containing
	1448	85	submission	CCDC71L	coiled-coil domain containing 71 like
	1449	85	submission	CCAR1	cell division cycle and apoptosis regulator 1
	1450	85	submission	DACH2	dachshund family transcription factor 2
	1451	85	submission	RNF144B	ring finger protein 144B
	1452	85	submission	DAG1	dystroglycan 1
	1453	85	submission	SLC6A6	solute carrier family 6 member 6
	1454	85	submission	ZWILCH	zwilch kinetochore protein
	1455	85	submission	SREK1	splicing regulatory glutamic acid and lysine rich protein 1
	1456	85	submission	ABCC4	ATP binding cassette subfamily C member 4
	1457	85	submission	SYNJ2	synaptojanin 2
	1458	85	submission	APOOL	apolipoprotein O like
	1459	85	submission	WDR17	WD repeat domain 17
	1460	85	submission	SP1	Sp1 transcription factor
	1461	85	submission	LYRM4	LYR motif containing 4
	1462	85	submission	HECW1	HECT, C2 and WW domain containing E3 ubiquitin protein ligase 1
	1463	85	submission	ZMIZ1	zinc finger MIZ-type containing 1
	1464	85	submission	MOB1A	MOB kinase activator 1A
	1465	85	submission	RUNX1T1	RUNX1 translocation partner 1
	1466	85	submission	KMT2D	lysine methyltransferase 2D
	1467	85	submission	CEP162	centrosomal protein 162
	1468	85	submission	NMI	N-myc and STAT interactor
	1469	85	submission	EYA3	EYA transcriptional coactivator and phosphatase 3
	1470	85	submission	NEK5	NIMA related kinase 5
	1471	85	submission	CDKN1B	cyclin dependent kinase inhibitor 1B
	1472	85	submission	CPNE2	copine 2
	1473	85	submission	VPS26A	VPS26, retromer complex component A
	1474	85	submission	MTBP	MDM2 binding protein
	1475	85	submission	HMGXB4	HMG-box containing 4
	1476	85	submission	ARHGAP21	Rho GTPase activating protein 21
	1477	85	submission	PCDHA9	protocadherin alpha 9
	1478	85	submission	NFXL1	nuclear transcription factor, X-box binding like 1
	1479	85	submission	MKLN1	muskelin 1
	1480	85	submission	ELL3	elongation factor for RNA polymerase II 3
	1481	85	submission	GTF2H3	general transcription factor IIH subunit 3
	1482	85	submission	UTP6	UTP6, small subunit processome component
	1483	85	submission	DEGS1	delta 4-desaturase, sphingolipid 1
	1484	85	submission	ARID3B	AT-rich interaction domain 3B
	1485	85	submission	SMURF2	SMAD specific E3 ubiquitin protein ligase 2
	1486	85	submission	UEVLD	UEV and lactate/malate dehyrogenase domains
	1487	85	submission	POU2F1	POU class 2 homeobox 1
	1488	85	submission	CHL1	cell adhesion molecule L1 like
	1489	85	submission	FAM8A1	family with sequence similarity 8 member A1
	1490	85	submission	RNF219	ring finger protein 219
	1491	85	submission	MAVS	mitochondrial antiviral signaling protein
	1492	85	submission	KLRF1	killer cell lectin like receptor F1
	1493	85	submission	PPHLN1	periphilin 1
	1494	85	submission	SLIT3	slit guidance ligand 3
	1495	85	submission	RASA4	RAS p21 protein activator 4
	1496	85	submission	YLPM1	YLP motif containing 1
	1497	85	submission	KCNJ6	potassium voltage-gated channel subfamily J member 6
	1498	85	submission	CAT	catalase
	1499	85	submission	TMEM237	transmembrane protein 237
	1500	85	submission	SLC12A1	solute carrier family 12 member 1
	1501	85	submission	C1QL3	complement C1q like 3
	1502	85	submission	TNFRSF10B	TNF receptor superfamily member 10b
	1503	85	submission	CASP3	caspase 3
	1504	85	submission	GPI	glucose-6-phosphate isomerase
	1505	85	submission	CNBP	CCHC-type zinc finger nucleic acid binding protein
	1506	85	submission	SLC44A1	solute carrier family 44 member 1
	1507	85	submission	ZFP91	ZFP91 zinc finger protein
	1508	85	submission	KBTBD2	kelch repeat and BTB domain containing 2
	1509	85	submission	MC2R	melanocortin 2 receptor
	1510	85	submission	MKX	mohawk homeobox
	1511	85	submission	TULP4	tubby like protein 4
	1512	85	submission	RNF125	ring finger protein 125
	1513	85	submission	GPR83	G protein-coupled receptor 83
	1514	85	submission	SENP7	SUMO specific peptidase 7
	1515	85	submission	CDC6	cell division cycle 6
	1516	85	submission	TMEM87A	transmembrane protein 87A
	1517	84	submission	SMIM17	small integral membrane protein 17
	1518	84	submission	STARD7	StAR related lipid transfer domain containing 7
	1519	84	submission	SLF2	SMC5-SMC6 complex localization factor 2
	1520	84	submission	HSPH1	heat shock protein family H (Hsp110) member 1
	1521	84	submission	ALDH3A2	aldehyde dehydrogenase 3 family member A2
	1522	84	submission	PER2	period circadian regulator 2
	1523	84	submission	CAV2	caveolin 2
	1524	84	submission	TDRP	testis development related protein
	1525	84	submission	TRHDE	thyrotropin releasing hormone degrading enzyme
	1526	84	submission	ASXL3	ASXL transcriptional regulator 3
	1527	84	submission	SECISBP2L	SECIS binding protein 2 like
	1528	84	submission	SLC9B2	solute carrier family 9 member B2
	1529	84	submission	ZNF491	zinc finger protein 491
	1530	84	submission	TMEM26	transmembrane protein 26
	1531	84	submission	EMSY	EMSY, BRCA2 interacting transcriptional repressor
	1532	84	submission	ATRNL1	attractin like 1
	1533	84	submission	CYP4F3	cytochrome P450 family 4 subfamily F member 3
	1534	84	submission	ZNF587	zinc finger protein 587
	1535	84	submission	RARA	retinoic acid receptor alpha
	1536	84	submission	B3GNT2	UDP-GlcNAc:betaGal beta-1,3-N-acetylglucosaminyltransferase 2
	1537	84	submission	SKI	SKI proto-oncogene
	1538	84	submission	PIK3R1	phosphoinositide-3-kinase regulatory subunit 1
	1539	84	submission	CYP27C1	cytochrome P450 family 27 subfamily C member 1
	1540	84	submission	C12orf77	chromosome 12 open reading frame 77
	1541	84	submission	ZBTB8A	zinc finger and BTB domain containing 8A
	1542	84	submission	LEF1	lymphoid enhancer binding factor 1
	1543	84	submission	ZNF684	zinc finger protein 684
	1544	84	submission	TTLL1	tubulin tyrosine ligase like 1
	1545	84	submission	CD3G	CD3g molecule
	1546	84	submission	PITPNB	phosphatidylinositol transfer protein beta
	1547	84	submission	MMAA	metabolism of cobalamin associated A
	1548	84	submission	CRIPT	CXXC repeat containing interactor of PDZ3 domain
	1549	84	submission	SCP2D1	SCP2 sterol binding domain containing 1
	1550	84	submission	C1orf131	chromosome 1 open reading frame 131
	1551	84	submission	TBX3	T-box 3
	1552	84	submission	FGFR1OP	FGFR1 oncogene partner
	1553	84	submission	GABPB1	GA binding protein transcription factor subunit beta 1
	1554	84	submission	TIGAR	TP53 induced glycolysis regulatory phosphatase
	1555	84	submission	PKD2	polycystin 2, transient receptor potential cation channel
	1556	84	submission	NUGGC	nuclear GTPase, germinal center associated
	1557	84	submission	C20orf197	chromosome 20 open reading frame 197
	1558	84	submission	HIRA	histone cell cycle regulator
	1559	84	submission	KLHL6	kelch like family member 6
	1560	84	submission	AP4E1	adaptor related protein complex 4 subunit epsilon 1
	1561	84	submission	C20orf203	chromosome 20 open reading frame 203
	1562	84	submission	NOL9	nucleolar protein 9
	1563	84	submission	MAN2A2	mannosidase alpha class 2A member 2
	1564	84	submission	PGBD3	piggyBac transposable element derived 3
	1565	84	submission	KCTD9	potassium channel tetramerization domain containing 9
	1566	84	submission	SINHCAF	SIN3-HDAC complex associated factor
	1567	84	submission	AASS	aminoadipate-semialdehyde synthase
	1568	84	submission	PHB2	prohibitin 2
	1569	84	submission	ERCC6	ERCC excision repair 6, chromatin remodeling factor
	1570	84	submission	PEG3	paternally expressed 3
	1571	84	submission	PRAMEF1	PRAME family member 1
	1572	84	submission	PRAMEF13	PRAME family member 13
	1573	84	submission	PRAMEF14	PRAME family member 14
	1574	84	submission	CSMD1	CUB and Sushi multiple domains 1
	1575	84	submission	MYO9A	myosin IXA
	1576	84	submission	PLCL1	phospholipase C like 1 (inactive)
	1577	84	submission	TCAIM	T cell activation inhibitor, mitochondrial
	1578	84	submission	BRAP	BRCA1 associated protein
	1579	84	submission	RNF10	ring finger protein 10
	1580	84	submission	CSRNP3	cysteine and serine rich nuclear protein 3
	1581	84	submission	EPHA7	EPH receptor A7
	1582	84	submission	CCNG1	cyclin G1
	1583	84	submission	FAXC	failed axon connections homolog
	1584	84	submission	RHOBTB1	Rho related BTB domain containing 1
	1585	84	submission	SPCS3	signal peptidase complex subunit 3
	1586	84	submission	ARPIN	actin related protein 2/3 complex inhibitor
	1587	84	submission	SORBS1	sorbin and SH3 domain containing 1
	1588	84	submission	ZNF532	zinc finger protein 532
	1589	84	submission	MON2	MON2 homolog, regulator of endosome-to-Golgi trafficking
	1590	84	submission	NETO1	neuropilin and tolloid like 1
	1591	84	submission	AKT3	AKT serine/threonine kinase 3
	1592	84	submission	HGF	hepatocyte growth factor
	1593	84	submission	MAP2	microtubule associated protein 2
	1594	84	submission	ANTXR2	ANTXR cell adhesion molecule 2
	1595	84	submission	BTBD11	BTB domain containing 11
	1596	84	submission	SLC16A14	solute carrier family 16 member 14
	1597	83	submission	RIOK2	RIO kinase 2
	1598	83	submission	MCTS1	MCTS1, re-initiation and release factor
	1599	83	submission	GTF3C3	general transcription factor IIIC subunit 3
	1600	83	submission	ALDH5A1	aldehyde dehydrogenase 5 family member A1
	1601	83	submission	LSM5	LSM5 homolog, U6 small nuclear RNA and mRNA degradation associated
	1602	83	submission	PIK3CG	phosphatidylinositol-4,5-bisphosphate 3-kinase catalytic subunit gamma
	1603	83	submission	ADCY3	adenylate cyclase 3
	1604	83	submission	C21orf62	chromosome 21 open reading frame 62
	1605	83	submission	DNAJB4	DnaJ heat shock protein family (Hsp40) member B4
	1606	83	submission	GALNT4	polypeptide N-acetylgalactosaminyltransferase 4
	1607	83	submission	POC1B-GALNT4	POC1B-GALNT4 readthrough
	1608	83	submission	TTC21B	tetratricopeptide repeat domain 21B
	1609	83	submission	TBX18	T-box 18
	1610	83	submission	MRGBP	MRG domain binding protein
	1611	83	submission	PI15	peptidase inhibitor 15
	1612	83	submission	QTRT2	queuine tRNA-ribosyltransferase accessory subunit 2
	1613	83	submission	NR0B1	nuclear receptor subfamily 0 group B member 1
	1614	83	submission	PPP6C	protein phosphatase 6 catalytic subunit
	1615	83	submission	MRTFB	myocardin related transcription factor B
	1616	83	submission	FAM117B	family with sequence similarity 117 member B
	1617	83	submission	CTSS	cathepsin S
	1618	83	submission	UNC5D	unc-5 netrin receptor D
	1619	83	submission	MTFMT	mitochondrial methionyl-tRNA formyltransferase
	1620	83	submission	FAM184A	family with sequence similarity 184 member A
	1621	83	submission	RBBP6	RB binding protein 6, ubiquitin ligase
	1622	83	submission	FXN	frataxin
	1623	83	submission	CCSER2	coiled-coil serine rich protein 2
	1624	83	submission	C7	complement C7
	1625	83	submission	VEZT	vezatin, adherens junctions transmembrane protein
	1626	83	submission	LZTFL1	leucine zipper transcription factor like 1
	1627	83	submission	AFG1L	AFG1 like ATPase
	1628	83	submission	KLHL32	kelch like family member 32
	1629	83	submission	SGPP2	sphingosine-1-phosphate phosphatase 2
	1630	83	submission	TMEM47	transmembrane protein 47
	1631	83	submission	RTTN	rotatin
	1632	83	submission	FBXL4	F-box and leucine rich repeat protein 4
	1633	83	submission	SLTM	SAFB like transcription modulator
	1634	83	submission	CEP83	centrosomal protein 83
	1635	83	submission	SCFD1	sec1 family domain containing 1
	1636	83	submission	FUCA2	alpha-L-fucosidase 2
	1637	83	submission	KLF3	Kruppel like factor 3
	1638	83	submission	MAPKAPK2	mitogen-activated protein kinase-activated protein kinase 2
	1639	83	submission	DYNLT3	dynein light chain Tctex-type 3
	1640	83	submission	RAB22A	RAB22A, member RAS oncogene family
	1641	83	submission	IPO8	importin 8
	1642	83	submission	NAA50	N(alpha)-acetyltransferase 50, NatE catalytic subunit
	1643	83	submission	PRPF40A	pre-mRNA processing factor 40 homolog A
	1644	83	submission	HNRNPH3	heterogeneous nuclear ribonucleoprotein H3
	1645	83	submission	SF1	splicing factor 1
	1646	83	submission	CKAP4	cytoskeleton associated protein 4
	1647	83	submission	MAP10	microtubule associated protein 10
	1648	83	submission	SCAMP1	secretory carrier membrane protein 1
	1649	83	submission	SRSF4	serine and arginine rich splicing factor 4
	1650	83	submission	PDCD7	programmed cell death 7
	1651	83	submission	TAOK1	TAO kinase 1
	1652	83	submission	DNER	delta/notch like EGF repeat containing
	1653	83	submission	PFKFB2	6-phosphofructo-2-kinase/fructose-2,6-biphosphatase 2
	1654	83	submission	PHACTR4	phosphatase and actin regulator 4
	1655	83	submission	NEK2	NIMA related kinase 2
	1656	83	submission	INSR	insulin receptor
	1657	83	submission	ATP13A4	ATPase 13A4
	1658	83	submission	ASCC1	activating signal cointegrator 1 complex subunit 1
	1659	83	submission	FAM114A2	family with sequence similarity 114 member A2
	1660	83	submission	PRKACB	protein kinase cAMP-activated catalytic subunit beta
	1661	83	submission	GRPEL1	GrpE like 1, mitochondrial
	1662	83	submission	RNF138	ring finger protein 138
	1663	83	submission	SLC1A1	solute carrier family 1 member 1
	1664	83	submission	OSGEPL1	O-sialoglycoprotein endopeptidase like 1
	1665	83	submission	DNAJA2	DnaJ heat shock protein family (Hsp40) member A2
	1666	83	submission	NET1	neuroepithelial cell transforming 1
	1667	83	submission	DCUN1D1	defective in cullin neddylation 1 domain containing 1
	1668	83	submission	RAG1	recombination activating 1
	1669	83	submission	2024-09-08	septin 8
	1670	83	submission	MYL1	myosin light chain 1
	1671	83	submission	RAP2C	RAP2C, member of RAS oncogene family
	1672	83	submission	ATRX	ATRX, chromatin remodeler
	1673	83	submission	C2orf69	chromosome 2 open reading frame 69
	1674	83	submission	ANGPT2	angiopoietin 2
	1675	83	submission	COP1	COP1, E3 ubiquitin ligase
	1676	83	submission	FAM120C	family with sequence similarity 120C
	1677	83	submission	MYOCD	myocardin
	1678	83	submission	DDX6	DEAD-box helicase 6
	1679	83	submission	NSL1	NSL1, MIS12 kinetochore complex component
	1680	83	submission	SYNCRIP	synaptotagmin binding cytoplasmic RNA interacting protein
	1681	83	submission	DMD	dystrophin
	1682	83	submission	ZNF626	zinc finger protein 626
	1683	83	submission	F13A1	coagulation factor XIII A chain
	1684	83	submission	NOL7	nucleolar protein 7
	1685	83	submission	CNN3	calponin 3
	1686	83	submission	MPZL2	myelin protein zero like 2
	1687	83	submission	C5orf30	chromosome 5 open reading frame 30
	1688	83	submission	TPPP	tubulin polymerization promoting protein
	1689	83	submission	PTPN11	protein tyrosine phosphatase, non-receptor type 11
	1690	83	submission	MRC1	mannose receptor C-type 1
	1691	83	submission	ATP1B3	ATPase Na+/K+ transporting subunit beta 3
	1692	83	submission	DMXL1	Dmx like 1
	1693	83	submission	MEX3B	mex-3 RNA binding family member B
	1694	83	submission	FBXW2	F-box and WD repeat domain containing 2
	1695	83	submission	PDIA3	protein disulfide isomerase family A member 3
	1696	82	submission	DDX5	DEAD-box helicase 5
	1697	82	submission	C2orf49	chromosome 2 open reading frame 49
	1698	82	submission	ADAMTS3	ADAM metallopeptidase with thrombospondin type 1 motif 3
	1699	82	submission	LRRC19	leucine rich repeat containing 19
	1700	82	submission	FGD4	FYVE, RhoGEF and PH domain containing 4
	1701	82	submission	RAC1	Rac family small GTPase 1
	1702	82	submission	CDS2	CDP-diacylglycerol synthase 2
	1703	82	submission	STAM	signal transducing adaptor molecule
	1704	82	submission	ZFPM2	zinc finger protein, FOG family member 2
	1705	82	submission	FOXA1	forkhead box A1
	1706	82	submission	SRSF12	serine and arginine rich splicing factor 12
	1707	82	submission	FZD1	frizzled class receptor 1
	1708	82	submission	RPS6KA3	ribosomal protein S6 kinase A3
	1709	82	submission	NKAIN3	sodium/potassium transporting ATPase interacting 3
	1710	82	submission	SIAH1	siah E3 ubiquitin protein ligase 1
	1711	82	submission	DDAH1	dimethylarginine dimethylaminohydrolase 1
	1712	82	submission	INPP5B	inositol polyphosphate-5-phosphatase B
	1713	82	submission	ANKRD26	ankyrin repeat domain 26
	1714	82	submission	BET1	Bet1 golgi vesicular membrane trafficking protein
	1715	82	submission	RDH10	retinol dehydrogenase 10
	1716	82	submission	CACNA1B	calcium voltage-gated channel subunit alpha1 B
	1717	82	submission	ITPRID2	ITPR interacting domain containing 2
	1718	82	submission	MYO1B	myosin IB
	1719	82	submission	USH2A	usherin
	1720	82	submission	TC2N	tandem C2 domains, nuclear
	1721	82	submission	DBF4	DBF4 zinc finger
	1722	82	submission	SOX5	SRY-box 5
	1723	82	submission	PIP4P2	phosphatidylinositol-4,5-bisphosphate 4-phosphatase 2
	1724	82	submission	EPN2	epsin 2
	1725	82	submission	TRAPPC6B	trafficking protein particle complex 6B
	1726	82	submission	DOCK1	dedicator of cytokinesis 1
	1727	82	submission	KDM5A	lysine demethylase 5A
	1728	82	submission	CDC42EP3	CDC42 effector protein 3
	1729	82	submission	LMTK2	lemur tyrosine kinase 2
	1730	82	submission	PRPSAP2	phosphoribosyl pyrophosphate synthetase associated protein 2
	1731	82	submission	KITLG	KIT ligand
	1732	82	submission	LMBR1	limb development membrane protein 1
	1733	82	submission	NUP50	nucleoporin 50
	1734	82	submission	ERG28	ergosterol biosynthesis 28 homolog
	1735	82	submission	FRMPD4	FERM and PDZ domain containing 4
	1736	82	submission	FAR1	fatty acyl-CoA reductase 1
	1737	82	submission	LIX1L	limb and CNS expressed 1 like
	1738	82	submission	KL	klotho
	1739	82	submission	UNC13C	unc-13 homolog C
	1740	82	submission	DYRK2	dual specificity tyrosine phosphorylation regulated kinase 2
	1741	82	submission	SRD5A3	steroid 5 alpha-reductase 3
	1742	82	submission	ZDHHC20	zinc finger DHHC-type containing 20
	1743	82	submission	IFT22	intraflagellar transport 22
	1744	82	submission	SFMBT2	Scm like with four mbt domains 2
	1745	82	submission	GATAD2B	GATA zinc finger domain containing 2B
	1746	82	submission	NIN	ninein
	1747	82	submission	GPR158	G protein-coupled receptor 158
	1748	82	submission	UAP1	UDP-N-acetylglucosamine pyrophosphorylase 1
	1749	82	submission	ROBO2	roundabout guidance receptor 2
	1750	82	submission	ZSCAN30	zinc finger and SCAN domain containing 30
	1751	82	submission	DERA	deoxyribose-phosphate aldolase
	1752	82	submission	SLC19A2	solute carrier family 19 member 2
	1753	82	submission	HIPK2	homeodomain interacting protein kinase 2
	1754	82	submission	HMGA2-AS1	HMGA2 antisense RNA 1
	1755	82	submission	HMGN3	high mobility group nucleosomal binding domain 3
	1756	82	submission	STK3	serine/threonine kinase 3
	1757	82	submission	SUN1	Sad1 and UNC84 domain containing 1
	1758	82	submission	FBXO17	F-box protein 17
	1759	82	submission	ADAT2	adenosine deaminase, tRNA specific 2
	1760	82	submission	ADCY1	adenylate cyclase 1
	1761	82	submission	GRSF1	G-rich RNA sequence binding factor 1
	1762	82	submission	SEC11A	SEC11 homolog A, signal peptidase complex subunit
	1763	82	submission	ZNF563	zinc finger protein 563
	1764	82	submission	RASEF	RAS and EF-hand domain containing
	1765	82	submission	MSANTD2	Myb/SANT DNA binding domain containing 2
	1766	82	submission	ABCA8	ATP binding cassette subfamily A member 8
	1767	82	submission	ANKRD17	ankyrin repeat domain 17
	1768	82	submission	CNGB3	cyclic nucleotide gated channel beta 3
	1769	81	submission	NAA15	N(alpha)-acetyltransferase 15, NatA auxiliary subunit
	1770	81	submission	ITGA4	integrin subunit alpha 4
	1771	81	submission	NUP43	nucleoporin 43
	1772	81	submission	PRR14L	proline rich 14 like
	1773	81	submission	CYCS	cytochrome c, somatic
	1774	81	submission	TM6SF1	transmembrane 6 superfamily member 1
	1775	81	submission	PTCH1	patched 1
	1776	81	submission	RALGPS1	Ral GEF with PH domain and SH3 binding motif 1
	1777	81	submission	SLCO4C1	solute carrier organic anion transporter family member 4C1
	1778	81	submission	G3BP1	G3BP stress granule assembly factor 1
	1779	81	submission	ZNF544	zinc finger protein 544
	1780	81	submission	GRK2	G protein-coupled receptor kinase 2
	1781	81	submission	IRAK3	interleukin 1 receptor associated kinase 3
	1782	81	submission	CAAP1	caspase activity and apoptosis inhibitor 1
	1783	81	submission	YIPF6	Yip1 domain family member 6
	1784	81	submission	PURA	purine rich element binding protein A
	1785	81	submission	CTF1	cardiotrophin 1
	1786	81	submission	HEY1	hes related family bHLH transcription factor with YRPW motif 1
	1787	81	submission	ERLIN2	ER lipid raft associated 2
	1788	81	submission	EOGT	EGF domain specific O-linked N-acetylglucosamine transferase
	1789	81	submission	RAB28	RAB28, member RAS oncogene family
	1790	81	submission	ATRN	attractin
	1791	81	submission	SPPL2A	signal peptide peptidase like 2A
	1792	81	submission	OTULINL	OTU deubiquitinase with linear linkage specificity like
	1793	81	submission	RAB3C	RAB3C, member RAS oncogene family
	1794	81	submission	SLC4A8	solute carrier family 4 member 8
	1795	81	submission	DNAJC27	DnaJ heat shock protein family (Hsp40) member C27
	1796	81	submission	PPP3CA	protein phosphatase 3 catalytic subunit alpha
	1797	81	submission	FLI1	Fli-1 proto-oncogene, ETS transcription factor
	1798	81	submission	MSI2	musashi RNA binding protein 2
	1799	81	submission	USP6NL	USP6 N-terminal like
	1800	81	submission	RPRD2	regulation of nuclear pre-mRNA domain containing 2
	1801	81	submission	BAG5	BCL2 associated athanogene 5
	1802	81	submission	LRP12	LDL receptor related protein 12
	1803	81	submission	SH2D1A	SH2 domain containing 1A
	1804	81	submission	REPS2	RALBP1 associated Eps domain containing 2
	1805	81	submission	PLAA	phospholipase A2 activating protein
	1806	81	submission	IRX2	iroquois homeobox 2
	1807	81	submission	TDRD9	tudor domain containing 9
	1808	81	submission	CPEB3	cytoplasmic polyadenylation element binding protein 3
	1809	81	submission	RAB2A	RAB2A, member RAS oncogene family
	1810	81	submission	LPCAT4	lysophosphatidylcholine acyltransferase 4
	1811	81	submission	UBE2H	ubiquitin conjugating enzyme E2 H
	1812	81	submission	TPGS2	tubulin polyglutamylase complex subunit 2
	1813	81	submission	ZZZ3	zinc finger ZZ-type containing 3
	1814	81	submission	HPRT1	hypoxanthine phosphoribosyltransferase 1
	1815	81	submission	E2F8	E2F transcription factor 8
	1816	81	submission	USP49	ubiquitin specific peptidase 49
	1817	81	submission	ARVCF	ARVCF, delta catenin family member
	1818	81	submission	DUSP11	dual specificity phosphatase 11
	1819	81	submission	ARID4A	AT-rich interaction domain 4A
	1820	81	submission	MAGOH	mago homolog, exon junction complex subunit
	1821	81	submission	PKD2L2	polycystin 2 like 2, transient receptor potential cation channel
	1822	81	submission	CCBE1	collagen and calcium binding EGF domains 1
	1823	81	submission	DCTD	dCMP deaminase
	1824	81	submission	SLITRK6	SLIT and NTRK like family member 6
	1825	81	submission	SALL1	spalt like transcription factor 1
	1826	81	submission	SNX25	sorting nexin 25
	1827	81	submission	NUP54	nucleoporin 54
	1828	81	submission	ZMAT3	zinc finger matrin-type 3
	1829	81	submission	BRMS1L	BRMS1 like transcriptional repressor
	1830	81	submission	ELOA2	elongin A2
	1831	81	submission	SETD7	SET domain containing 7, histone lysine methyltransferase
	1832	81	submission	NRARP	NOTCH regulated ankyrin repeat protein
	1833	81	submission	MTM1	myotubularin 1
	1834	81	submission	LOC100130451	uncharacterized LOC100130451
	1835	81	submission	VASH2	vasohibin 2
	1836	81	submission	REV1	REV1, DNA directed polymerase
	1837	81	submission	PTPRZ1	protein tyrosine phosphatase, receptor type Z1
	1838	81	submission	LEPROT	leptin receptor overlapping transcript
	1839	81	submission	PCLO	piccolo presynaptic cytomatrix protein
	1840	81	submission	XRCC2	X-ray repair cross complementing 2
	1841	81	submission	UTP11	UTP11, small subunit processome component
	1842	81	submission	EEPD1	endonuclease/exonuclease/phosphatase family domain containing 1
	1843	81	submission	STX2	syntaxin 2
	1844	81	submission	PIGN	phosphatidylinositol glycan anchor biosynthesis class N
	1845	81	submission	MAPK8IP2	mitogen-activated protein kinase 8 interacting protein 2
	1846	81	submission	GGCT	gamma-glutamylcyclotransferase
	1847	81	submission	NDUFS1	NADH:ubiquinone oxidoreductase core subunit S1
	1848	80	submission	TMEM181	transmembrane protein 181
	1849	80	submission	INTS9	integrator complex subunit 9
	1850	80	submission	CCDC93	coiled-coil domain containing 93
	1851	80	submission	GCA	grancalcin
	1852	80	submission	PPP4R3A	protein phosphatase 4 regulatory subunit 3A
	1853	80	submission	FAM98B	family with sequence similarity 98 member B
	1854	80	submission	CALML4	calmodulin like 4
	1855	80	submission	EPS15	epidermal growth factor receptor pathway substrate 15
	1856	80	submission	ZNF484	zinc finger protein 484
	1857	80	submission	ABRA	actin binding Rho activating protein
	1858	80	submission	GOLT1B	golgi transport 1B
	1859	80	submission	AKAP2	A-kinase anchoring protein 2
	1860	80	submission	SPDYE1	speedy/RINGO cell cycle regulator family member E1
	1861	80	submission	NAB1	NGFI-A binding protein 1
	1862	80	submission	CYSTM1	cysteine rich transmembrane module containing 1
	1863	80	submission	LRPAP1	LDL receptor related protein associated protein 1
	1864	80	submission	RNF169	ring finger protein 169
	1865	80	submission	BLID	BH3-like motif containing, cell death inducer
	1866	80	submission	HSPA14	heat shock protein family A (Hsp70) member 14
	1867	80	submission	ARID2	AT-rich interaction domain 2
	1868	80	submission	KIN	Kin17 DNA and RNA binding protein
	1869	80	submission	ZNF785	zinc finger protein 785
	1870	80	submission	XPR1	xenotropic and polytropic retrovirus receptor 1
	1871	80	submission	PUS7	pseudouridine synthase 7
	1872	80	submission	CTNNA3	catenin alpha 3
	1873	80	submission	ZNF709	zinc finger protein 709
	1874	80	submission	SCNN1G	sodium channel epithelial 1 gamma subunit
	1875	80	submission	JAK3	Janus kinase 3
	1876	80	submission	ANO6	anoctamin 6
	1877	80	submission	FOXP2	forkhead box P2
	1878	80	submission	SENP6	SUMO specific peptidase 6
	1879	80	submission	ZDHHC3	zinc finger DHHC-type containing 3
	1880	80	submission	ANGPT1	angiopoietin 1
	1881	80	submission	ITGA1	integrin subunit alpha 1
	1882	80	submission	FBXL20	F-box and leucine rich repeat protein 20
	1883	80	submission	CA13	carbonic anhydrase 13
	1884	80	submission	DDX21	DExD-box helicase 21
	1885	80	submission	C2	complement C2
	1886	80	submission	MFSD4B	major facilitator superfamily domain containing 4B
	1887	80	submission	SUMO1	small ubiquitin-like modifier 1
	1888	80	submission	OCLM	oculomedin
	1889	80	submission	ELAVL2	ELAV like RNA binding protein 2
	1890	80	submission	PSTPIP2	proline-serine-threonine phosphatase interacting protein 2
	1891	80	submission	MYCT1	MYC target 1
	1892	80	submission	TRPC6	transient receptor potential cation channel subfamily C member 6
	1893	80	submission	SIAH3	siah E3 ubiquitin protein ligase family member 3
	1894	80	submission	FAM122C	family with sequence similarity 122C
	1895	80	submission	HMGN1	high mobility group nucleosome binding domain 1
	1896	80	submission	GCSH	glycine cleavage system protein H
	1897	80	submission	WDR72	WD repeat domain 72
	1898	80	submission	RNF24	ring finger protein 24
	1899	80	submission	CPNE8	copine 8
	1900	80	submission	SAMD5	sterile alpha motif domain containing 5
	1901	80	submission	IFNA8	interferon alpha 8
	1902	80	submission	OPRK1	opioid receptor kappa 1
	1903	80	submission	VPS26C	VPS26 endosomal protein sorting factor C
	1904	80	submission	PGM2L1	phosphoglucomutase 2 like 1
	1905	80	submission	ARL8A	ADP ribosylation factor like GTPase 8A
	1906	80	submission	MAPK1IP1L	mitogen-activated protein kinase 1 interacting protein 1 like
	1907	80	submission	CNTN5	contactin 5
	1908	80	submission	RNF44	ring finger protein 44
	1909	80	submission	IFNA21	interferon alpha 21
	1910	80	submission	PPP6R3	protein phosphatase 6 regulatory subunit 3
	1911	80	submission	LSM12	LSM12 homolog
	1912	80	submission	RGS7	regulator of G protein signaling 7
	1913	80	submission	VWA2	von Willebrand factor A domain containing 2
	1914	80	submission	BCLAF1	BCL2 associated transcription factor 1
	1915	80	submission	CDKAL1	CDK5 regulatory subunit associated protein 1 like 1
	1916	80	submission	ACOT13	acyl-CoA thioesterase 13
	1917	80	submission	DIAPH3	diaphanous related formin 3
	1918	80	submission	DCUN1D5	defective in cullin neddylation 1 domain containing 5
	1919	80	submission	C3orf56	chromosome 3 open reading frame 56
	1920	80	submission	GNAQ	G protein subunit alpha q

## Sheet: NC_060929.1 151642370..15164242
Target Detail	Target Rank	Target Score	miRNA Name	Gene Symbol	Gene Description			Downregulated targets				Sublist	Category	Term	RT	Genes	Count	%	P-Value	Benjamini
	1	98	aaaugagaaaggcugucgugacu	SEPT7	septin 7			CYP1B1					KEGG_PATHWAY	Phosphatidylinositol signaling system	RT	INPP4A, PIKFYVE, PPIP5K1, IPMK, PTEN, CALML4	6	3	0.0044	1
	2	98	aaaugagaaaggcugucgugacu	NPR3	natriuretic peptide receptor 3			FPGT					KEGG_PATHWAY	Fluid shear stress and atherosclerosis	RT	MAPK8, BMPR2, CAV2, GSTA2, ITGAV, CALML4	6	3	0.019	1
	3	98	aaaugagaaaggcugucgugacu	FSD1L	fibronectin type III and SPRY domain containing 1 like			NPR3					KEGG_PATHWAY	Wnt signaling pathway	RT	MAPK8, FRZB, SIAH1, ROR1, GPC4, NLK	6	3	0.044	1
	4	98	aaaugagaaaggcugucgugacu	KDM7A	lysine demethylase 7A			SLC7A8					KEGG_PATHWAY	Inositol phosphate metabolism	RT	INPP4A, PIKFYVE, IPMK, PTEN	4	2	0.047	1
	5	98	aaaugagaaaggcugucgugacu	STN1	STN1, CST complex subunit			SLITRK4					KEGG_PATHWAY	Pertussis	RT	MAPK8, C1S, TRAF6, CALML4	4	2	0.052	1
	6	98	aaaugagaaaggcugucgugacu	SLC41A1	solute carrier family 41 member 1								KEGG_PATHWAY	Pentose and glucuronate interconversions	RT	RPEL1, RPE, SORD	3	1.5	0.06	1
	7	97	aaaugagaaaggcugucgugacu	TRIM33	tripartite motif containing 33								KEGG_PATHWAY	Ubiquitin mediated proteolysis	RT	UBE2F, TRAF6, SIAH1, HUWE1, PIAS2	5	2.5	0.073	1
	8	97	aaaugagaaaggcugucgugacu	SIAH1	siah E3 ubiquitin protein ligase 1								KEGG_PATHWAY	Retrograde endocannabinoid signaling	RT	GABRB2, GABRA1, MAPK8, NDUFS1, PTGS2	5	2.5	0.082	1
	9	97	aaaugagaaaggcugucgugacu	DOK1	docking protein 1								KEGG_PATHWAY	Small cell lung cancer	RT	TRAF6, PTEN, ITGAV, PTGS2	4	2	0.082	1
	10	97	aaaugagaaaggcugucgugacu	HMG20A	high mobility group 20A								KEGG_PATHWAY	IL-17 signaling pathway	RT	MAPK8, TRAF6, PTGS2, IL17A	4	2	0.087	1
	11	97	aaaugagaaaggcugucgugacu	TRAF6	TNF receptor associated factor 6
	12	96	aaaugagaaaggcugucgugacu	CTTNBP2	cortactin binding protein 2
	13	96	submission	RGS4	regulator of G protein signaling 4
	14	96	submission	ARPP19	cAMP regulated phosphoprotein 19
	15	96	submission	ZBTB44	zinc finger and BTB domain containing 44
	16	96	submission	KATNAL1	katanin catalytic subunit A1 like 1							Sublist	Category	Term	RT	Genes	Count	%	P-Value	Benjamini
	17	96	submission	FAM19A2	family with sequence similarity 19 member A2, C-C motif chemokine like								GOTERM_BP_DIRECT	negative regulation of cell migration	RT	RAP2C, KANK1, JAG1, PTEN, CYP1B1, ARID2, SRGAP2B, SCAI	8	4	0.0019	1
	18	96	submission	CCDC152	coiled-coil domain containing 152								GOTERM_BP_DIRECT	synaptic membrane adhesion	RT	CDH6, CDH10, GPC4, GPC6	4	2	0.0022	1
	19	96	submission	S100Z	S100 calcium binding protein Z								GOTERM_BP_DIRECT	angiogenesis	RT	FOXC1, PTPRB, JAG1, NPR3, PTEN, CYP1B1, ITGAV, CCN2, PTGS2	9	4.5	0.0028	1
	20	95	submission	DERL1	derlin 1								GOTERM_BP_DIRECT	regulation of presynapse assembly	RT	LRRTM3, SLITRK4, GPC4, GPC6	4	2	0.0039	1
	21	95	submission	RSC1A1	regulator of solute carriers 1								GOTERM_BP_DIRECT	blood vessel remodeling	RT	FOXC1, BMPR2, JAG1, NPR3	4	2	0.0062	1
	22	95	submission	TMEM170B	transmembrane protein 170B								GOTERM_BP_DIRECT	calcium-dependent cell-cell adhesion via plasma membrane cell adhesion molecules	RT	CDH6, CDH10, PCDHB16, CDHR3	4	2	0.01	1
	23	95	submission	ADGRL4	adhesion G protein-coupled receptor L4								GOTERM_BP_DIRECT	signal transduction	RT	GABRB2, BEX3, GABRA1, DFFA, PRPF38B, TNFSF15, AMBN, NPR3, ARHGAP28, TNFRSF11B, AKAP5, INHBE, RAP2C, INPP4A, SCUBE2, DOK1, MAPK8, FGF14, FEZ2, CCN2, NAE1, SRGAP2B	22	11	0.011	1
	24	95	submission	MAPK8	mitogen-activated protein kinase 8								GOTERM_BP_DIRECT	positive regulation of apoptotic process	RT	DFFA, PRPF38B, MAPK8, B4GALT1, FRZB, SIAH1, CYP1B1, RRP1B, PTGS2	9	4.5	0.014	1
	25	95	submission	CAV2	caveolin 2								GOTERM_BP_DIRECT	cell adhesion	RT	CDH6, KITLG, B4GALT1, NLGN4X, CADM2, AMBN, PCDHB16, ADAM9, CYP1B1, ITGAV, CCN2, CLDN1	12	6	0.018	1
	26	95	submission	C1S	complement C1s								GOTERM_BP_DIRECT	inositol phosphate metabolic process	RT	CT45A8, CT45A9, CT45A2	3	1.5	0.018	1
	27	95	submission	SCML4	Scm polycomb group protein like 4								GOTERM_BP_DIRECT	snRNA 3'-end processing	RT	INPP4A, PPIP5K1, IPMK	3	1.5	0.018	1
	28	94	submission	DPY19L1	dpy-19 like C-mannosyltransferase 1								GOTERM_BP_DIRECT	pentose catabolic process	RT	RPEL1, RPE	2	1	0.019	1
	29	94	submission	C1D	C1D nuclear receptor corepressor								GOTERM_BP_DIRECT	negative regulation of actin filament polymerization	RT	KANK1, SSH2, KANK4	3	1.5	0.019	1
	30	94	submission	TRMT112	tRNA methyltransferase subunit 11-2								GOTERM_BP_DIRECT	positive regulation of MAPK cascade	RT	DOK1, BANK1, TRIM5, CAV2, HGF, ROR1	6	3	0.023	1
	31	94	submission	EBLN2	endogenous Bornavirus like nucleoprotein 2								GOTERM_BP_DIRECT	regulation of synapse organization	RT	CTTNBP2, SLITRK4, GPR158	3	1.5	0.026	1
	32	94	submission	BANK1	B cell scaffold protein with ankyrin repeats 1								GOTERM_BP_DIRECT	negative regulation of GTP binding	RT	FOXC1, KITLG	2	1	0.028	1
	33	94	submission	TMPRSS3	transmembrane serine protease 3								GOTERM_BP_DIRECT	positive regulation of hematopoietic progenitor cell differentiation	RT	ARHGAP28, C9ORF72	2	1	0.028	1
	34	93	submission	2024-09-14	septin 14								GOTERM_BP_DIRECT	cell-cell adhesion mediated by cadherin	RT	CDH6, CDH10, CDHR3	3	1.5	0.03	1
	35	93	submission	HECTD2	HECT domain E3 ubiquitin protein ligase 2								GOTERM_BP_DIRECT	intracellular signal transduction	RT	PIKFYVE, GUCY1A1, PRPF38B, MAPK8, SIK3, PRKAG2, ASB11, CCN2, DEF8, NLK	10	5	0.03	1
	36	93	submission	CLDN1	claudin 1								GOTERM_BP_DIRECT	apoptotic process	RT	AHCYL1, PPP1R13B, PDCD6IP, DPP8, TNFSF15, C1D, SIAH1, PTEN, TNFRSF11B, RRP1B, SMNDC1, IL17A	12	6	0.032	1
	37	93	submission	DRD1	dopamine receptor D1								GOTERM_BP_DIRECT	chromatin organization	RT	KMT2E, PRMT6, BRPF1, EYA2, ATAD2, ANP32E, HMG20A, KDM7A	8	4	0.032	1
	38	92	submission	BRPF1	bromodomain and PHD finger containing 1								GOTERM_BP_DIRECT	positive regulation of GTPase activity	RT	RGS4, PRPF38B, CAV2, EVI5, C9ORF72, SRGAP2B	6	3	0.033	1
	39	92	submission	MYEF2	myelin expression factor 2								GOTERM_BP_DIRECT	positive regulation of vascular endothelial growth factor production	RT	CCBE1, CYP1B1, PTGS2	3	1.5	0.034	1
	40	92	submission	AKAP2	A-kinase anchoring protein 2								GOTERM_BP_DIRECT	positive regulation of osteoblast differentiation	RT	SCUBE2, BMPR2, JAG1, HGF	4	2	0.034	1
	41	92	submission	RPEL1	ribulose-5-phosphate-3-epimerase like 1								GOTERM_BP_DIRECT	cellular carbohydrate metabolic process	RT	RPEL1, RPE	2	1	0.037	1
	42	92	submission	RRP1B	ribosomal RNA processing 1B								GOTERM_BP_DIRECT	adherens junction organization	RT	CDH6, CDH10, CDHR3	3	1.5	0.038	1
	43	92	submission	NAE1	NEDD8 activating enzyme E1 subunit 1								GOTERM_BP_DIRECT	chromatin remodeling	RT	PRMT6, PCGF6, GTF3C4, BRPF1, EYA2, HUWE1, ARID2, KDM7A	8	4	0.039	1
	44	92	submission	CCN2	cellular communication network factor 2								GOTERM_BP_DIRECT	positive regulation of protein ubiquitination	RT	NDFIP2, TRAF6, DERL1, HUWE1	4	2	0.04	1
	45	92	submission	DCLRE1A	DNA cross-link repair 1A								GOTERM_BP_DIRECT	extrinsic apoptotic signaling pathway in absence of ligand	RT	KITLG, EYA2, ITGAV	3	1.5	0.042	1
	46	92	submission	FEZ2	fasciculation and elongation protein zeta 2								GOTERM_BP_DIRECT	cellular response to lead ion	RT	PTGS2, CLDN1	2	1	0.046	1
	47	92	submission	PCGF6	polycomb group ring finger 6								GOTERM_BP_DIRECT	multicellular organism development	RT	CDH6, BEX3, CDH10, CDHR3, ROR1	5	2.5	0.046	1
	48	92	submission	PIAS2	protein inhibitor of activated STAT 2								GOTERM_BP_DIRECT	cell migration	RT	FOXC1, PTEN, ADAM9, ITGAV, CCN2, GPC4, GPC6	7	3.5	0.047	1
	49	92	submission	SMNDC1	survival motor neuron domain containing 1								GOTERM_BP_DIRECT	cell-cell adhesion via plasma-membrane adhesion molecules	RT	CDH6, CDH10, CDHR3	3	1.5	0.049	1
	50	91	submission	PPP1R13B	protein phosphatase 1 regulatory subunit 13B
	51	91	submission	KMT2E	lysine methyltransferase 2E
	52	91	submission	BMPR2	bone morphogenetic protein receptor type 2
	53	91	submission	JAG1	jagged 1
	54	91	submission	SKIL	SKI like proto-oncogene
	55	91	submission	ASB11	ankyrin repeat and SOCS box containing 11
	56	90	submission	EYA2	EYA transcriptional coactivator and phosphatase 2
	57	90	submission	PRMT6	protein arginine methyltransferase 6
	58	90	submission	NUDT21	nudix hydrolase 21
	59	90	submission	TNNI3K	TNNI3 interacting kinase
	60	90	submission	FPGT-TNNI3K	FPGT-TNNI3K readthrough
	61	90	submission	SLITRK4	SLIT and NTRK like family member 4
	62	90	submission	ATF2	activating transcription factor 2
	63	90	submission	PTPRB	protein tyrosine phosphatase, receptor type B
	64	90	submission	SRSF10	serine and arginine rich splicing factor 10
	65	90	submission	ARL8A	ADP ribosylation factor like GTPase 8A
	66	90	submission	RAP2C	RAP2C, member of RAS oncogene family
	67	90	submission	CT45A9	cancer/testis antigen family 45 member A9
	68	90	submission	FOXC1	forkhead box C1
	69	89	submission	XPR1	xenotropic and polytropic retrovirus receptor 1
	70	89	submission	IQCE	IQ motif containing E
	71	89	submission	ZFHX4	zinc finger homeobox 4
	72	88	submission	GABRA1	gamma-aminobutyric acid type A receptor alpha1 subunit
	73	88	submission	DEF8	differentially expressed in FDCP 8 homolog
	74	88	submission	DPP8	dipeptidyl peptidase 8
	75	88	submission	PRKAG2	protein kinase AMP-activated non-catalytic subunit gamma 2
	76	88	submission	TRANK1	tetratricopeptide repeat and ankyrin repeat containing 1
	77	88	submission	SCUBE2	signal peptide, CUB domain and EGF like domain containing 2
	78	88	submission	H2BFWT	H2B histone family member W, testis specific
	79	88	submission	ZNF275	zinc finger protein 275
	80	88	submission	BOLA2-SMG1P6	BOLA2-SMG1P6 readthrough
	81	88	submission	INHBE	inhibin subunit beta E
	82	88	submission	SLC26A7	solute carrier family 26 member 7
	83	88	submission	PALM2-AKAP2	PALM2-AKAP2 readthrough
	84	88	submission	RAB30	RAB30, member RAS oncogene family
	85	88	submission	SORD	sorbitol dehydrogenase
	86	88	submission	ACSL6	acyl-CoA synthetase long chain family member 6
	87	88	submission	LRRC57	leucine rich repeat containing 57
	88	88	submission	AHCYL1	adenosylhomocysteinase like 1
	89	88	submission	ZNF586	zinc finger protein 586
	90	88	submission	ZNF461	zinc finger protein 461
	91	87	submission	FRZB	frizzled related protein
	92	87	submission	OXR1	oxidation resistance 1
	93	87	submission	TRIM5	tripartite motif containing 5
	94	87	submission	LIX1L	limb and CNS expressed 1 like
	95	87	submission	GPC6	glypican 6
	96	87	submission	JPH1	junctophilin 1
	97	87	submission	UBE2F	ubiquitin conjugating enzyme E2 F (putative)
	98	87	submission	HNRNPD	heterogeneous nuclear ribonucleoprotein D
	99	87	submission	PDK2	pyruvate dehydrogenase kinase 2
	100	87	submission	EVI5	ecotropic viral integration site 5
	101	87	submission	SIK3	SIK family kinase 3
	102	87	submission	NLK	nemo like kinase
	103	87	submission	C9orf72	chromosome 9 open reading frame 72
	104	87	submission	ARHGAP28	Rho GTPase activating protein 28
	105	87	submission	FPGT	fucose-1-phosphate guanylyltransferase
	106	87	submission	ANP32E	acidic nuclear phosphoprotein 32 family member E
	107	87	submission	PCDHB16	protocadherin beta 16
	108	87	submission	ZNF200	zinc finger protein 200
	109	87	submission	HTR1D	5-hydroxytryptamine receptor 1D
	110	87	submission	FBXO45	F-box protein 45
	111	86	submission	PAN3	poly(A) specific ribonuclease subunit PAN3
	112	86	submission	TMEM65	transmembrane protein 65
	113	86	submission	LRRTM2	leucine rich repeat transmembrane neuronal 2
	114	86	submission	PIKFYVE	phosphoinositide kinase, FYVE-type zinc finger containing
	115	86	submission	PDCD6IP	programmed cell death 6 interacting protein
	116	86	submission	SLC7A8	solute carrier family 7 member 8
	117	86	submission	SRBD1	S1 RNA binding domain 1
	118	86	submission	CADM2	cell adhesion molecule 2
	119	86	submission	MMP16	matrix metallopeptidase 16
	120	86	submission	CCDC50	coiled-coil domain containing 50
	121	86	submission	ARID2	AT-rich interaction domain 2
	122	86	submission	ZNF805	zinc finger protein 805
	123	86	submission	TNFSF15	TNF superfamily member 15
	124	85	submission	PNISR	PNN interacting serine and arginine rich protein
	125	85	submission	PAN2	poly(A) specific ribonuclease subunit PAN2
	126	85	submission	H2BFM	H2B histone family member M
	127	85	submission	DCT	dopachrome tautomerase
	128	85	submission	IMPAD1	inositol monophosphatase domain containing 1
	129	85	submission	AMBN	ameloblastin
	130	85	submission	HNRNPUL2	heterogeneous nuclear ribonucleoprotein U like 2
	131	85	submission	HGF	hepatocyte growth factor
	132	85	submission	ZBTB20	zinc finger and BTB domain containing 20
	133	85	submission	SCAI	suppressor of cancer cell invasion
	134	85	submission	PPIP5K1	diphosphoinositol pentakisphosphate kinase 1
	135	85	submission	CPB1	carboxypeptidase B1
	136	85	submission	STEAP2	STEAP2 metalloreductase
	137	84	submission	PUS10	pseudouridine synthase 10
	138	84	submission	BEX3	brain expressed X-linked 3
	139	84	submission	LRRTM3	leucine rich repeat transmembrane neuronal 3
	140	84	submission	CYP1B1	cytochrome P450 family 1 subfamily B member 1
	141	84	submission	ROR1	receptor tyrosine kinase like orphan receptor 1
	142	84	submission	PID1	phosphotyrosine interaction domain containing 1
	143	84	submission	TRIO	trio Rho guanine nucleotide exchange factor
	144	83	submission	AKAP5	A-kinase anchoring protein 5
	145	83	submission	ITGAV	integrin subunit alpha V
	146	83	submission	KANK1	KN motif and ankyrin repeat domains 1
	147	83	submission	GABRB2	gamma-aminobutyric acid type A receptor beta2 subunit
	148	83	submission	RRM2B	ribonucleotide reductase regulatory TP53 inducible subunit M2B
	149	83	submission	NLGN4X	neuroligin 4 X-linked
	150	83	submission	FGF14	fibroblast growth factor 14
	151	83	submission	CDKN2AIPNL	CDKN2A interacting protein N-terminal like
	152	83	submission	CDH10	cadherin 10
	153	83	submission	KITLG	KIT ligand
	154	83	submission	TUBB1	tubulin beta 1 class VI
	155	83	submission	STXBP5	syntaxin binding protein 5
	156	83	submission	DNAJC6	DnaJ heat shock protein family (Hsp40) member C6
	157	83	submission	C2CD6	C2 calcium dependent domain containing 6
	158	83	submission	CHSY1	chondroitin sulfate synthase 1
	159	83	submission	TOR1AIP2	torsin 1A interacting protein 2
	160	83	submission	GTF3C4	general transcription factor IIIC subunit 4
	161	83	submission	TNFRSF11B	TNF receptor superfamily member 11b
	162	83	submission	IPMK	inositol polyphosphate multikinase
	163	83	submission	RPE	ribulose-5-phosphate-3-epimerase
	164	82	submission	ADAM9	ADAM metallopeptidase domain 9
	165	82	submission	GPC4	glypican 4
	166	82	submission	ZNF879	zinc finger protein 879
	167	82	submission	IL17A	interleukin 17A
	168	82	submission	MSI2	musashi RNA binding protein 2
	169	82	submission	C1orf141	chromosome 1 open reading frame 141
	170	82	submission	DFFA	DNA fragmentation factor subunit alpha
	171	82	submission	SLF2	SMC5-SMC6 complex localization factor 2
	172	82	submission	PRPF38B	pre-mRNA processing factor 38B
	173	82	submission	TMED6	transmembrane p24 trafficking protein 6
	174	82	submission	CDHR3	cadherin related family member 3
	175	82	submission	KANK4	KN motif and ankyrin repeat domains 4
	176	81	submission	CNEP1R1	CTD nuclear envelope phosphatase 1 regulatory subunit 1
	177	81	submission	TFR2	transferrin receptor 2
	178	81	submission	CT45A2	cancer/testis antigen family 45 member A2
	179	81	submission	CT45A8	cancer/testis antigen family 45 member A8
	180	81	submission	LNX2	ligand of numb-protein X 2
	181	81	submission	FAM45A	family with sequence similarity 45 member A
	182	81	submission	GUCY1A1	guanylate cyclase 1 soluble subunit alpha 1
	183	81	submission	DDX17	DEAD-box helicase 17
	184	81	submission	WBP1	WW domain binding protein 1
	185	81	submission	CIP2A	cell proliferation regulating inhibitor of protein phosphatase 2A
	186	81	submission	MCM10	minichromosome maintenance 10 replication initiation factor
	187	81	submission	NDUFAF4	NADH:ubiquinone oxidoreductase complex assembly factor 4
	188	81	submission	B4GALT1	beta-1,4-galactosyltransferase 1
	189	81	submission	NHSL1	NHS like 1
	190	81	submission	PKD1L2	polycystin 1 like 2 (gene/pseudogene)
	191	81	submission	SSH2	slingshot protein phosphatase 2
	192	81	submission	NDFIP2	Nedd4 family interacting protein 2
	193	81	submission	NDUFS1	NADH:ubiquinone oxidoreductase core subunit S1
	194	80	submission	TMX1	thioredoxin related transmembrane protein 1
	195	80	submission	INPP4A	inositol polyphosphate-4-phosphatase type I A
	196	80	submission	HUWE1	HECT, UBA and WWE domain containing 1, E3 ubiquitin protein ligase
	197	80	submission	GPR158	G protein-coupled receptor 158
	198	80	submission	PTEN	phosphatase and tensin homolog
	199	80	submission	LIN28B	lin-28 homolog B
	200	80	submission	CD1C	CD1c molecule
	201	80	submission	PTGS2	prostaglandin-endoperoxide synthase 2
	202	80	submission	CALML4	calmodulin like 4
	203	80	submission	CCBE1	collagen and calcium binding EGF domains 1
	204	80	submission	CALN1	calneuron 1
	205	80	submission	SLC7A14	solute carrier family 7 member 14
	206	80	submission	GSTA2	glutathione S-transferase alpha 2
	207	80	submission	CDH6	cadherin 6
	208	80	submission	ATAD2	ATPase family, AAA domain containing 2
	209	80	submission	SRGAP2B	SLIT-ROBO Rho GTPase activating protein 2B
