# Supplementary material for: Identification and Potential Roles of Human MicroRNAs in Ebola Virus Infection and Disease Pathogenesis
Source: Genes (Basel). 2024 Mar 25;15(4):403. doi: 10.3390/genes15040403 (PMC11049046; doi:10.3390/genes15040403)
Supplement: Supplementary file 1 [file genes-15-00403-s001.zip › Mensah-Bonsu_Supplementary information/Supplemental TableS3 - Differentially Expressed NovelmiRNAs identified with miRDeep2.xlsx]

## Sheet: EBOVDESeq2_NovelmiRNAs
GeneID	Base mean	log2(FC)	StdErr	Wald-Stats	P-value	P-adj
NC_060925.1:203674209..203674274:-	11.5935	5.60844	1.30631	4.29336	1.75986e-05	0.00656429
NC_060926.1:231940882..231940961:-	28.9088	-4.96503	1.56606	-3.1704	0.0015223	0.283909
NC_060925.1:10055246..10055310:+	0.974713	1.94771	1.6226	1.20036	0.23	0.947544
NC_060925.1:112968720..112968763:-	0.348004	-1.12829	1.62967	-0.692342	0.488723	0.947544
NC_060925.1:117864047..117864105:-	0.654092	1.61029	1.62625	0.990188	0.322082	0.947544
NC_060925.1:12132085..12132148:-	0.173819	0.681059	1.62989	0.417855	0.676053	0.947544
NC_060925.1:144579647..144579707:-	1.86739	-1.18378	1.57402	-0.752071	0.452009	0.947544
NC_060925.1:146771450..146771510:+	1.86739	-1.18378	1.57402	-0.752071	0.452009	0.947544
NC_060925.1:149359612..149359666:+	0.669463	1.62914	1.62602	1.00192	0.316383	0.947544
NC_060925.1:150414895..150414952:+	0.32068	1.09339	1.62926	0.671094	0.502161	0.947544
NC_060925.1:167390113..167390175:+	0.166157	-0.550694	1.62995	-0.337861	0.735468	0.947544
NC_060925.1:178079833..178079885:-	0.550479	1.30784	1.62898	0.802856	0.422058	0.947544
NC_060925.1:181751284..181751366:-	1.68449	-1.01128	1.60561	-0.629838	0.5288	0.947544
NC_060925.1:18892209..18892271:-	0.311472	1.0753	1.62929	0.659983	0.509265	0.947544
NC_060925.1:201146631..201146709:+	5.80098	-1.19964	1.21548	-0.986967	0.323659	0.947544
NC_060925.1:203063048..203063112:+	0.366986	0.68106	1.62989	0.417856	0.676053	0.947544
NC_060925.1:204260690..204260750:+	8.95002	-1.10343	1.42583	-0.773887	0.438998	0.947544
NC_060925.1:207048142..207048205:-	0.965378	1.96197	1.62204	1.20957	0.226443	0.947544
NC_060925.1:212091819..212091887:+	47.8632	-0.551753	1.25741	-0.4388	0.660806	0.947544
NC_060925.1:213739523..213739580:-	0.622944	1.57207	1.62667	0.96643	0.333829	0.947544
NC_060925.1:214828798..214828865:+	0.18982	-0.802829	1.62988	-0.49257	0.622316	0.947544
NC_060925.1:225033945..225034010:-	0.276929	0.997045	1.62941	0.611907	0.540599	0.947544
NC_060925.1:230648070..230648134:+	3.66718	-0.762371	1.39234	-0.547547	0.584003	0.947544
NC_060925.1:241059384..241059449:+	0.158184	-0.720601	1.6299	-0.442114	0.658407	0.947544
NC_060925.1:241722629..241722689:-	5.90581	1.25543	1.45816	0.860972	0.389254	0.947544
NC_060925.1:246627552..246627608:-	16.7532	0.645581	1.08338	0.595897	0.551244	0.947544
NC_060925.1:246627552..246627610:-	1.42106	-2.24993	1.62755	-1.3824	0.166848	0.947544
NC_060925.1:32633393..32633475:+	0.522234	-1.40373	1.62909	-0.861665	0.388872	0.947544
NC_060925.1:43226827..43226884:-	2.73477	0.51019	1.49319	0.341677	0.732594	0.947544
NC_060925.1:44755920..44755984:-	0.522234	-1.40373	1.62909	-0.861665	0.388872	0.947544
NC_060925.1:61315762..61315811:+	6.01647	-0.905633	1.36279	-0.664542	0.506344	0.947544
NC_060925.1:75451609..75451666:+	0.886	-1.9254	1.62258	-1.18663	0.235373	0.947544
NC_060925.1:77799189..77799250:-	11.0767	-0.310167	0.968048	-0.320405	0.748661	0.947544
NC_060925.1:89687048..89687112:+	0.24747	0.929351	1.62951	0.570325	0.568457	0.947544
NC_060925.1:94096051..94096110:+	0.11492	0.488004	1.62998	0.299393	0.76464	0.947544
NC_060925.1:94743664..94743724:-	1.53529	2.34881	1.61997	1.44991	0.147083	0.947544
NC_060925.1:95003256..95003313:-	0.195838	-0.550694	1.62995	-0.337861	0.735468	0.947544
NC_060925.1:95015465..95015521:-	0.261117	-0.737051	1.62989	-0.452208	0.651119	0.947544
NC_060926.1:131527654..131527731:-	0.43751	-1.15825	1.62963	-0.710744	0.477243	0.947544
NC_060926.1:135775795..135775850:-	2.95875	-1.14208	1.32383	-0.862709	0.388297	0.947544
NC_060926.1:152842286..152842344:+	0.123456	0.488004	1.62998	0.299393	0.76464	0.947544
NC_060926.1:184867412..184867485:-	0.24747	0.929351	1.62951	0.570325	0.568457	0.947544
NC_060926.1:188786289..188786346:-	3.02557	1.49293	1.48424	1.00586	0.314484	0.947544
NC_060926.1:207648877..207648934:+	0.158184	-0.720601	1.6299	-0.442114	0.658407	0.947544
NC_060926.1:21539467..21539525:+	0.264867	0.969856	1.62945	0.595205	0.551706	0.947544
NC_060926.1:220117522..220117602:+	0.28473	-1.00644	1.6298	-0.617523	0.53689	0.947544
NC_060926.1:46353808..46353887:+	0.278316	0.99218	1.62941	0.608919	0.542578	0.947544
NC_060926.1:54573051..54573113:+	0.304183	1.05443	1.62932	0.647157	0.517531	0.947544
NC_060926.1:61976783..61976841:-	0.206087	-0.737051	1.62989	-0.452208	0.651119	0.947544
NC_060926.1:71537945..71538031:+	2.04281	1.07749	1.57057	0.686051	0.492681	0.947544
NC_060926.1:88066990..88067050:-	0.356051	1.16437	1.62917	0.714703	0.474793	0.947544
NC_060927.1:126819236..126819299:+	10.2159	-0.628916	1.18648	-0.530067	0.596066	0.947544
NC_060927.1:12841820..12841892:-	49.0796	-1.72297	1.59436	-1.08066	0.279848	0.947544
NC_060927.1:138739430..138739502:+	0.647391	1.60453	1.62626	0.986639	0.32382	0.947544
NC_060927.1:145163510..145163555:+	0.571614	1.49395	1.62798	0.917668	0.358793	0.947544
NC_060927.1:145163512..145163555:+	0.158245	0.662207	1.62991	0.406284	0.684534	0.947544
NC_060927.1:160880567..160880628:+	1.15055	-2.14165	1.62132	-1.32093	0.186526	0.947544
NC_060927.1:189609328..189609392:+	73.2899	0.546048	0.941033	0.580265	0.561736	0.947544
NC_060927.1:191053710..191053768:+	0.566738	-1.48741	1.6289	-0.913135	0.361172	0.947544
NC_060927.1:192999035..192999104:+	0.351033	1.15536	1.62918	0.709165	0.478222	0.947544
NC_060927.1:192999035..192999105:+	0.803039	-1.95789	1.59973	-1.22389	0.220994	0.947544
NC_060927.1:200015152..200015206:+	1.5229	0.623805	1.60529	0.388593	0.697577	0.947544
NC_060927.1:27376919..27376990:-	0.873614	1.86978	1.62304	1.15203	0.24931	0.947544
NC_060927.1:35188851..35188912:-	0.28473	-1.00644	1.6298	-0.617523	0.53689	0.947544
NC_060927.1:37184577..37184637:-	0.958053	0.987541	1.60613	0.614858	0.538649	0.947544
NC_060927.1:37974871..37974926:+	0.23193	0.873752	1.6296	0.536175	0.591838	0.947544
NC_060927.1:37974871..37974927:+	0.164608	0.679827	1.62989	0.417099	0.676606	0.947544
NC_060927.1:47063264..47063323:-	0.508384	0.979039	1.62943	0.600846	0.547942	0.947544
NC_060927.1:48664364..48664418:-	1.4417	-0.879259	1.57371	-0.558717	0.576355	0.947544
NC_060928.1:102244880..102244938:-	0.212117	0.831766	1.62967	0.510387	0.60978	0.947544
NC_060928.1:114367689..114367751:-	0.212117	0.831766	1.62967	0.510387	0.60978	0.947544
NC_060928.1:126131801..126131860:+	0.375176	-1.16189	1.62962	-0.71298	0.475858	0.947544
NC_060928.1:136590689..136590750:+	378.309	3.89156	1.61595	2.40821	0.0160308	0.947544
NC_060928.1:145025336..145025398:+	0.412323	1.3367	1.61583	0.827252	0.408094	0.947544
NC_060928.1:56200132..56200193:+	0.185544	0.681059	1.62989	0.417855	0.676053	0.947544
NC_060928.1:79314369..79314428:-	0.830744	1.23442	1.60841	0.767478	0.442797	0.947544
NC_060928.1:80416189..80416243:-	0.106058	0.488004	1.62998	0.299393	0.76464	0.947544
NC_060928.1:9118442..9118490:-	0.515981	1.42167	1.62885	0.872806	0.382769	0.947544
NC_060929.1:109251249..109251308:-	9.07845	-0.603821	1.31927	-0.457692	0.647174	0.947544
NC_060929.1:109251250..109251308:-	2.60012	0.811489	1.60778	0.504726	0.613751	0.947544
NC_060929.1:112437194..112437253:-	0.0949102	-0.517574	1.62996	-0.317538	0.750835	0.947544
NC_060929.1:126940567..126940623:+	0.272961	-0.737051	1.62989	-0.452208	0.651119	0.947544
NC_060929.1:128602374..128602440:+	0.173819	0.681059	1.62989	0.417855	0.676053	0.947544
NC_060929.1:128602374..128602441:+	0.141411	0.614527	1.62995	0.377023	0.706157	0.947544
NC_060929.1:135372971..135373025:+	0.823243	-0.7456	1.60748	-0.46383	0.642769	0.947544
NC_060929.1:135372972..135373024:+	0.541976	1.45048	1.62861	0.890622	0.373132	0.947544
NC_060929.1:135455014..135455071:+	3.00678	2.92401	1.62019	1.80474	0.0711156	0.947544
NC_060929.1:139804993..139805055:+	2.30726	0.591055	1.57774	0.374622	0.707941	0.947544
NC_060929.1:140189824..140189886:+	0.154565	-0.550694	1.62995	-0.337861	0.735468	0.947544
NC_060929.1:140189824..140189889:+	0.141411	0.614527	1.62995	0.377023	0.706157	0.947544
NC_060929.1:141244306..141244395:+	0.370368	1.18947	1.62913	0.730122	0.465315	0.947544
NC_060929.1:142375947..142376004:+	0.304183	1.05443	1.62932	0.647157	0.517531	0.947544
NC_060929.1:151025406..151025466:+	0.154565	-0.550694	1.62995	-0.337861	0.735468	0.947544
NC_060929.1:151642370..151642427:-	2.47968	3.53634	1.43819	2.45888	0.0139371	0.947544
NC_060929.1:158381207..158381263:-	0.792343	0.760532	1.60875	0.472747	0.636394	0.947544
NC_060929.1:31629136..31629198:-	0.268147	0.977531	1.62944	0.59992	0.54856	0.947544
NC_060929.1:55713171..55713232:-	0.644115	1.59761	1.62642	0.982285	0.32596	0.947544
NC_060929.1:68403641..68403713:+	0.743939	1.80829	1.60371	1.12757	0.259501	0.947544
NC_060929.1:68403643..68403713:+	1.23952	2.3608	1.59196	1.48296	0.138086	0.947544
NC_060929.1:95400045..95400107:-	0.106058	0.488004	1.62998	0.299393	0.76464	0.947544
NC_060929.1:96580125..96580184:-	5.51395	0.70731	1.34585	0.52555	0.599201	0.947544
NC_060930.1:10590538..10590601:-	1.6963	-0.88136	1.57336	-0.560178	0.575358	0.947544
NC_060930.1:134012308..134012366:+	6.4784	0.402462	1.30565	0.308246	0.757895	0.947544
NC_060930.1:159567733..159567797:+	0.141411	0.614527	1.62995	0.377023	0.706157	0.947544
NC_060930.1:2720169..2720228:+	0.990405	2.1427	1.59521	1.34321	0.179204	0.947544
NC_060930.1:32792238..32792295:+	0.528876	1.43596	1.62876	0.881623	0.377981	0.947544
NC_060930.1:33023024..33023093:+	3.45994	1.53602	1.49256	1.02912	0.303426	0.947544
NC_060930.1:33029209..33029267:-	1.22618	-0.526881	1.60613	-0.328044	0.742879	0.947544
NC_060930.1:36316731..36316816:-	0.566738	-1.48741	1.6289	-0.913135	0.361172	0.947544
NC_060930.1:37444586..37444649:-	0.485717	-1.35457	1.62921	-0.831432	0.40573	0.947544
NC_060930.1:53626848..53626915:-	2.09678	-0.62667	1.53627	-0.407918	0.683334	0.947544
NC_060931.1:116236897..116236946:+	0.498472	-1.37488	1.62916	-0.843921	0.398713	0.947544
NC_060931.1:144737971..144738020:+	7.45556	-2.07267	1.50945	-1.37313	0.169713	0.947544
NC_060931.1:151557376..151557429:-	3.86127	-1.28858	1.38954	-0.92734	0.35375	0.947544
NC_060931.1:2062373..2062433:-	0.106058	0.488004	1.62998	0.299393	0.76464	0.947544
NC_060931.1:24835332..24835393:+	0.11492	0.488004	1.62998	0.299393	0.76464	0.947544
NC_060931.1:32609836..32609894:-	4.60209	0.649617	1.46386	0.44377	0.657209	0.947544
NC_060931.1:49949638..49949712:+	20.5949	0.970902	1.41531	0.686001	0.492712	0.947544
NC_060931.1:55732733..55732808:-	0.467109	-1.32474	1.62928	-0.813086	0.416169	0.947544
NC_060931.1:5609158..5609218:-	0.126547	-0.62685	1.62992	-0.384589	0.700542	0.947544
NC_060931.1:8228108..8228167:+	0.11492	0.488004	1.62998	0.299393	0.76464	0.947544
NC_060931.1:93924437..93924502:-	2.4954	0.683353	1.28674	0.531073	0.595368	0.947544
NC_060932.1:103537962..103538025:-	0.217274	0.836064	1.62967	0.513027	0.607932	0.947544
NC_060932.1:116661627..116661696:-	0.391675	-1.15825	1.62963	-0.710744	0.477243	0.947544
NC_060932.1:116661629..116661696:-	0.31649	1.08525	1.62928	0.666092	0.505352	0.947544
NC_060932.1:131655430..131655494:-	0.316367	-1.0696	1.62974	-0.656304	0.511628	0.947544
NC_060932.1:145669969..145670029:+	0.260728	0.952997	1.62947	0.58485	0.558649	0.947544
NC_060932.1:15812120..15812179:+	0.276929	0.997045	1.62941	0.611907	0.540599	0.947544
NC_060932.1:23573819..23573877:-	0.164608	0.679827	1.62989	0.417099	0.676606	0.947544
NC_060932.1:77363668..77363725:-	0.306454	1.06524	1.6293	0.653801	0.51324	0.947544
NC_060932.1:80199299..80199364:-	0.847787	1.99421	1.59775	1.24814	0.211981	0.947544
NC_060933.1:137947086..137947144:+	0.703689	1.67343	1.62542	1.02954	0.303226	0.947544
NC_060933.1:137947086..137947145:+	0.37778	-1.15821	1.62963	-0.710722	0.477257	0.947544
NC_060933.1:138645902..138645963:+	0.126547	-0.62685	1.62992	-0.384589	0.700542	0.947544
NC_060933.1:142611722..142611767:+	0.652792	-1.59487	1.62868	-0.97924	0.327462	0.947544
NC_060933.1:148405584..148405621:-	8.8343	1.30205	1.56621	0.831339	0.405782	0.947544
NC_060933.1:148959928..148959990:-	0.545922	-1.43858	1.62901	-0.883102	0.377181	0.947544
NC_060933.1:19076525..19076587:-	0.318175	1.09349	1.62926	0.671159	0.502119	0.947544
NC_060933.1:29049198..29049255:-	0.468473	1.44843	1.61197	0.898545	0.368895	0.947544
NC_060933.1:32472226..32472294:-	14.1221	-0.269522	0.726566	-0.370954	0.710672	0.947544
NC_060933.1:33123768..33123827:-	0.11492	0.488004	1.62998	0.299393	0.76464	0.947544
NC_060933.1:35582304..35582367:+	3.86993	-0.777007	1.39801	-0.555796	0.57835	0.947544
NC_060933.1:96071293..96071363:+	15.2086	-0.467959	1.34358	-0.348294	0.72762	0.947544
NC_060933.1:98574257..98574297:-	141.855	-1.88453	1.14273	-1.64915	0.0991169	0.947544
NC_060934.1:1053256..1053312:-	0.539685	-1.44356	1.629	-0.886162	0.37553	0.947544
NC_060934.1:109354869..109354926:-	0.366986	0.68106	1.62989	0.417856	0.676053	0.947544
NC_060934.1:22733685..22733743:+	0.343539	-1.09516	1.62971	-0.672	0.501584	0.947544
NC_060934.1:23738251..23738313:+	0.458379	0.747453	1.61579	0.462593	0.643656	0.947544
NC_060934.1:44352201..44352260:+	5.82953	-0.436799	1.08025	-0.404351	0.685954	0.947544
NC_060934.1:52046437..52046495:+	0.477682	-1.32427	1.62928	-0.812796	0.416335	0.947544
NC_060934.1:5449882..5449940:+	0.360651	-1.12999	1.62967	-0.693389	0.488065	0.947544
NC_060934.1:5690902..5690965:+	5.67204	0.871141	1.23883	0.703197	0.481933	0.947544
NC_060934.1:69628512..69628574:+	1.20604	2.08549	1.62775	1.28121	0.20012	0.947544
NC_060934.1:75000109..75000175:-	1.78584	-1.34775	1.52924	-0.881317	0.378146	0.947544
NC_060934.1:90803672..90803737:-	1.45996	-2.53532	1.59272	-1.59182	0.111426	0.947544
NC_060934.1:93744408..93744466:+	2.44988	-1.00359	1.5755	-0.636998	0.524126	0.947544
NC_060935.1:10326404..10326461:-	0.139158	0.488004	1.62998	0.299393	0.76464	0.947544
NC_060935.1:10409619..10409669:-	0.154565	-0.550694	1.62995	-0.337861	0.735468	0.947544
NC_060935.1:123502790..123502845:-	0.158245	0.662207	1.62991	0.406284	0.684534	0.947544
NC_060935.1:12413499..12413560:+	0.106058	0.488004	1.62998	0.299393	0.76464	0.947544
NC_060935.1:12413499..12413561:+	0.195838	-0.550694	1.62995	-0.337861	0.735468	0.947544
NC_060935.1:124927871..124927950:+	0.130364	0.488004	1.62998	0.299393	0.76464	0.947544
NC_060935.1:13555895..13555952:-	0.513631	-1.41072	1.62908	-0.865964	0.38651	0.947544
NC_060935.1:1552075..1552132:-	0.609243	-1.54499	1.62878	-0.948554	0.342847	0.947544
NC_060935.1:18102352..18102414:-	1.07277	2.21944	1.59407	1.39231	0.163829	0.947544
NC_060935.1:19880455..19880515:+	1.09226	1.3712	1.57111	0.872756	0.382796	0.947544
NC_060935.1:29322196..29322257:+	0.276929	0.997045	1.62941	0.611907	0.540599	0.947544
NC_060935.1:44388472..44388539:+	0.523728	1.42897	1.62884	0.877297	0.380326	0.947544
NC_060935.1:47889538..47889599:-	0.452672	1.32771	1.62896	0.815069	0.415033	0.947544
NC_060935.1:62661600..62661659:-	5.59571	0.442909	1.22653	0.361106	0.71802	0.947544
NC_060935.1:73936438..73936488:-	1.13516	2.27665	1.59299	1.42917	0.152956	0.947544
NC_060935.1:92572685..92572745:+	0.622944	1.57207	1.62667	0.96643	0.333829	0.947544
NC_060936.1:104393322..104393381:+	0.141411	0.614527	1.62995	0.377023	0.706157	0.947544
NC_060936.1:106919532..106919600:+	0.257608	-0.923622	1.62985	-0.566692	0.570924	0.947544
NC_060936.1:107710815..107710868:-	1.83908	0.65035	1.48493	0.437968	0.66141	0.947544
NC_060936.1:110446448..110446504:+	0.206087	-0.737051	1.62989	-0.452208	0.651119	0.947544
NC_060936.1:110446450..110446503:+	0.260639	-0.737051	1.62989	-0.452208	0.651119	0.947544
NC_060936.1:115416586..115416636:-	3.04416	-0.743706	1.58113	-0.470363	0.638096	0.947544
NC_060936.1:115972367..115972429:-	4.76616	0.597432	1.47158	0.405978	0.684758	0.947544
NC_060936.1:12762272..12762331:+	72.384	-0.531934	0.661188	-0.804512	0.421101	0.947544
NC_060936.1:46147964..46148029:-	0.434547	1.29711	1.629	0.796265	0.425878	0.947544
NC_060936.1:46459124..46459182:-	1.87661	0.96644	1.57233	0.614656	0.538782	0.947544
NC_060936.1:52195588..52195651:+	0.527924	0.910549	1.61455	0.563966	0.572777	0.947544
NC_060936.1:6339013..6339078:-	0.477682	-1.32427	1.62928	-0.812796	0.416335	0.947544
NC_060936.1:66787428..66787489:-	0.461771	1.34049	1.62895	0.822922	0.410553	0.947544
NC_060936.1:66787430..66787491:+	0.461771	1.34049	1.62895	0.822922	0.410553	0.947544
NC_060936.1:6981029..6981081:-	0.583347	-1.49087	1.6289	-0.915267	0.360052	0.947544
NC_060936.1:71851617..71851674:+	1.26611	1.03528	1.62578	0.63679	0.524262	0.947544
NC_060937.1:109465548..109465609:-	7.82017	-0.733655	1.48566	-0.493823	0.621431	0.947544
NC_060937.1:112749455..112749504:-	0.261117	-0.737051	1.62989	-0.452208	0.651119	0.947544
NC_060937.1:25899282..25899347:+	14.1458	0.401918	0.912101	0.440651	0.659466	0.947544
NC_060937.1:34181788..34181849:+	1.13658	0.512737	1.60606	0.319251	0.749536	0.947544
NC_060937.1:34181788..34181850:+	1.06842	0.972678	1.6045	0.606217	0.544371	0.947544
NC_060937.1:59183914..59183977:-	0.276929	-0.923622	1.62985	-0.566692	0.570924	0.947544
NC_060937.1:75002851..75002918:+	1.06489	0.485622	1.60637	0.30231	0.762416	0.947544
NC_060937.1:78859367..78859422:-	0.478002	1.36367	1.62892	0.837163	0.402501	0.947544
NC_060937.1:92967952..92968013:+	0.877607	-1.36425	1.57053	-0.868656	0.385035	0.947544
NC_060938.1:13408210..13408265:+	2.18093	3.05524	1.55046	1.97053	0.0487772	0.947544
NC_060938.1:13618029..13618084:-	2.18093	3.05524	1.55046	1.97053	0.0487772	0.947544
NC_060938.1:17182773..17182824:-	0.55097	1.47267	1.62816	0.904496	0.365733	0.947544
NC_060938.1:18370797..18370844:+	1.6826	2.64119	1.59061	1.66049	0.0968156	0.947544
NC_060938.1:26162774..26162838:-	0.306454	1.06524	1.6293	0.653801	0.51324	0.947544
NC_060938.1:35489135..35489190:-	0.106058	0.488004	1.62998	0.299393	0.76464	0.947544
NC_060938.1:35489137..35489192:+	0.316367	-1.0696	1.62974	-0.656304	0.511628	0.947544
NC_060938.1:51013072..51013132:-	5.26636	0.774457	1.34484	0.575873	0.564701	0.947544
NC_060938.1:62882989..62883049:-	0.779935	1.76921	1.62414	1.08932	0.276011	0.947544
NC_060938.1:69642656..69642715:+	2.01645	2.51842	1.62722	1.54769	0.121698	0.947544
NC_060938.1:74410496..74410575:-	0.412173	-1.22365	1.62951	-0.750933	0.452693	0.947544
NC_060938.1:74750182..74750240:-	0.153227	0.648	1.62992	0.397565	0.690951	0.947544
NC_060938.1:74750184..74750238:-	0.195479	-0.550694	1.62995	-0.337861	0.735468	0.947544
NC_060938.1:90437805..90437864:+	1.12553	-2.14227	1.62059	-1.32191	0.186198	0.947544
NC_060938.1:90437806..90437864:+	0.24747	0.929351	1.62951	0.570325	0.568457	0.947544
NC_060938.1:9677808..9677892:+	26688.4	-2.58532	1.5608	-1.65641	0.097638	0.947544
NC_060938.1:98923566..98923624:+	1.51635	-1.28758	1.57262	-0.818748	0.41293	0.947544
NC_060938.1:98923568..98923624:+	1.34403	2.21515	1.62141	1.36619	0.17188	0.947544
NC_060938.1:99217276..99217329:-	0.278316	0.99218	1.62941	0.608919	0.542578	0.947544
NC_060939.1:43267636..43267712:-	0.20576	0.804943	1.62972	0.493915	0.621366	0.947544
NC_060939.1:46389178..46389233:-	4.78431	-0.48483	1.34616	-0.360157	0.71873	0.947544
NC_060939.1:50396957..50397012:-	0.46386	1.33993	1.62895	0.822573	0.410751	0.947544
NC_060939.1:64916183..64916251:+	0.11492	0.488004	1.62998	0.299393	0.76464	0.947544
NC_060939.1:74064974..74065033:-	0.371252	1.1952	1.62912	0.733648	0.463163	0.947544
NC_060940.1:2816986..2817045:-	0.30503	0.488004	1.62998	0.299393	0.76464	0.947544
NC_060940.1:30086888..30086948:-	0.356027	-1.07622	1.62973	-0.660371	0.509016	0.947544
NC_060940.1:3048070..3048127:+	0.153227	0.648	1.62992	0.397565	0.690951	0.947544
NC_060940.1:3198784..3198846:+	0.221457	-0.876148	1.62986	-0.53756	0.590881	0.947544
NC_060940.1:4362034..4362093:+	0.221543	-0.737051	1.62989	-0.452208	0.651119	0.947544
NC_060940.1:63227538..63227598:-	0.197806	0.783563	1.62975	0.480786	0.630669	0.947544
NC_060940.1:63822793..63822851:+	0.3877	-1.17406	1.62961	-0.720454	0.471245	0.947544
NC_060940.1:64343734..64343800:-	0.780285	1.77163	1.62405	1.09087	0.275331	0.947544
NC_060940.1:73461051..73461123:-	1.07131	-2.07985	1.62181	-1.28242	0.199694	0.947544
NC_060940.1:74149882..74149940:+	0.126547	-0.62685	1.62992	-0.384589	0.700542	0.947544
NC_060941.1:11928832..11928903:+	0.229841	0.87843	1.6296	0.539048	0.589854	0.947544
NC_060941.1:17641517..17641577:+	0.153227	0.648	1.62992	0.397565	0.690951	0.947544
NC_060941.1:17760448..17760509:+	0.260639	-0.737051	1.62989	-0.452208	0.651119	0.947544
NC_060941.1:17783114..17783175:+	1.67633	2.60957	1.59255	1.63861	0.101294	0.947544
NC_060941.1:19525749..19525810:-	0.41152	1.26166	1.62904	0.77448	0.438647	0.947544
NC_060941.1:29665340..29665409:+	32.924	1.43932	1.4725	0.977469	0.328337	0.947544
NC_060941.1:39749941..39749995:+	3.30283	1.234	1.57955	0.781233	0.434666	0.947544
NC_060941.1:39750088..39750154:+	1.35916	2.41941	1.5936	1.5182	0.128963	0.947544
NC_060941.1:40986251..40986312:-	1.92573	0.623283	1.53994	0.404744	0.685666	0.947544
NC_060941.1:40986251..40986313:-	1.0214	0.879405	1.60712	0.547193	0.584246	0.947544
NC_060941.1:48512568..48512625:+	3.32641	1.20191	1.44176	0.833643	0.404482	0.947544
NC_060941.1:51712923..51712981:+	0.161906	-0.550694	1.62995	-0.337861	0.735468	0.947544
NC_060941.1:7210813..7210872:-	1.02221	0.886545	1.60676	0.55176	0.581113	0.947544
NC_060941.1:7210814..7210872:-	0.20576	0.804943	1.62972	0.493915	0.621366	0.947544
NC_060941.1:79692570..79692630:-	6.85737	0.620455	1.16408	0.532999	0.594034	0.947544
NC_060941.1:82870286..82870343:-	0.260728	0.952997	1.62947	0.58485	0.558649	0.947544
NC_060942.1:1134345..1134405:+	0.215874	-0.737051	1.62989	-0.452208	0.651119	0.947544
NC_060942.1:3607585..3607627:-	1.10903	-2.10956	1.62162	-1.3009	0.193293	0.947544
NC_060942.1:58616471..58616543:-	0.246912	0.920616	1.62953	0.564959	0.572101	0.947544
NC_060942.1:58616479..58616536:-	0.276929	0.997045	1.62941	0.611907	0.540599	0.947544
NC_060942.1:58948889..58948946:+	0.0949102	-0.517574	1.62996	-0.317538	0.750835	0.947544
NC_060942.1:58948889..58948948:+	0.212117	0.831766	1.62967	0.510387	0.60978	0.947544
NC_060943.1:1221883..1221948:-	0.344761	1.14395	1.62919	0.702159	0.48258	0.947544
NC_060943.1:14207991..14208048:+	7.67273	-0.480436	1.25891	-0.381629	0.702736	0.947544
NC_060943.1:18418791..18418850:+	0.743691	-1.7489	1.62476	-1.07641	0.281746	0.947544
NC_060943.1:19442354..19442412:-	1.14463	1.22261	1.52737	0.800471	0.423438	0.947544
NC_060943.1:3943626..3943694:-	1.90976	-1.31304	1.57216	-0.835185	0.403614	0.947544
NC_060943.1:4011922..4011989:+	0.261117	-0.737051	1.62989	-0.452208	0.651119	0.947544
NC_060943.1:4049174..4049230:-	0.153227	0.648	1.62992	0.397565	0.690951	0.947544
NC_060943.1:40845707..40845772:+	3.27058	0.830668	1.4963	0.555147	0.578794	0.947544
NC_060943.1:42272424..42272507:+	0.28473	-1.00644	1.6298	-0.617523	0.53689	0.947544
NC_060943.1:44084301..44084363:-	3.5777	-3.57956	1.55017	-2.30914	0.020936	0.947544
NC_060943.1:46459514..46459574:-	13.4938	-0.652147	0.943542	-0.691169	0.489459	0.947544
NC_060943.1:47814214..47814273:+	1.24757	-0.74188	1.53634	-0.482888	0.629176	0.947544
NC_060943.1:51472375..51472437:+	2.57442	-0.904052	1.49077	-0.606433	0.544227	0.947544
NC_060943.1:5226735..5226797:-	8.9362	0.430216	1.18642	0.362617	0.716891	0.947544
NC_060943.1:57228369..57228440:+	0.942374	2.09788	1.59572	1.31469	0.188612	0.947544
NC_060943.1:7469437..7469492:+	0.153227	0.648	1.62992	0.397565	0.690951	0.947544
NC_060943.1:974334..974397:-	0.11492	0.488004	1.62998	0.299393	0.76464	0.947544
NC_060944.1:2685640..2685721:+	0.566738	-1.48741	1.6289	-0.913135	0.361172	0.947544
NC_060944.1:2723261..2723332:+	1.44032	2.23627	1.62754	1.37402	0.169437	0.947544
NC_060944.1:36724259..36724325:-	0.927333	-0.490584	1.60708	-0.305264	0.760165	0.947544
NC_060944.1:40152781..40152855:-	2.0004	-2.61506	1.61856	-1.61567	0.106165	0.947544
NC_060944.1:47699723..47699797:-	0.126547	-0.62685	1.62992	-0.384589	0.700542	0.947544
NC_060944.1:63039078..63039140:+	1.00395	0.642657	1.60528	0.400339	0.688907	0.947544
NC_060944.1:63343951..63344017:+	2.27827	1.01089	1.48804	0.679345	0.496919	0.947544
NC_060945.1:34593008..34593063:-	0.310218	1.0728	1.62929	0.658444	0.510253	0.947544
NC_060945.1:36090549..36090608:+	0.741628	1.72301	1.62473	1.06049	0.288922	0.947544
NC_060946.1:16391527..16391582:+	2.18093	3.05524	1.55046	1.97053	0.0487772	0.947544
NC_060946.1:18375136..18375196:+	13.1849	-0.300586	0.799885	-0.375787	0.707075	0.947544
NC_060946.1:20528007..20528062:+	4.03502	-0.699394	1.39849	-0.500106	0.617001	0.947544
NC_060946.1:21355359..21355418:+	0.395613	1.23614	1.62907	0.758798	0.447973	0.947544
NC_060946.1:23817148..23817203:-	4.81765	-1.04176	1.27897	-0.81453	0.415341	0.947544
NC_060946.1:24818582..24818642:+	0.221543	-0.737051	1.62989	-0.452208	0.651119	0.947544
NC_060946.1:32592420..32592505:+	0.221457	-0.876148	1.62986	-0.53756	0.590881	0.947544
NC_060946.1:34261379..34261436:-	0.20576	0.804943	1.62972	0.493915	0.621366	0.947544
NC_060946.1:38709155..38709219:-	0.221457	-0.876148	1.62986	-0.53756	0.590881	0.947544
NC_060946.1:43096199..43096256:+	31.0299	0.824212	1.47659	0.558185	0.576718	0.947544
NC_060946.1:44406961..44407022:-	0.106058	0.488004	1.62998	0.299393	0.76464	0.947544
NC_060947.1:108181122..108181192:+	0.229841	0.87843	1.6296	0.539048	0.589854	0.947544
NC_060947.1:117777081..117777141:+	4.35791	0.584793	1.34842	0.433687	0.664516	0.947544
NC_060947.1:118162476..118162545:-	4.95508	-0.660454	1.41716	-0.46604	0.641187	0.947544
NC_060947.1:12005093..12005150:+	0.221543	-0.737051	1.62989	-0.452208	0.651119	0.947544
NC_060947.1:1239040..1239094:+	0.700088	-1.68584	1.62575	-1.03696	0.299754	0.947544
NC_060947.1:135522575..135522656:-	2.59269	0.718933	1.60841	0.446984	0.654887	0.947544
NC_060947.1:148517507..148517569:+	0.344761	1.14395	1.62919	0.702159	0.48258	0.947544
NC_060947.1:48006565..48006625:-	0.511382	-0.764723	1.6148	-0.473571	0.635806	0.947544
NC_060947.1:6741160..6741229:+	2.04281	1.07749	1.57057	0.686051	0.492681	0.947544
NC_060948.1:1259298..1259352:+	0.700088	-1.68584	1.62575	-1.03696	0.299754	0.947544
NC_060948.1:7450699..7450759:+	0.278316	0.99218	1.62941	0.608919	0.542578	0.947544
NC_060940.1:94801875..94801947:-	5.06433	0.390634	1.34913	0.289544	0.772165	0.9537
NC_060926.1:17784962..17785023:-	73.6625	0.18566	0.661645	0.280603	0.779015	0.95583
NC_060944.1:60320550..60320607:-	5.28554	-0.345035	1.22124	-0.282528	0.777539	0.95583
NC_060938.1:15189441..15189492:+	1.90133	-0.423914	1.53623	-0.275944	0.782591	0.957071
NC_060925.1:112700624..112700677:+	0.395186	-0.426972	1.62067	-0.263453	0.792201	0.965657
NC_060935.1:122185183..122185247:-	17.6925	-0.206407	0.800972	-0.257696	0.796641	0.967906
NC_060925.1:17562516..17562588:+	5.67353	0.287814	1.56272	0.184175	0.853877	0.974252
NC_060925.1:780935..780992:-	1.72789	-0.276519	1.48713	-0.185941	0.852491	0.974252
NC_060925.1:780938..780995:+	0.223332	0.316189	1.62998	0.193984	0.846188	0.974252
NC_060925.1:95003258..95003314:+	3.30985	0.267322	1.3293	0.2011	0.84062	0.974252
NC_060926.1:48321732..48321779:+	1.42788	-0.304936	1.57403	-0.193729	0.846388	0.974252
NC_060926.1:54506017..54506079:+	6.61147	-0.206077	1.15589	-0.178284	0.8585	0.974252
NC_060927.1:200015149..200015209:+	2.73761	-0.340096	1.50038	-0.226673	0.820678	0.974252
NC_060930.1:2586388..2586447:-	4.79671	0.252854	1.41055	0.179259	0.857734	0.974252
NC_060932.1:59271119..59271175:-	20.9562	0.232868	1.08925	0.213787	0.830713	0.974252
NC_060934.1:117011237..117011294:-	2.50028	0.308284	1.54012	0.200168	0.841349	0.974252
NC_060934.1:134197615..134197700:+	3.27532	-0.250837	1.4519	-0.172764	0.862837	0.974252
NC_060934.1:38138809..38138873:+	0.721402	-0.276001	1.62773	-0.169562	0.865354	0.974252
NC_060935.1:100980384..100980442:+	1.01305	0.382083	1.57458	0.242657	0.808271	0.974252
NC_060935.1:119115011..119115096:-	21.9801	-0.238408	1.42534	-0.167263	0.867163	0.974252
NC_060936.1:21397627..21397683:+	0.472868	0.393658	1.62912	0.241639	0.80906	0.974252
NC_060937.1:49199323..49199389:-	1.01149	0.331736	1.6063	0.206522	0.836383	0.974252
NC_060937.1:77408132..77408198:-	28.4008	0.138958	0.685285	0.202774	0.839312	0.974252
NC_060938.1:17178802..17178858:-	6.60034	-0.26837	1.24544	-0.215482	0.829392	0.974252
NC_060941.1:17183147..17183210:-	13.5187	0.332501	1.39975	0.237543	0.812236	0.974252
NC_060941.1:82689967..82690023:-	0.321932	-0.276979	1.62979	-0.169948	0.865051	0.974252
NC_060943.1:13077112..13077172:+	1.71691	0.297656	1.60674	0.185255	0.853029	0.974252
NC_060943.1:19764265..19764322:-	0.810298	-0.378784	1.62736	-0.232759	0.815948	0.974252
NC_060943.1:60536146..60536209:+	40.3816	0.112447	0.661909	0.169882	0.865103	0.974252
NC_060944.1:9235251..9235314:+	17.4675	0.177356	0.928128	0.19109	0.848455	0.974252
NC_060946.1:50933552..50933631:+	1.13893	0.303393	1.60636	0.188869	0.850195	0.974252
NC_060930.1:132249968..132250036:+	354.465	0.153645	0.999046	0.153792	0.877774	0.983212
NC_060925.1:159479558..159479616:-	0.367666	0.235132	1.62938	0.144308	0.885257	0.986651
NC_060925.1:43470984..43471046:+	0.612061	-0.157207	1.62835	-0.0965437	0.923089	0.986651
NC_060926.1:29172883..29172945:-	0.787847	-0.139655	1.62747	-0.0858113	0.931616	0.986651
NC_060926.1:36442270..36442327:+	423.451	0.0897397	0.643205	0.139519	0.88904	0.986651
NC_060927.1:193390851..193390930:-	3.67273	0.102938	1.4542	0.0707871	0.943567	0.986651
NC_060928.1:40944737..40944784:-	3.37086	-0.162253	1.58564	-0.102326	0.918498	0.986651
NC_060930.1:160017597..160017666:-	10.7446	0.0591651	0.886333	0.0667527	0.946779	0.986651
NC_060931.1:118000959..118001022:+	0.236321	0.139271	1.62979	0.0854535	0.931901	0.986651
NC_060932.1:131604412..131604485:+	268.796	0.0631629	0.645495	0.0978519	0.92205	0.986651
NC_060934.1:23413529..23413588:+	24.7199	0.0635039	0.816703	0.0777564	0.938022	0.986651
NC_060935.1:19832574..19832631:-	0.357285	-0.152431	1.62961	-0.0935383	0.925476	0.986651
NC_060936.1:69179479..69179520:-	8.99742	0.0889879	1.31184	0.0678346	0.945917	0.986651
NC_060938.1:26274386..26274447:-	0.601221	0.134578	1.62845	0.0826417	0.934136	0.986651
NC_060938.1:94357288..94357369:-	6.49427	-0.103443	1.30446	-0.0792989	0.936795	0.986651
NC_060938.1:99217276..99217333:-	2.32106	0.156371	1.54017	0.101528	0.919131	0.986651
NC_060940.1:73753588..73753655:-	0.812327	0.134891	1.62751	0.0828818	0.933946	0.986651
NC_060941.1:19138014..19138073:-	453.439	-0.0754745	0.873383	-0.0864162	0.931136	0.986651
NC_060941.1:30333569..30333630:+	1.02799	0.106791	1.57926	0.0676211	0.946087	0.986651
NC_060941.1:30333570..30333631:+	0.574098	0.221501	1.62864	0.136003	0.891819	0.986651
NC_060943.1:60609949..60609998:-	921.48	-0.0705388	0.651925	-0.108201	0.913836	0.986651
NC_060945.1:320153..320206:+	4.25917	0.168662	1.35509	0.124466	0.900946	0.986651
NC_060946.1:18498695..18498759:-	7.62302	0.150566	1.23528	0.121888	0.902987	0.986651
NC_060946.1:32812056..32812123:-	313.76	-0.0693416	0.643021	-0.107837	0.914125	0.986651
NC_060946.1:36800385..36800443:+	6.02894	0.149995	1.52071	0.098635	0.921428	0.986651
NC_060948.1:7450698..7450760:+	2.56999	-0.102641	1.5433	-0.0665075	0.946974	0.986651
NC_060925.1:780938..780994:+	0.966049	0.0971746	1.57719	0.0616125	0.950871	0.987953
NC_060939.1:54168106..54168166:-	35.4053	0.0788437	1.49394	0.0527758	0.957911	0.989752
NC_060941.1:7739559..7739620:-	6.67395	0.0747534	1.37597	0.0543279	0.956674	0.989752
NC_060926.1:100473129..100473178:+	4.46924	-0.0447047	1.28125	-0.0348915	0.972166	0.99076
NC_060927.1:162597201..162597260:+	8.50826	-0.0432449	1.17014	-0.036957	0.970519	0.99076
NC_060927.1:38331388..38331449:+	0.241467	-0.0708381	1.62984	-0.0434633	0.965332	0.99076
NC_060936.1:642359..642420:-	15.9726	-0.0336992	0.829139	-0.0406436	0.96758	0.99076
NC_060938.1:89764499..89764559:-	21.1252	-0.0247141	0.708142	-0.0349	0.97216	0.99076
NC_060927.1:4445123..4445181:+	5.819	0.0285472	1.51984	0.018783	0.985014	0.998308
NC_060930.1:28459167..28459214:-	10.2475	-0.013161	1.05013	-0.0125327	0.990001	0.998308
NC_060935.1:708205..708264:-	0.285362	-0.0308082	1.62982	-0.0189028	0.984919	0.998308
NC_060938.1:89387911..89387956:+	0.909627	0.0198253	1.62706	0.0121847	0.990278	0.998308
NC_060928.1:1733322..1733393:+	100.459	-0.000279515	0.65194	-0.000428743	0.999658	0.999658
NC_060935.1:19880456..19880515:+	1.4226	-0.0028111	1.5742	-0.00178574	0.998575	0.999658
NC_060943.1:46088732..46088791:+	66.1104	-0.00220061	1.02964	-0.00213727	0.998295	0.999658
NC_060925.1:156024432..156024505:+	0	0	0	0	1	NA
NC_060925.1:173223829..173223893:-	0	0	0	0	1	NA
NC_060925.1:78525912..78525970:-	0	0	0	0	1	NA
NC_060925.1:83857878..83857935:-	0	0	0	0	1	NA
NC_060926.1:160975890..160975951:-	0	0	0	0	1	NA
NC_060926.1:217705129..217705186:-	0	0	0	0	1	NA
NC_060926.1:55137188..55137252:-	0	0	0	0	1	NA
NC_060927.1:132142034..132142106:-	0	0	0	0	1	NA
NC_060927.1:167124205..167124244:+	0	0	0	0	1	NA
NC_060928.1:27459377..27459444:-	0	0	0	0	1	NA
NC_060928.1:41175773..41175859:-	0	0	0	0	1	NA
NC_060929.1:162092542..162092621:-	0	0	0	0	1	NA
NC_060929.1:45282233..45282290:-	0	0	0	0	1	NA
NC_060929.1:65542612..65542667:-	0	0	0	0	1	NA
NC_060930.1:113453071..113453129:-	0	0	0	0	1	NA
NC_060930.1:86185250..86185334:+	0	0	0	0	1	NA
NC_060931.1:47759365..47759415:-	0	0	0	0	1	NA
NC_060932.1:124470996..124471090:-	0	0	0	0	1	NA
NC_060932.1:73724125..73724212:+	0	0	0	0	1	NA
NC_060933.1:82478435..82478518:-	0	0	0	0	1	NA
NC_060933.1:99898544..99898600:-	0	0	0	0	1	NA
NC_060934.1:107618095..107618144:+	0	0	0	0	1	NA
NC_060934.1:5854284..5854374:-	0	0	0	0	1	NA
NC_060934.1:69628468..69628536:+	0	0	0	0	1	NA
NC_060934.1:76276916..76276972:+	0	0	0	0	1	NA
NC_060935.1:123595195..123595238:-	0	0	0	0	1	NA
NC_060935.1:125916923..125916978:-	0	0	0	0	1	NA
NC_060935.1:76165584..76165657:-	0	0	0	0	1	NA
NC_060936.1:56125984..56126041:+	0	0	0	0	1	NA
NC_060937.1:25899283..25899348:+	0	NA	NA	NA	NA	NA
NC_060938.1:54242027..54242082:-	0	0	0	0	1	NA
NC_060938.1:9860019..9860082:-	0	0	0	0	1	NA
NC_060940.1:30137241..30137290:+	0	0	0	0	1	NA
NC_060941.1:19136021..19136083:+	0	0	0	0	1	NA
NC_060943.1:4075012..4075106:-	0	0	0	0	1	NA
NC_060944.1:18380098..18380181:+	0	0	0	0	1	NA
NC_060945.1:33263775..33263831:-	0	0	0	0	1	NA
NC_060947.1:100376431..100376495:-	0	0	0	0	1	NA
NC_060947.1:114835122..114835204:+	0	0	0	0	1	NA
NC_060947.1:124785532..124785586:-	0	0	0	0	1	NA

## Sheet: Sheet1
GeneID	log2(FC)	P-value
NC_060937.1:25899283..25899348:+	NA	NA
NC_060925.1:203674209..203674274:-	5.60844	1.75986e-05
NC_060928.1:136590689..136590750:+	3.89156	0.0160308
NC_060929.1:151642370..151642427:-	3.53634	0.0139371
NC_060938.1:13408210..13408265:+	3.05524	0.0487772
NC_060938.1:13618029..13618084:-	3.05524	0.0487772
NC_060946.1:16391527..16391582:+	3.05524	0.0487772
NC_060929.1:135455014..135455071:+	2.92401	0.0711156
NC_060938.1:18370797..18370844:+	2.64119	0.0968156
NC_060941.1:17783114..17783175:+	2.60957	0.101294
NC_060938.1:69642656..69642715:+	2.51842	0.121698
NC_060941.1:39750088..39750154:+	2.41941	0.128963
NC_060929.1:68403643..68403713:+	2.3608	0.138086
NC_060925.1:94743664..94743724:-	2.34881	0.147083
NC_060935.1:73936438..73936488:-	2.27665	0.152956
NC_060944.1:2723261..2723332:+	2.23627	0.169437
NC_060935.1:18102352..18102414:-	2.21944	0.163829
NC_060938.1:98923568..98923624:+	2.21515	0.17188
NC_060930.1:2720169..2720228:+	2.1427	0.179204
NC_060943.1:57228369..57228440:+	2.09788	0.188612
NC_060934.1:69628512..69628574:+	2.08549	0.20012
NC_060932.1:80199299..80199364:-	1.99421	0.211981
NC_060925.1:207048142..207048205:-	1.96197	0.226443
NC_060925.1:10055246..10055310:+	1.94771	0.23
NC_060927.1:27376919..27376990:-	1.86978	0.24931
NC_060929.1:68403641..68403713:+	1.80829	0.259501
NC_060940.1:64343734..64343800:-	1.77163	0.275331
NC_060938.1:62882989..62883049:-	1.76921	0.276011
NC_060945.1:36090549..36090608:+	1.72301	0.288922
NC_060933.1:137947086..137947144:+	1.67343	0.303226
NC_060925.1:149359612..149359666:+	1.62914	0.316383
NC_060925.1:117864047..117864105:-	1.61029	0.322082
NC_060927.1:138739430..138739502:+	1.60453	0.32382
NC_060929.1:55713171..55713232:-	1.59761	0.32596
NC_060925.1:213739523..213739580:-	1.57207	0.333829
NC_060935.1:92572685..92572745:+	1.57207	0.333829
NC_060930.1:33023024..33023093:+	1.53602	0.303426
NC_060927.1:145163510..145163555:+	1.49395	0.358793
NC_060926.1:188786289..188786346:-	1.49293	0.314484
NC_060938.1:17182773..17182824:-	1.47267	0.365733
NC_060929.1:135372972..135373024:+	1.45048	0.373132
NC_060933.1:29049198..29049255:-	1.44843	0.368895
NC_060941.1:29665340..29665409:+	1.43932	0.328337
NC_060930.1:32792238..32792295:+	1.43596	0.377981
NC_060935.1:44388472..44388539:+	1.42897	0.380326
NC_060928.1:9118442..9118490:-	1.42167	0.382769
NC_060935.1:19880455..19880515:+	1.3712	0.382796
NC_060937.1:78859367..78859422:-	1.36367	0.402501
NC_060936.1:66787428..66787489:-	1.34049	0.410553
NC_060936.1:66787430..66787491:+	1.34049	0.410553
NC_060939.1:50396957..50397012:-	1.33993	0.410751
NC_060928.1:145025336..145025398:+	1.3367	0.408094
NC_060935.1:47889538..47889599:-	1.32771	0.415033
NC_060925.1:178079833..178079885:-	1.30784	0.422058
NC_060933.1:148405584..148405621:-	1.30205	0.405782
NC_060936.1:46147964..46148029:-	1.29711	0.425878
NC_060941.1:19525749..19525810:-	1.26166	0.438647
NC_060925.1:241722629..241722689:-	1.25543	0.389254
NC_060946.1:21355359..21355418:+	1.23614	0.447973
NC_060928.1:79314369..79314428:-	1.23442	0.442797
NC_060941.1:39749941..39749995:+	1.234	0.434666
NC_060943.1:19442354..19442412:-	1.22261	0.423438
NC_060941.1:48512568..48512625:+	1.20191	0.404482
NC_060939.1:74064974..74065033:-	1.1952	0.463163
NC_060929.1:141244306..141244395:+	1.18947	0.465315
NC_060926.1:88066990..88067050:-	1.16437	0.474793
NC_060927.1:192999035..192999104:+	1.15536	0.478222
NC_060943.1:1221883..1221948:-	1.14395	0.48258
NC_060947.1:148517507..148517569:+	1.14395	0.48258
NC_060933.1:19076525..19076587:-	1.09349	0.502119
NC_060925.1:150414895..150414952:+	1.09339	0.502161
NC_060932.1:116661629..116661696:-	1.08525	0.505352
NC_060926.1:71537945..71538031:+	1.07749	0.492681
NC_060947.1:6741160..6741229:+	1.07749	0.492681
NC_060925.1:18892209..18892271:-	1.0753	0.509265
NC_060945.1:34593008..34593063:-	1.0728	0.510253
NC_060932.1:77363668..77363725:-	1.06524	0.51324
NC_060938.1:26162774..26162838:-	1.06524	0.51324
NC_060926.1:54573051..54573113:+	1.05443	0.517531
NC_060929.1:142375947..142376004:+	1.05443	0.517531
NC_060936.1:71851617..71851674:+	1.03528	0.524262
NC_060944.1:63343951..63344017:+	1.01089	0.496919
NC_060925.1:225033945..225034010:-	0.997045	0.540599
NC_060932.1:15812120..15812179:+	0.997045	0.540599
NC_060935.1:29322196..29322257:+	0.997045	0.540599
NC_060942.1:58616479..58616536:-	0.997045	0.540599
NC_060926.1:46353808..46353887:+	0.99218	0.542578
NC_060938.1:99217276..99217329:-	0.99218	0.542578
NC_060948.1:7450699..7450759:+	0.99218	0.542578
NC_060927.1:37184577..37184637:-	0.987541	0.538649
NC_060927.1:47063264..47063323:-	0.979039	0.547942
NC_060929.1:31629136..31629198:-	0.977531	0.54856
NC_060937.1:34181788..34181850:+	0.972678	0.544371
NC_060931.1:49949638..49949712:+	0.970902	0.492712
NC_060926.1:21539467..21539525:+	0.969856	0.551706
NC_060936.1:46459124..46459182:-	0.96644	0.538782
NC_060932.1:145669969..145670029:+	0.952997	0.558649
NC_060941.1:82870286..82870343:-	0.952997	0.558649
NC_060925.1:89687048..89687112:+	0.929351	0.568457
NC_060926.1:184867412..184867485:-	0.929351	0.568457
NC_060938.1:90437806..90437864:+	0.929351	0.568457
NC_060942.1:58616471..58616543:-	0.920616	0.572101
NC_060936.1:52195588..52195651:+	0.910549	0.572777
NC_060941.1:7210813..7210872:-	0.886545	0.581113
NC_060941.1:40986251..40986313:-	0.879405	0.584246
NC_060941.1:11928832..11928903:+	0.87843	0.589854
NC_060947.1:108181122..108181192:+	0.87843	0.589854
NC_060927.1:37974871..37974926:+	0.873752	0.591838
NC_060934.1:5690902..5690965:+	0.871141	0.481933
NC_060932.1:103537962..103538025:-	0.836064	0.607932
NC_060928.1:102244880..102244938:-	0.831766	0.60978
NC_060928.1:114367689..114367751:-	0.831766	0.60978
NC_060942.1:58948889..58948948:+	0.831766	0.60978
NC_060943.1:40845707..40845772:+	0.830668	0.578794
NC_060946.1:43096199..43096256:+	0.824212	0.576718
NC_060929.1:109251250..109251308:-	0.811489	0.613751
NC_060939.1:43267636..43267712:-	0.804943	0.621366
NC_060941.1:7210814..7210872:-	0.804943	0.621366
NC_060946.1:34261379..34261436:-	0.804943	0.621366
NC_060940.1:63227538..63227598:-	0.783563	0.630669
NC_060938.1:51013072..51013132:-	0.774457	0.564701
NC_060929.1:158381207..158381263:-	0.760532	0.636394
NC_060934.1:23738251..23738313:+	0.747453	0.643656
NC_060947.1:135522575..135522656:-	0.718933	0.654887
NC_060929.1:96580125..96580184:-	0.70731	0.599201
NC_060931.1:93924437..93924502:-	0.683353	0.595368
NC_060925.1:203063048..203063112:+	0.68106	0.676053
NC_060934.1:109354869..109354926:-	0.68106	0.676053
NC_060925.1:12132085..12132148:-	0.681059	0.676053
NC_060928.1:56200132..56200193:+	0.681059	0.676053
NC_060929.1:128602374..128602440:+	0.681059	0.676053
NC_060927.1:37974871..37974927:+	0.679827	0.676606
NC_060932.1:23573819..23573877:-	0.679827	0.676606
NC_060927.1:145163512..145163555:+	0.662207	0.684534
NC_060935.1:123502790..123502845:-	0.662207	0.684534
NC_060936.1:107710815..107710868:-	0.65035	0.66141
NC_060931.1:32609836..32609894:-	0.649617	0.657209
NC_060938.1:74750182..74750240:-	0.648	0.690951
NC_060940.1:3048070..3048127:+	0.648	0.690951
NC_060941.1:17641517..17641577:+	0.648	0.690951
NC_060943.1:4049174..4049230:-	0.648	0.690951
NC_060943.1:7469437..7469492:+	0.648	0.690951
NC_060925.1:246627552..246627608:-	0.645581	0.551244
NC_060944.1:63039078..63039140:+	0.642657	0.688907
NC_060927.1:200015152..200015206:+	0.623805	0.697577
NC_060941.1:40986251..40986312:-	0.623283	0.685666
NC_060941.1:79692570..79692630:-	0.620455	0.594034
NC_060929.1:128602374..128602441:+	0.614527	0.706157
NC_060929.1:140189824..140189889:+	0.614527	0.706157
NC_060930.1:159567733..159567797:+	0.614527	0.706157
NC_060936.1:104393322..104393381:+	0.614527	0.706157
NC_060936.1:115972367..115972429:-	0.597432	0.684758
NC_060929.1:139804993..139805055:+	0.591055	0.707941
NC_060947.1:117777081..117777141:+	0.584793	0.664516
NC_060927.1:189609328..189609392:+	0.546048	0.561736
NC_060937.1:34181788..34181849:+	0.512737	0.749536
NC_060925.1:43226827..43226884:-	0.51019	0.732594
NC_060925.1:94096051..94096110:+	0.488004	0.76464
NC_060926.1:152842286..152842344:+	0.488004	0.76464
NC_060928.1:80416189..80416243:-	0.488004	0.76464
NC_060929.1:95400045..95400107:-	0.488004	0.76464
NC_060931.1:2062373..2062433:-	0.488004	0.76464
NC_060931.1:24835332..24835393:+	0.488004	0.76464
NC_060931.1:8228108..8228167:+	0.488004	0.76464
NC_060933.1:33123768..33123827:-	0.488004	0.76464
NC_060935.1:10326404..10326461:-	0.488004	0.76464
NC_060935.1:12413499..12413560:+	0.488004	0.76464
NC_060935.1:124927871..124927950:+	0.488004	0.76464
NC_060938.1:35489135..35489190:-	0.488004	0.76464
NC_060939.1:64916183..64916251:+	0.488004	0.76464
NC_060940.1:2816986..2817045:-	0.488004	0.76464
NC_060943.1:974334..974397:-	0.488004	0.76464
NC_060946.1:44406961..44407022:-	0.488004	0.76464
NC_060937.1:75002851..75002918:+	0.485622	0.762416
NC_060935.1:62661600..62661659:-	0.442909	0.71802
NC_060943.1:5226735..5226797:-	0.430216	0.716891
NC_060930.1:134012308..134012366:+	0.402462	0.757895
NC_060937.1:25899282..25899347:+	0.401918	0.659466
NC_060936.1:21397627..21397683:+	0.393658	0.80906
NC_060940.1:94801875..94801947:-	0.390634	0.772165
NC_060935.1:100980384..100980442:+	0.382083	0.808271
NC_060941.1:17183147..17183210:-	0.332501	0.812236
NC_060937.1:49199323..49199389:-	0.331736	0.836383
NC_060925.1:780938..780995:+	0.316189	0.846188
NC_060934.1:117011237..117011294:-	0.308284	0.841349
NC_060946.1:50933552..50933631:+	0.303393	0.850195
NC_060943.1:13077112..13077172:+	0.297656	0.853029
NC_060925.1:17562516..17562588:+	0.287814	0.853877
NC_060925.1:95003258..95003314:+	0.267322	0.84062
NC_060930.1:2586388..2586447:-	0.252854	0.857734
NC_060925.1:159479558..159479616:-	0.235132	0.885257
NC_060932.1:59271119..59271175:-	0.232868	0.830713
NC_060941.1:30333570..30333631:+	0.221501	0.891819
NC_060926.1:17784962..17785023:-	0.18566	0.779015
NC_060944.1:9235251..9235314:+	0.177356	0.848455
NC_060945.1:320153..320206:+	0.168662	0.900946
NC_060938.1:99217276..99217333:-	0.156371	0.919131
NC_060930.1:132249968..132250036:+	0.153645	0.877774
NC_060946.1:18498695..18498759:-	0.150566	0.902987
NC_060946.1:36800385..36800443:+	0.149995	0.921428
NC_060931.1:118000959..118001022:+	0.139271	0.931901
NC_060937.1:77408132..77408198:-	0.138958	0.839312
NC_060940.1:73753588..73753655:-	0.134891	0.933946
NC_060938.1:26274386..26274447:-	0.134578	0.934136
NC_060943.1:60536146..60536209:+	0.112447	0.865103
NC_060941.1:30333569..30333630:+	0.106791	0.946087
NC_060927.1:193390851..193390930:-	0.102938	0.943567
NC_060925.1:780938..780994:+	0.0971746	0.950871
NC_060926.1:36442270..36442327:+	0.0897397	0.88904
NC_060936.1:69179479..69179520:-	0.0889879	0.945917
NC_060939.1:54168106..54168166:-	0.0788437	0.957911
NC_060941.1:7739559..7739620:-	0.0747534	0.956674
NC_060934.1:23413529..23413588:+	0.0635039	0.938022
NC_060932.1:131604412..131604485:+	0.0631629	0.92205
NC_060930.1:160017597..160017666:-	0.0591651	0.946779
NC_060927.1:4445123..4445181:+	0.0285472	0.985014
NC_060938.1:89387911..89387956:+	0.0198253	0.990278
NC_060925.1:156024432..156024505:+	0	1
NC_060925.1:173223829..173223893:-	0	1
NC_060925.1:78525912..78525970:-	0	1
NC_060925.1:83857878..83857935:-	0	1
NC_060926.1:160975890..160975951:-	0	1
NC_060926.1:217705129..217705186:-	0	1
NC_060926.1:55137188..55137252:-	0	1
NC_060927.1:132142034..132142106:-	0	1
NC_060927.1:167124205..167124244:+	0	1
NC_060928.1:27459377..27459444:-	0	1
NC_060928.1:41175773..41175859:-	0	1
NC_060929.1:162092542..162092621:-	0	1
NC_060929.1:45282233..45282290:-	0	1
NC_060929.1:65542612..65542667:-	0	1
NC_060930.1:113453071..113453129:-	0	1
NC_060930.1:86185250..86185334:+	0	1
NC_060931.1:47759365..47759415:-	0	1
NC_060932.1:124470996..124471090:-	0	1
NC_060932.1:73724125..73724212:+	0	1
NC_060933.1:82478435..82478518:-	0	1
NC_060933.1:99898544..99898600:-	0	1
NC_060934.1:107618095..107618144:+	0	1
NC_060934.1:5854284..5854374:-	0	1
NC_060934.1:69628468..69628536:+	0	1
NC_060934.1:76276916..76276972:+	0	1
NC_060935.1:123595195..123595238:-	0	1
NC_060935.1:125916923..125916978:-	0	1
NC_060935.1:76165584..76165657:-	0	1
NC_060936.1:56125984..56126041:+	0	1
NC_060938.1:54242027..54242082:-	0	1
NC_060938.1:9860019..9860082:-	0	1
NC_060940.1:30137241..30137290:+	0	1
NC_060941.1:19136021..19136083:+	0	1
NC_060943.1:4075012..4075106:-	0	1
NC_060944.1:18380098..18380181:+	0	1
NC_060945.1:33263775..33263831:-	0	1
NC_060947.1:100376431..100376495:-	0	1
NC_060947.1:114835122..114835204:+	0	1
NC_060947.1:124785532..124785586:-	0	1
NC_060928.1:1733322..1733393:+	-0.000279515	0.999658
NC_060943.1:46088732..46088791:+	-0.00220061	0.998295
NC_060935.1:19880456..19880515:+	-0.0028111	0.998575
NC_060930.1:28459167..28459214:-	-0.013161	0.990001
NC_060938.1:89764499..89764559:-	-0.0247141	0.97216
NC_060935.1:708205..708264:-	-0.0308082	0.984919
NC_060936.1:642359..642420:-	-0.0336992	0.96758
NC_060927.1:162597201..162597260:+	-0.0432449	0.970519
NC_060926.1:100473129..100473178:+	-0.0447047	0.972166
NC_060946.1:32812056..32812123:-	-0.0693416	0.914125
NC_060943.1:60609949..60609998:-	-0.0705388	0.913836
NC_060927.1:38331388..38331449:+	-0.0708381	0.965332
NC_060941.1:19138014..19138073:-	-0.0754745	0.931136
NC_060948.1:7450698..7450760:+	-0.102641	0.946974
NC_060938.1:94357288..94357369:-	-0.103443	0.936795
NC_060926.1:29172883..29172945:-	-0.139655	0.931616
NC_060935.1:19832574..19832631:-	-0.152431	0.925476
NC_060925.1:43470984..43471046:+	-0.157207	0.923089
NC_060928.1:40944737..40944784:-	-0.162253	0.918498
NC_060926.1:54506017..54506079:+	-0.206077	0.8585
NC_060935.1:122185183..122185247:-	-0.206407	0.796641
NC_060935.1:119115011..119115096:-	-0.238408	0.867163
NC_060934.1:134197615..134197700:+	-0.250837	0.862837
NC_060938.1:17178802..17178858:-	-0.26837	0.829392
NC_060933.1:32472226..32472294:-	-0.269522	0.710672
NC_060934.1:38138809..38138873:+	-0.276001	0.865354
NC_060925.1:780935..780992:-	-0.276519	0.852491
NC_060941.1:82689967..82690023:-	-0.276979	0.865051
NC_060946.1:18375136..18375196:+	-0.300586	0.707075
NC_060926.1:48321732..48321779:+	-0.304936	0.846388
NC_060925.1:77799189..77799250:-	-0.310167	0.748661
NC_060927.1:200015149..200015209:+	-0.340096	0.820678
NC_060944.1:60320550..60320607:-	-0.345035	0.777539
NC_060943.1:19764265..19764322:-	-0.378784	0.815948
NC_060938.1:15189441..15189492:+	-0.423914	0.782591
NC_060925.1:112700624..112700677:+	-0.426972	0.792201
NC_060934.1:44352201..44352260:+	-0.436799	0.685954
NC_060933.1:96071293..96071363:+	-0.467959	0.72762
NC_060943.1:14207991..14208048:+	-0.480436	0.702736
NC_060939.1:46389178..46389233:-	-0.48483	0.71873
NC_060944.1:36724259..36724325:-	-0.490584	0.760165
NC_060929.1:112437194..112437253:-	-0.517574	0.750835
NC_060942.1:58948889..58948946:+	-0.517574	0.750835
NC_060930.1:33029209..33029267:-	-0.526881	0.742879
NC_060936.1:12762272..12762331:+	-0.531934	0.421101
NC_060925.1:167390113..167390175:+	-0.550694	0.735468
NC_060925.1:95003256..95003313:-	-0.550694	0.735468
NC_060929.1:140189824..140189886:+	-0.550694	0.735468
NC_060929.1:151025406..151025466:+	-0.550694	0.735468
NC_060935.1:10409619..10409669:-	-0.550694	0.735468
NC_060935.1:12413499..12413561:+	-0.550694	0.735468
NC_060938.1:74750184..74750238:-	-0.550694	0.735468
NC_060941.1:51712923..51712981:+	-0.550694	0.735468
NC_060925.1:212091819..212091887:+	-0.551753	0.660806
NC_060929.1:109251249..109251308:-	-0.603821	0.647174
NC_060930.1:53626848..53626915:-	-0.62667	0.683334
NC_060931.1:5609158..5609218:-	-0.62685	0.700542
NC_060933.1:138645902..138645963:+	-0.62685	0.700542
NC_060940.1:74149882..74149940:+	-0.62685	0.700542
NC_060944.1:47699723..47699797:-	-0.62685	0.700542
NC_060927.1:126819236..126819299:+	-0.628916	0.596066
NC_060943.1:46459514..46459574:-	-0.652147	0.489459
NC_060947.1:118162476..118162545:-	-0.660454	0.641187
NC_060946.1:20528007..20528062:+	-0.699394	0.617001
NC_060925.1:241059384..241059449:+	-0.720601	0.658407
NC_060926.1:207648877..207648934:+	-0.720601	0.658407
NC_060937.1:109465548..109465609:-	-0.733655	0.621431
NC_060925.1:95015465..95015521:-	-0.737051	0.651119
NC_060926.1:61976783..61976841:-	-0.737051	0.651119
NC_060929.1:126940567..126940623:+	-0.737051	0.651119
NC_060936.1:110446448..110446504:+	-0.737051	0.651119
NC_060936.1:110446450..110446503:+	-0.737051	0.651119
NC_060937.1:112749455..112749504:-	-0.737051	0.651119
NC_060940.1:4362034..4362093:+	-0.737051	0.651119
NC_060941.1:17760448..17760509:+	-0.737051	0.651119
NC_060942.1:1134345..1134405:+	-0.737051	0.651119
NC_060943.1:4011922..4011989:+	-0.737051	0.651119
NC_060946.1:24818582..24818642:+	-0.737051	0.651119
NC_060947.1:12005093..12005150:+	-0.737051	0.651119
NC_060943.1:47814214..47814273:+	-0.74188	0.629176
NC_060936.1:115416586..115416636:-	-0.743706	0.638096
NC_060929.1:135372971..135373025:+	-0.7456	0.642769
NC_060925.1:230648070..230648134:+	-0.762371	0.584003
NC_060947.1:48006565..48006625:-	-0.764723	0.635806
NC_060933.1:35582304..35582367:+	-0.777007	0.57835
NC_060925.1:214828798..214828865:+	-0.802829	0.622316
NC_060940.1:3198784..3198846:+	-0.876148	0.590881
NC_060946.1:32592420..32592505:+	-0.876148	0.590881
NC_060946.1:38709155..38709219:-	-0.876148	0.590881
NC_060927.1:48664364..48664418:-	-0.879259	0.576355
NC_060930.1:10590538..10590601:-	-0.88136	0.575358
NC_060943.1:51472375..51472437:+	-0.904052	0.544227
NC_060925.1:61315762..61315811:+	-0.905633	0.506344
NC_060936.1:106919532..106919600:+	-0.923622	0.570924
NC_060937.1:59183914..59183977:-	-0.923622	0.570924
NC_060934.1:93744408..93744466:+	-1.00359	0.524126
NC_060926.1:220117522..220117602:+	-1.00644	0.53689
NC_060927.1:35188851..35188912:-	-1.00644	0.53689
NC_060943.1:42272424..42272507:+	-1.00644	0.53689
NC_060925.1:181751284..181751366:-	-1.01128	0.5288
NC_060946.1:23817148..23817203:-	-1.04176	0.415341
NC_060932.1:131655430..131655494:-	-1.0696	0.511628
NC_060938.1:35489137..35489192:+	-1.0696	0.511628
NC_060940.1:30086888..30086948:-	-1.07622	0.509016
NC_060934.1:22733685..22733743:+	-1.09516	0.501584
NC_060925.1:204260690..204260750:+	-1.10343	0.438998
NC_060925.1:112968720..112968763:-	-1.12829	0.488723
NC_060934.1:5449882..5449940:+	-1.12999	0.488065
NC_060926.1:135775795..135775850:-	-1.14208	0.388297
NC_060933.1:137947086..137947145:+	-1.15821	0.477257
NC_060932.1:116661627..116661696:-	-1.15825	0.477243
NC_060926.1:131527654..131527731:-	-1.15825	0.477243
NC_060928.1:126131801..126131860:+	-1.16189	0.475858
NC_060940.1:63822793..63822851:+	-1.17406	0.471245
NC_060925.1:144579647..144579707:-	-1.18378	0.452009
NC_060925.1:146771450..146771510:+	-1.18378	0.452009
NC_060925.1:201146631..201146709:+	-1.19964	0.323659
NC_060938.1:74410496..74410575:-	-1.22365	0.452693
NC_060938.1:98923566..98923624:+	-1.28758	0.41293
NC_060931.1:151557376..151557429:-	-1.28858	0.35375
NC_060943.1:3943626..3943694:-	-1.31304	0.403614
NC_060934.1:52046437..52046495:+	-1.32427	0.416335
NC_060936.1:6339013..6339078:-	-1.32427	0.416335
NC_060931.1:55732733..55732808:-	-1.32474	0.416169
NC_060934.1:75000109..75000175:-	-1.34775	0.378146
NC_060930.1:37444586..37444649:-	-1.35457	0.40573
NC_060937.1:92967952..92968013:+	-1.36425	0.385035
NC_060931.1:116236897..116236946:+	-1.37488	0.398713
NC_060925.1:32633393..32633475:+	-1.40373	0.388872
NC_060925.1:44755920..44755984:-	-1.40373	0.388872
NC_060935.1:13555895..13555952:-	-1.41072	0.38651
NC_060933.1:148959928..148959990:-	-1.43858	0.377181
NC_060934.1:1053256..1053312:-	-1.44356	0.37553
NC_060927.1:191053710..191053768:+	-1.48741	0.361172
NC_060930.1:36316731..36316816:-	-1.48741	0.361172
NC_060944.1:2685640..2685721:+	-1.48741	0.361172
NC_060936.1:6981029..6981081:-	-1.49087	0.360052
NC_060935.1:1552075..1552132:-	-1.54499	0.342847
NC_060933.1:142611722..142611767:+	-1.59487	0.327462
NC_060947.1:1239040..1239094:+	-1.68584	0.299754
NC_060948.1:1259298..1259352:+	-1.68584	0.299754
NC_060927.1:12841820..12841892:-	-1.72297	0.279848
NC_060943.1:18418791..18418850:+	-1.7489	0.281746
NC_060933.1:98574257..98574297:-	-1.88453	0.0991169
NC_060925.1:75451609..75451666:+	-1.9254	0.235373
NC_060927.1:192999035..192999105:+	-1.95789	0.220994
NC_060931.1:144737971..144738020:+	-2.07267	0.169713
NC_060940.1:73461051..73461123:-	-2.07985	0.199694
NC_060942.1:3607585..3607627:-	-2.10956	0.193293
NC_060927.1:160880567..160880628:+	-2.14165	0.186526
NC_060938.1:90437805..90437864:+	-2.14227	0.186198
NC_060925.1:246627552..246627610:-	-2.24993	0.166848
NC_060934.1:90803672..90803737:-	-2.53532	0.111426
NC_060938.1:9677808..9677892:+	-2.58532	0.097638
NC_060944.1:40152781..40152855:-	-2.61506	0.106165
NC_060943.1:44084301..44084363:-	-3.57956	0.020936
NC_060926.1:231940882..231940961:-	-4.96503	0.0015223

## Sheet: Up
GeneID	log2(FC)	P-value
NC_060925.1:203674209..203674274:-	5.60844	1.75986e-05	aaaugagaaaggcugucgugacu
NC_060929.1:151642370..151642427:-	3.53634	0.0139371	caaaaauuguaauuacuuuggc
NC_060928.1:136590689..136590750:+	3.89156	0.0160308	cacucuggacucugaauc	only 3 inf
NC_060938.1:13408210..13408265:+	3.05524	0.0487772	ugccuucugacaguaggaguugga	only 4 inf
NC_060938.1:13618029..13618084:-	3.05524	0.0487772	ugccuucugacaguaggaguugga	only 4 inf
NC_060946.1:16391527..16391582:+	3.05524	0.0487772	ugccuucugacaguaggaguugga	only 4 inf
NC_060929.1:135455014..135455071:+	2.92401	0.0711156
NC_060938.1:18370797..18370844:+	2.64119	0.0968156
NC_060941.1:17783114..17783175:+	2.60957	0.101294
NC_060938.1:69642656..69642715:+	2.51842	0.121698
NC_060941.1:39750088..39750154:+	2.41941	0.128963
NC_060929.1:68403643..68403713:+	2.3608	0.138086
NC_060925.1:94743664..94743724:-	2.34881	0.147083
NC_060935.1:73936438..73936488:-	2.27665	0.152956
NC_060935.1:18102352..18102414:-	2.21944	0.163829
NC_060944.1:2723261..2723332:+	2.23627	0.169437
NC_060938.1:98923568..98923624:+	2.21515	0.17188
NC_060930.1:2720169..2720228:+	2.1427	0.179204
NC_060943.1:57228369..57228440:+	2.09788	0.188612
NC_060934.1:69628512..69628574:+	2.08549	0.20012
NC_060932.1:80199299..80199364:-	1.99421	0.211981
NC_060925.1:207048142..207048205:-	1.96197	0.226443
NC_060925.1:10055246..10055310:+	1.94771	0.23
NC_060927.1:27376919..27376990:-	1.86978	0.24931
NC_060929.1:68403641..68403713:+	1.80829	0.259501
NC_060940.1:64343734..64343800:-	1.77163	0.275331
NC_060938.1:62882989..62883049:-	1.76921	0.276011
NC_060945.1:36090549..36090608:+	1.72301	0.288922
NC_060933.1:137947086..137947144:+	1.67343	0.303226
NC_060930.1:33023024..33023093:+	1.53602	0.303426
NC_060926.1:188786289..188786346:-	1.49293	0.314484
NC_060925.1:149359612..149359666:+	1.62914	0.316383
NC_060925.1:117864047..117864105:-	1.61029	0.322082
NC_060927.1:138739430..138739502:+	1.60453	0.32382
NC_060929.1:55713171..55713232:-	1.59761	0.32596
NC_060941.1:29665340..29665409:+	1.43932	0.328337
NC_060925.1:213739523..213739580:-	1.57207	0.333829
NC_060935.1:92572685..92572745:+	1.57207	0.333829
NC_060927.1:145163510..145163555:+	1.49395	0.358793
NC_060938.1:17182773..17182824:-	1.47267	0.365733
NC_060933.1:29049198..29049255:-	1.44843	0.368895
NC_060929.1:135372972..135373024:+	1.45048	0.373132
NC_060930.1:32792238..32792295:+	1.43596	0.377981
NC_060935.1:44388472..44388539:+	1.42897	0.380326
NC_060928.1:9118442..9118490:-	1.42167	0.382769
NC_060935.1:19880455..19880515:+	1.3712	0.382796
NC_060925.1:241722629..241722689:-	1.25543	0.389254
NC_060937.1:78859367..78859422:-	1.36367	0.402501
NC_060941.1:48512568..48512625:+	1.20191	0.404482
NC_060933.1:148405584..148405621:-	1.30205	0.405782
NC_060928.1:145025336..145025398:+	1.3367	0.408094
NC_060936.1:66787428..66787489:-	1.34049	0.410553
NC_060936.1:66787430..66787491:+	1.34049	0.410553
NC_060939.1:50396957..50397012:-	1.33993	0.410751
NC_060935.1:47889538..47889599:-	1.32771	0.415033
NC_060925.1:178079833..178079885:-	1.30784	0.422058
NC_060943.1:19442354..19442412:-	1.22261	0.423438
NC_060936.1:46147964..46148029:-	1.29711	0.425878
NC_060941.1:39749941..39749995:+	1.234	0.434666
NC_060941.1:19525749..19525810:-	1.26166	0.438647
NC_060928.1:79314369..79314428:-	1.23442	0.442797
NC_060946.1:21355359..21355418:+	1.23614	0.447973
NC_060939.1:74064974..74065033:-	1.1952	0.463163
NC_060929.1:141244306..141244395:+	1.18947	0.465315
NC_060926.1:88066990..88067050:-	1.16437	0.474793
NC_060927.1:192999035..192999104:+	1.15536	0.478222
NC_060943.1:1221883..1221948:-	1.14395	0.48258
NC_060947.1:148517507..148517569:+	1.14395	0.48258
NC_060926.1:71537945..71538031:+	1.07749	0.492681
NC_060947.1:6741160..6741229:+	1.07749	0.492681
NC_060944.1:63343951..63344017:+	1.01089	0.496919
NC_060933.1:19076525..19076587:-	1.09349	0.502119
NC_060925.1:150414895..150414952:+	1.09339	0.502161
NC_060932.1:116661629..116661696:-	1.08525	0.505352
NC_060925.1:18892209..18892271:-	1.0753	0.509265
NC_060945.1:34593008..34593063:-	1.0728	0.510253
NC_060932.1:77363668..77363725:-	1.06524	0.51324
NC_060938.1:26162774..26162838:-	1.06524	0.51324
NC_060926.1:54573051..54573113:+	1.05443	0.517531
NC_060929.1:142375947..142376004:+	1.05443	0.517531
NC_060936.1:71851617..71851674:+	1.03528	0.524262

## Sheet: Down
GeneID	log2(FC)	P-value
NC_060926.1:231940882..231940961:-	-4.96503	0.0015223	ggauaugaugacugauuaccugaga	only in 4 mock
NC_060943.1:44084301..44084363:-	-3.57956	0.020936	ugcacgcgaccauagagccuuc	only in 4 mock
NC_060938.1:9677808..9677892:+	-2.58532	0.097638
NC_060933.1:98574257..98574297:-	-1.88453	0.0991169
NC_060944.1:40152781..40152855:-	-2.61506	0.106165
NC_060934.1:90803672..90803737:-	-2.53532	0.111426
NC_060925.1:246627552..246627610:-	-2.24993	0.166848
NC_060931.1:144737971..144738020:+	-2.07267	0.169713
NC_060938.1:90437805..90437864:+	-2.14227	0.186198
NC_060927.1:160880567..160880628:+	-2.14165	0.186526
NC_060942.1:3607585..3607627:-	-2.10956	0.193293
NC_060940.1:73461051..73461123:-	-2.07985	0.199694
NC_060927.1:192999035..192999105:+	-1.95789	0.220994
NC_060925.1:75451609..75451666:+	-1.9254	0.235373
NC_060927.1:12841820..12841892:-	-1.72297	0.279848
NC_060943.1:18418791..18418850:+	-1.7489	0.281746
NC_060947.1:1239040..1239094:+	-1.68584	0.299754
NC_060948.1:1259298..1259352:+	-1.68584	0.299754
NC_060925.1:201146631..201146709:+	-1.19964	0.323659
NC_060933.1:142611722..142611767:+	-1.59487	0.327462
NC_060935.1:1552075..1552132:-	-1.54499	0.342847
NC_060931.1:151557376..151557429:-	-1.28858	0.35375
NC_060936.1:6981029..6981081:-	-1.49087	0.360052
NC_060927.1:191053710..191053768:+	-1.48741	0.361172
NC_060930.1:36316731..36316816:-	-1.48741	0.361172
NC_060944.1:2685640..2685721:+	-1.48741	0.361172
NC_060934.1:1053256..1053312:-	-1.44356	0.37553
NC_060933.1:148959928..148959990:-	-1.43858	0.377181
NC_060934.1:75000109..75000175:-	-1.34775	0.378146
NC_060937.1:92967952..92968013:+	-1.36425	0.385035
NC_060935.1:13555895..13555952:-	-1.41072	0.38651
NC_060926.1:135775795..135775850:-	-1.14208	0.388297
NC_060925.1:32633393..32633475:+	-1.40373	0.388872
NC_060925.1:44755920..44755984:-	-1.40373	0.388872
NC_060931.1:116236897..116236946:+	-1.37488	0.398713
NC_060943.1:3943626..3943694:-	-1.31304	0.403614
NC_060930.1:37444586..37444649:-	-1.35457	0.40573
NC_060938.1:98923566..98923624:+	-1.28758	0.41293
NC_060946.1:23817148..23817203:-	-1.04176	0.415341
NC_060931.1:55732733..55732808:-	-1.32474	0.416169
NC_060934.1:52046437..52046495:+	-1.32427	0.416335
NC_060936.1:6339013..6339078:-	-1.32427	0.416335
NC_060925.1:204260690..204260750:+	-1.10343	0.438998
NC_060925.1:144579647..144579707:-	-1.18378	0.452009
NC_060925.1:146771450..146771510:+	-1.18378	0.452009
NC_060938.1:74410496..74410575:-	-1.22365	0.452693
NC_060940.1:63822793..63822851:+	-1.17406	0.471245
NC_060928.1:126131801..126131860:+	-1.16189	0.475858
NC_060926.1:131527654..131527731:-	-1.15825	0.477243
NC_060932.1:116661627..116661696:-	-1.15825	0.477243
NC_060933.1:137947086..137947145:+	-1.15821	0.477257
NC_060934.1:5449882..5449940:+	-1.12999	0.488065
NC_060925.1:112968720..112968763:-	-1.12829	0.488723
NC_060934.1:22733685..22733743:+	-1.09516	0.501584
NC_060940.1:30086888..30086948:-	-1.07622	0.509016
NC_060932.1:131655430..131655494:-	-1.0696	0.511628
NC_060938.1:35489137..35489192:+	-1.0696	0.511628
NC_060934.1:93744408..93744466:+	-1.00359	0.524126
NC_060925.1:181751284..181751366:-	-1.01128	0.5288
NC_060926.1:220117522..220117602:+	-1.00644	0.53689
NC_060927.1:35188851..35188912:-	-1.00644	0.53689
NC_060943.1:42272424..42272507:+	-1.00644	0.53689
