# Supplementary material for: Identification and Potential Roles of Human MicroRNAs in Ebola Virus Infection and Disease Pathogenesis
Source: Genes (Basel). 2024 Mar 25;15(4):403. doi: 10.3390/genes15040403 (PMC11049046; doi:10.3390/genes15040403)
Supplement: Supplementary file 1 [file genes-15-00403-s001.zip › Mensah-Bonsu_Supplementary information/Supplemental_FileS2 - Predicted Targets & Functinal Analysis of BWA Identified miRNAs.xlsx]

## Sheet: hsa-miR-33b-5p
Target Detail	Target Rank	Target Score	miRNA Name	Gene Symbol	Gene Description								Category	Term	RT	Genes	Count	%	P-Value	Benjamini
Details	1	100	hsa-miR-33b-5p	ABCA1	ATP binding cassette subfamily A member 1								KEGG_PATHWAY	Glutamatergic synapse	RT	GRM8, SLC17A6, GRIK2, CACNA1C	4	3.5	0.027	1
Details	2	99	hsa-miR-33b-5p	HMGA2	high mobility group AT-hook 2								KEGG_PATHWAY	Adipocytokine signaling pathway	RT	CPT1A, MAPK8, NPY	3	2.6	0.058	1
Details	3	99	hsa-miR-33b-5p	CDK6	cyclin dependent kinase 6								KEGG_PATHWAY	Central carbon metabolism in cancer	RT	PDGFRA, LDHA, SIRT6	3	2.6	0.06	1
Details	4	99	hsa-miR-33b-5p	YWHAH	tyrosine 3-monooxygenase/tryptophan 5-monooxygenase activation protein eta								KEGG_PATHWAY	Glioma	RT	PDGFRA, CDK6, CAMK4	3	2.6	0.067	1
Details	5	99	hsa-miR-33b-5p	CROT	carnitine O-octanoyltransferase								KEGG_PATHWAY	MAPK signaling pathway	RT	PDGFRA, MAPK8, MAP3K1, CACNA1C, MAP4K4	5	4.3	0.09	1
Details	6	98	hsa-miR-33b-5p	CADM2	cell adhesion molecule 2								KEGG_PATHWAY	GnRH signaling pathway	RT	MAPK8, MAP3K1, CACNA1C	3	2.6	0.097	1
Details	7	97	hsa-miR-33b-5p	HADHB	hydroxyacyl-CoA dehydrogenase trifunctional multienzyme complex subunit beta
Details	8	97	hsa-miR-33b-5p	DYNC1LI2	dynein cytoplasmic 1 light intermediate chain 2
Details	9	97	hsa-miR-33b-5p	RORA	RAR related orphan receptor A								Category	Term	RT	Genes	Count	%	P-Value	Benjamini
Details	10	96	hsa-miR-33b-5p	CPEB2	cytoplasmic polyadenylation element binding protein 2								GOTERM_BP_DIRECT	positive regulation of transcription, DNA-templated	RT	KMT2E, SIX4, ZNF281, CAMK4, PIM1, HMGA2, ARID5B, RORA, NAA15, ARID1B, HIPK2, YWHAH	12	10.4	0.0018	0.83
Details	11	96	hsa-miR-33b-5p	HBS1L	HBS1 like translational GTPase								GOTERM_BP_DIRECT	protein phosphorylation	RT	MAPK8, MAP3K1, CDK6, CAMK4, PIM1, PIM3, HIPK2, CDK16, MAP4K4	9	7.8	0.0026	0.83
Details	12	95	hsa-miR-33b-5p	CAMK4	calcium/calmodulin dependent protein kinase IV								GOTERM_BP_DIRECT	negative regulation of transcription from RNA polymerase II promoter	RT	ZNF140, ZNF281, PHF12, SATB2, HMGA2, ARID5B, ZBTB34, SIRT6, PHF6, BACH1, HIPK2, SKI, CDK6, INSM1	14	12.2	0.003	0.83
Details	13	95	hsa-miR-33b-5p	ABHD2	abhydrolase domain containing 2								GOTERM_BP_DIRECT	regulation of JNK cascade	RT	RAP2A, GRIK2, MAP4K4	3	2.6	0.0037	0.83
Details	14	95	hsa-miR-33b-5p	MTRNR2L3	MT-RNR2 like 3								GOTERM_BP_DIRECT	palate development	RT	SKI, PDGFRA, SATB2, ARID5B	4	3.5	0.0053	0.97
Details	15	95	hsa-miR-33b-5p	GLCCI1	glucocorticoid induced 1								GOTERM_BP_DIRECT	negative regulation of cellular senescence	RT	CDK6, HMGA2, SIRT6	3	2.6	0.0098	1
Details	16	95	hsa-miR-33b-5p	GRM8	glutamate metabotropic receptor 8								GOTERM_BP_DIRECT	negative regulation of neuron apoptotic process	RT	SIX4, EN2, GRIK2, CPEB2, HIPK2	5	4.3	0.011	1
Details	17	94	hsa-miR-33b-5p	ZNF140	zinc finger protein 140								GOTERM_BP_DIRECT	face morphogenesis	RT	PDGFRA, STON1, ARID5B	3	2.6	0.013	1
Details	18	94	hsa-miR-33b-5p	ZNF281	zinc finger protein 281								GOTERM_BP_DIRECT	platelet-derived growth factor receptor signaling pathway	RT	SKI, PDGFRA, ARID5B	3	2.6	0.013	1
Details	19	94	hsa-miR-33b-5p	PIM1	Pim-1 proto-oncogene, serine/threonine kinase								GOTERM_BP_DIRECT	camera-type eye development	RT	SKI, CACNA1C, SLC25A25	3	2.6	0.023	1
Details	20	94	hsa-miR-33b-5p	GRIK2	glutamate ionotropic receptor kainate type subunit 2								GOTERM_BP_DIRECT	negative regulation of apoptotic process	RT	MAPK8, NAT8, SIX4, PIM1, HMGA2, PIM3, NAA15, MAP4K4	8	7	0.026	1
Details	21	93	hsa-miR-33b-5p	PNMA1	PNMA family member 1								GOTERM_BP_DIRECT	fatty acid beta-oxidation	RT	HADHB, CPT1A, CROT	3	2.6	0.029	1
Details	22	93	hsa-miR-33b-5p	NAA15	N(alpha)-acetyltransferase 15, NatA auxiliary subunit								GOTERM_BP_DIRECT	trigeminal ganglion development	RT	SIX4, SEMA3A	2	1.7	0.032	1
Details	23	93	hsa-miR-33b-5p	RAP2A	RAP2A, member of RAS oncogene family								GOTERM_BP_DIRECT	response to calcium ion	RT	TPH2, AHCYL1, KCNMA1	3	2.6	0.035	1
Details	24	93	hsa-miR-33b-5p	ARID5B	AT-rich interaction domain 5B								GOTERM_BP_DIRECT	positive regulation of fibroblast proliferation	RT	PDGFRA, CDK6, SIRT6	3	2.6	0.036	1
Details	25	93	hsa-miR-33b-5p	KCNMA1	potassium calcium-activated channel subfamily M alpha 1								GOTERM_BP_DIRECT	gene expression	RT	HADHB, NPC1, SGCB, HIPK2	4	3.5	0.039	1
Details	26	93	hsa-miR-33b-5p	TTC28	tetratricopeptide repeat domain 28								GOTERM_BP_DIRECT	carnitine metabolic process	RT	CPT1A, CROT	2	1.7	0.042	1
Details	27	93	hsa-miR-33b-5p	CLSPN	claspin								GOTERM_BP_DIRECT	multicellular organism development	RT	PDGFRA, VCAN, EN2, PIM1	4	3.5	0.042	1
Details	28	93	hsa-miR-33b-5p	ARMC8	armadillo repeat containing 8								GOTERM_BP_DIRECT	cell cycle	RT	KMT2E, PIM1, HMGA2, PIM3, INSM1, TTC28	6	5.2	0.047	1
Details	29	93	hsa-miR-33b-5p	PHACTR2	phosphatase and actin regulator 2
Details	30	92	hsa-miR-33b-5p	SAMD8	sterile alpha motif domain containing 8
Details	31	92	hsa-miR-33b-5p	SCN8A	sodium voltage-gated channel alpha subunit 8
Details	32	92	hsa-miR-33b-5p	SLC12A5	solute carrier family 12 member 5
Details	33	92	hsa-miR-33b-5p	CDK16	cyclin dependent kinase 16
Details	34	91	hsa-miR-33b-5p	CPT1A	carnitine palmitoyltransferase 1A
Details	35	91	hsa-miR-33b-5p	HIPK2	homeodomain interacting protein kinase 2
Details	36	91	hsa-miR-33b-5p	NAT8	N-acetyltransferase 8 (putative)
Details	37	91	hsa-miR-33b-5p	ERBIN	erbb2 interacting protein
Details	38	91	hsa-miR-33b-5p	DSC3	desmocollin 3
Details	39	91	hsa-miR-33b-5p	PDGFRA	platelet derived growth factor receptor alpha
Details	40	91	hsa-miR-33b-5p	VCAN	versican
Details	41	91	hsa-miR-33b-5p	ANKRD44	ankyrin repeat domain 44
Details	42	91	hsa-miR-33b-5p	DENND1B	DENN domain containing 1B
Details	43	90	hsa-miR-33b-5p	B3GALT2	beta-1,3-galactosyltransferase 2
Details	44	90	hsa-miR-33b-5p	BACH1	BTB domain and CNC homolog 1
Details	45	90	hsa-miR-33b-5p	MBOAT2	membrane bound O-acyltransferase domain containing 2
Details	46	90	hsa-miR-33b-5p	FBXO47	F-box protein 47
Details	47	90	hsa-miR-33b-5p	SEC24C	SEC24 homolog C, COPII coat complex component
Details	48	90	hsa-miR-33b-5p	MEGF10	multiple EGF like domains 10
Details	49	89	hsa-miR-33b-5p	MRPS25	mitochondrial ribosomal protein S25
Details	50	89	hsa-miR-33b-5p	SLC14A1	solute carrier family 14 member 1 (Kidd blood group)
Details	51	89	hsa-miR-33b-5p	EN2	engrailed homeobox 2
Details	52	89	hsa-miR-33b-5p	C5orf47	chromosome 5 open reading frame 47
Details	53	88	hsa-miR-33b-5p	MSRB3	methionine sulfoxide reductase B3
Details	54	88	hsa-miR-33b-5p	CALN1	calneuron 1
Details	55	88	hsa-miR-33b-5p	KMT2E	lysine methyltransferase 2E
Details	56	87	hsa-miR-33b-5p	CACNA1C	calcium voltage-gated channel subunit alpha1 C
Details	57	87	hsa-miR-33b-5p	SREK1	splicing regulatory glutamic acid and lysine rich protein 1
Details	58	87	hsa-miR-33b-5p	SIRT6	sirtuin 6
Details	59	87	hsa-miR-33b-5p	MAPK8	mitogen-activated protein kinase 8
Details	60	87	hsa-miR-33b-5p	SLC26A7	solute carrier family 26 member 7
Details	61	87	hsa-miR-33b-5p	KIAA1549L	KIAA1549 like
Details	62	87	hsa-miR-33b-5p	EBF1	EBF transcription factor 1
Details	63	87	hsa-miR-33b-5p	NPC1	NPC intracellular cholesterol transporter 1
Details	64	86	hsa-miR-33b-5p	RASEF	RAS and EF-hand domain containing
Details	65	86	hsa-miR-33b-5p	ATL2	atlastin GTPase 2
Details	66	86	hsa-miR-33b-5p	SLC17A6	solute carrier family 17 member 6
Details	67	86	hsa-miR-33b-5p	SATB2	SATB homeobox 2
Details	68	86	hsa-miR-33b-5p	NUFIP2	nuclear FMR1 interacting protein 2
Details	69	85	hsa-miR-33b-5p	STS	steroid sulfatase
Details	70	85	hsa-miR-33b-5p	PHF12	PHD finger protein 12
Details	71	85	hsa-miR-33b-5p	C12orf50	chromosome 12 open reading frame 50
Details	72	85	hsa-miR-33b-5p	LDHA	lactate dehydrogenase A
Details	73	85	hsa-miR-33b-5p	SGIP1	SH3 domain GRB2 like endophilin interacting protein 1
Details	74	85	hsa-miR-33b-5p	TRIM67	tripartite motif containing 67
Details	75	85	hsa-miR-33b-5p	WDFY3	WD repeat and FYVE domain containing 3
Details	76	85	hsa-miR-33b-5p	ARID1B	AT-rich interaction domain 1B
Details	77	85	hsa-miR-33b-5p	SMARCA5	SWI/SNF related, matrix associated, actin dependent regulator of chromatin, subfamily a, member 5
Details	78	85	hsa-miR-33b-5p	MAP4K4	mitogen-activated protein kinase kinase kinase kinase 4
Details	79	85	hsa-miR-33b-5p	SECISBP2L	SECIS binding protein 2 like
Details	80	84	hsa-miR-33b-5p	TMEM86A	transmembrane protein 86A
Details	81	84	hsa-miR-33b-5p	TRIQK	triple QxxK/R motif containing
Details	82	84	hsa-miR-33b-5p	RIMBP2	RIMS binding protein 2
Details	83	84	hsa-miR-33b-5p	SKI	SKI proto-oncogene
Details	84	84	hsa-miR-33b-5p	CD96	CD96 molecule
Details	85	84	hsa-miR-33b-5p	STON1	stonin 1
Details	86	84	hsa-miR-33b-5p	HOXC10	homeobox C10
Details	87	84	hsa-miR-33b-5p	POF1B	POF1B, actin binding protein
Details	88	83	hsa-miR-33b-5p	PIM3	Pim-3 proto-oncogene, serine/threonine kinase
Details	89	83	hsa-miR-33b-5p	SOWAHC	sosondowah ankyrin repeat domain family member C
Details	90	83	hsa-miR-33b-5p	ZBTB34	zinc finger and BTB domain containing 34
Details	91	83	hsa-miR-33b-5p	LRRC19	leucine rich repeat containing 19
Details	92	83	hsa-miR-33b-5p	SLC25A25	solute carrier family 25 member 25
Details	93	82	hsa-miR-33b-5p	NIPAL4	NIPA like domain containing 4
Details	94	82	hsa-miR-33b-5p	CAMTA1	calmodulin binding transcription activator 1
Details	95	82	hsa-miR-33b-5p	INSM1	INSM transcriptional repressor 1
Details	96	82	hsa-miR-33b-5p	SIX4	SIX homeobox 4
Details	97	82	hsa-miR-33b-5p	EXPH5	exophilin 5
Details	98	82	hsa-miR-33b-5p	SEMA3A	semaphorin 3A
Details	99	82	hsa-miR-33b-5p	MAP3K1	mitogen-activated protein kinase kinase kinase 1
Details	100	82	hsa-miR-33b-5p	SGCB	sarcoglycan beta
Details	101	82	hsa-miR-33b-5p	ZC3H12C	zinc finger CCCH-type containing 12C
Details	102	81	hsa-miR-33b-5p	LIMCH1	LIM and calponin homology domains 1
Details	103	81	hsa-miR-33b-5p	DPY19L1	dpy-19 like C-mannosyltransferase 1
Details	104	81	hsa-miR-33b-5p	CCNYL1	cyclin Y like 1
Details	105	81	hsa-miR-33b-5p	NPY	neuropeptide Y
Details	106	81	hsa-miR-33b-5p	LDLRAD4	low density lipoprotein receptor class A domain containing 4
Details	107	81	hsa-miR-33b-5p	SLC39A14	solute carrier family 39 member 14
Details	108	81	hsa-miR-33b-5p	AHCYL1	adenosylhomocysteinase like 1
Details	109	81	hsa-miR-33b-5p	HRNR	hornerin
Details	110	81	hsa-miR-33b-5p	ANKRD29	ankyrin repeat domain 29
Details	111	80	hsa-miR-33b-5p	LUC7L3	LUC7 like 3 pre-mRNA splicing factor
Details	112	80	hsa-miR-33b-5p	REEP1	receptor accessory protein 1
Details	113	80	hsa-miR-33b-5p	TPH2	tryptophan hydroxylase 2
Details	114	80	hsa-miR-33b-5p	TENT5C	terminal nucleotidyltransferase 5C
Details	115	80	hsa-miR-33b-5p	PHF6	PHD finger protein 6

## Sheet: hsa-miR-1305
Target Detail	Target Rank	Target Score	miRNA Name	Gene Symbol	Gene Description								Category	Term	RT	Genes	Count	%	P-Value	Benjamini
Details	1	100	hsa-miR-1305	ZBTB11	zinc finger and BTB domain containing 11								KEGG_PATHWAY	FoxO signaling pathway	RT	TGFB2, PRKAA2, IGF1, FOXO3, TGFBR1, ATG12, BCL6, C8ORF44-SGK3, MDM2, EP300, KRAS, SGK3, RAG2, SOS1	14	2.7	2.6e-05	0.0067
Details	2	100	hsa-miR-1305	NMU	neuromedin U								KEGG_PATHWAY	Cellular senescence	RT	PPP3CA, TGFB2, RBBP4, MDM2, NFATC3, ITPR2, KRAS, HIPK1, SLC25A5, FOXO3, TGFBR1	11	2.1	0.0062	0.59
Details	3	100	hsa-miR-1305	GALNT3	polypeptide N-acetylgalactosaminyltransferase 3								KEGG_PATHWAY	Gap junction	RT	GUCY1A2, TUBB2B, TUBB, LPAR1, ITPR2, KRAS, SOS1, PRKG1	8	1.5	0.0068	0.59
Details	4	100	hsa-miR-1305	GCNT1	glucosaminyl (N-acetyl) transferase 1								KEGG_PATHWAY	AMPK signaling pathway	RT	PFKFB3, PRKAA2, PPP2R2B, STRADB, PPP2R3A, HMGCR, IGF1, FOXO3, ACACB	9	1.7	0.012	0.76
Details	5	100	hsa-miR-1305	ESCO2	establishment of sister chromatid cohesion N-acetyltransferase 2								KEGG_PATHWAY	Axon guidance	RT	ITGB1, PPP3CA, FZD3, TRPC3, RASA1, SEMA6D, NFATC3, KRAS, SRGAP2, SRGAP1, ROBO1	11	2.1	0.017	0.76
Details	6	99	hsa-miR-1305	CSGALNACT2	chondroitin sulfate N-acetylgalactosaminyltransferase 2								KEGG_PATHWAY	mTOR signaling pathway	RT	FZD3, CLIP1, PRKAA2, RRAGC, STRADB, KRAS, RICTOR, IGF1, WNT16, SOS1	10	1.9	0.018	0.76
Details	7	99	hsa-miR-1305	DCUN1D1	defective in cullin neddylation 1 domain containing 1								KEGG_PATHWAY	Signaling pathways regulating pluripotency of stem cells	RT	FZD3, ZFHX3, SETDB1, KRAS, IGF1, WNT16, SKIL, ACVR2B, ACVR2A	9	1.7	0.029	0.9
Details	8	99	hsa-miR-1305	MSRB3	methionine sulfoxide reductase B3								KEGG_PATHWAY	Pathways of neurodegeneration - multiple diseases	RT	FZD3, GPR37, TRPC3, DNAH5, TUBB, GPX8, ITPR2, ATP2A1, WIPI2, WNT16, EIF2S1, PPP3CA, TUBB2B, ATXN1, ALS2, VAPB, PSMC2, KRAS, SLC25A5, GRIA4	20	3.9	0.033	0.9
Details	9	99	hsa-miR-1305	CPSF6	cleavage and polyadenylation specific factor 6								KEGG_PATHWAY	mRNA surveillance pathway	RT	CPSF7, CPSF6, PPP2R2B, CSTF2, PAPOLA, PABPC4L, PPP2R3A	7	1.4	0.036	0.9
Details	10	99	hsa-miR-1305	TMPO	thymopoietin								KEGG_PATHWAY	Hypertrophic cardiomyopathy	RT	ITGB1, TGFB2, CACNB4, PRKAA2, CACNA2D1, ATP2A1, IGF1	7	1.4	0.036	0.9
Details	11	99	hsa-miR-1305	RAB3C	RAB3C, member RAS oncogene family								KEGG_PATHWAY	PI3K-Akt signaling pathway	RT	ITGB1, PHLPP1, PRKAA2, LPAR1, PPP2R3A, IGF1, FOXO3, GHR, KITLG, GNG2, C8ORF44-SGK3, PPP2R2B, MDM2, KRAS, SGK3, SOS1	16	3.1	0.039	0.9
Details	12	99	hsa-miR-1305	CAV1	caveolin 1								KEGG_PATHWAY	Hippo signaling pathway	RT	TGFB2, FZD3, PATJ, FRMD6, PPP2R2B, CCN2, WNT16, TGFBR1, LLGL1	9	1.7	0.046	0.9
Details	13	99	hsa-miR-1305	PPP4R2	protein phosphatase 4 regulatory subunit 2								KEGG_PATHWAY	Cell cycle	RT	TGFB2, WEE1, NIPBL, ESCO1, RAD21, MDM2, EP300, ESCO2, CDC14B	9	1.7	0.046	0.9
Details	14	99	hsa-miR-1305	ALAD	aminolevulinate dehydratase								KEGG_PATHWAY	C-type lectin receptor signaling pathway	RT	PPP3CA, IL23A, MDM2, NFATC3, NLRP3, ITPR2, KRAS	7	1.4	0.048	0.9
Details	15	99	hsa-miR-1305	BANK1	B cell scaffold protein with ankyrin repeats 1
Details	16	99	hsa-miR-1305	REPS2	RALBP1 associated Eps domain containing 2
Details	17	99	hsa-miR-1305	SLC25A46	solute carrier family 25 member 46								Category	Term	RT	Genes	Count	%	P-Value	Benjamini
Details	18	98	hsa-miR-1305	ACVR2A	activin A receptor type 2A								GOTERM_BP_DIRECT	negative regulation of transcription, DNA-templated	RT	CREBZF, CITED2, ZBTB21, AHR, HDAC9, ZBTB4, STRN3, NPAT, NIPBL, BCLAF1, ZMYM2, LBH, ATXN1, RBBP4, TRIM24, ZNF503, SOX9, RUNX1T1, KLF11, SFMBT2, MBD2, HMGA2, RFX3, ZNF12, PROX1, PHC3, CDYL2, FOXP1, GCFC2, MDFIC, BCL6, SP3, PAX9, MDM2, CLOCK	35	6.8	4.9e-06	0.013
Details	19	98	hsa-miR-1305	TRPC3	transient receptor potential cation channel subfamily C member 3								GOTERM_BP_DIRECT	negative regulation of transcription from RNA polymerase II promoter	RT	MAGEH1, CITED2, ZBTB21, ZBTB20, MOSPD1, ARID4B, HMGB1, FOXO3, HDAC9, ZBTB4, STRN3, IKZF5, ELK4, NIPBL, ATXN1, RBBP4, SALL4, MXI1, EP300, SOX9, SKIL, KLF11, KLF12, ZFHX3, ZNF263, ZNF140, CAV1, MBD2, NFATC3, HMGA2, LARP7, SOX11, PROX1, ACVR2B, ETV5, HOPX, FOXP1, MMP12, KLF5, AEBP2, BCL6, PKIA, SP3, CREBRF, MDM2, ZNF557	46	8.9	0.00012	0.15
Details	20	98	hsa-miR-1305	SP3	Sp3 transcription factor								GOTERM_BP_DIRECT	positive regulation of transcription from RNA polymerase II promoter	RT	CREBZF, EHF, ONECUT2, CITED2, CHD6, UBP1, ARID4B, AHR, HMGB1, ELK4, PPP3CA, NIPBL, SALL4, EP300, SOX9, KLF12, RFX3, SOX11, PROX1, ZFY, ZFX, ETV5, MMP12, PYGO1, ADCYAP1, IL23A, PAX9, ZNF780B, PHIP, PGR, CLOCK, MOSPD1, FOXO3, STRN3, BCLAF3, NPAT, BCLAF1, NLRP3, ZNF263, ZFHX3, NFATC3, HMGA2, ESRRG, IGF1, USF3, ACVR2A, KLF5, SP3, CREBRF, CDK12, SSBP2	51	9.8	0.00039	0.21
Details	21	98	hsa-miR-1305	MLLT3	MLLT3, super elongation complex subunit								GOTERM_BP_DIRECT	negative regulation of gene expression	RT	TGFB2, PRKAA2, NDFIP1, SETDB1, CITED2, SFMBT2, ZBTB20, SOX11, IGF1, ACACB, ROBO1, FOXP1, PPP3CA, OCLN, TP53INP1, ZNF503, PGR, SOX9, CCN2, MARK1	20	3.9	0.0004	0.21
Details	22	98	hsa-miR-1305	MDM2	MDM2 proto-oncogene								GOTERM_BP_DIRECT	regulation of transcription, DNA-templated	RT	USP13, BNC2, CITED2, JADE1, ARID4B, AHR, MLLT3, ZBTB4, NPAS3, LBH, ATXN1, RBBP4, ZNF800, ZNF426, ZIM3, ZNF662, ZFHX3, ZNF263, ZNF140, DENND4A, SFMBT2, EAF1, HMGA2, RFX3, SOX11, ESRRG, ZNF12, ZBTB11, PROX1, ZFY, ACVR2B, ZFX, TGFBR1, GCFC2, ZZZ3, SP3, PAX9, PPIE, TERF2IP, ZNF780B, ZNF557, SSBP2, CLOCK, VGLL3	44	8.5	0.00041	0.21
Details	23	98	hsa-miR-1305	SORCS3	sortilin related VPS10 domain containing receptor 3								GOTERM_BP_DIRECT	positive regulation of transcription, DNA-templated	RT	CITED2, JADE1, AHR, FOXO3, MLLT3, NPAS3, NPAT, LBH, RBBP4, ATXN7, TP53INP1, TRIM24, EP300, SOX9, ZFHX3, RBPMS, EAF1, MBD2, DYRK1A, NFATC3, HMGA2, RFX3, SOX11, IGF1, MED4, ILF2, TGFBR1, MDFIC, KANSL1, SP3, PHIP, TAF4, CLOCK, KDM7A	34	6.6	0.00064	0.28
Details	24	98	hsa-miR-1305	KATNBL1	katanin regulatory subunit B1 like 1								GOTERM_BP_DIRECT	regulation of transcription from RNA polymerase II promoter	RT	CREBZF, EHF, ONECUT2, ZBTB21, JADE1, ZBTB20, UBP1, ARID4B, CTDSPL2, AHR, HMGB1, IKZF5, ELK4, SALL4, SOX9, ELOC, KLF11, KLF12, SKIDA1, DYRK1A, RFX3, ZNF12, PROX1, MED4, ZFY, ZFX, ETV5, FOXP1, AEBP2, SUB1, PAX9, ZNF780B, PHIP, PGR, ZNF557, LCORL, SOS1, CLOCK, KDM7A, VGLL3, ZNF518A, FOXO3, NPAS3, ATXN7, RAD21, MXI1, ZNF426, ZIM3, ZNF662, ZNF263, ZFHX3, ZNF140, NFATC3, ESRRG, ZBTB11, HOPX, ZZZ3, KLF5…	64	12.4	0.0013	0.48
Details	25	98	hsa-miR-1305	WNT16	Wnt family member 16								GOTERM_BP_DIRECT	ventricular septum morphogenesis	RT	TGFB2, CITED2, SOX11, PROX1, TGFBR1, ROBO1	6	1.2	0.0021	0.67
Details	26	98	hsa-miR-1305	CHL1	cell adhesion molecule L1 like								GOTERM_BP_DIRECT	regulation of cell cycle process	RT	TXLNG, HMGA2, USP51, SOX9	4	0.8	0.0045	1
Details	27	98	hsa-miR-1305	GABRA4	gamma-aminobutyric acid type A receptor alpha4 subunit								GOTERM_BP_DIRECT	response to endoplasmic reticulum stress	RT	TMX1, TMEM33, UBA5, TMTC3, CREBRF, UBQLN1, ATP2A1, EIF2S1	8	1.5	0.0061	1
Details	28	98	hsa-miR-1305	SERINC1	serine incorporator 1								GOTERM_BP_DIRECT	mRNA 3'-end processing	RT	CPSF7, CPSF6, CSTF2, PAPOLA	4	0.8	0.0066	1
Details	29	98	hsa-miR-1305	IGSF3	immunoglobulin superfamily member 3								GOTERM_BP_DIRECT	regulation of GTPase activity	RT	FGD4, BCL6, ALS2, RASA2, RICTOR, RAPGEF6, TBC1D15, PRKG1	8	1.5	0.0074	1
Details	30	98	hsa-miR-1305	TERF2IP	TERF2 interacting protein								GOTERM_BP_DIRECT	negative regulation of transforming growth factor beta receptor signaling pathway	RT	SPRED1, ONECUT2, RBBP4, CAV1, CD109, ARID4B, LDLRAD4, IL17RD, SKIL	9	1.7	0.0074	1
Details	31	97	hsa-miR-1305	ARID4B	AT-rich interaction domain 4B								GOTERM_BP_DIRECT	protein phosphorylation	RT	TGFB2, PRKAA2, DYRK2, NEK7, DYRK1A, HIPK1, ACVR2B, TGFBR1, DCLK1, ACVR2A, WEE1, SLK, PDIK1L, C8ORF44-SGK3, TAF4B, SGK3, CDK12, TAF4, PRKG1, MARK1, CDKL1	21	4.1	0.0075	1
Details	32	97	hsa-miR-1305	TMEM69	transmembrane protein 69								GOTERM_BP_DIRECT	cytoplasmic microtubule organization	RT	MAP10, CLIP1, SLK, HOOK1, KATNBL1, HOOK3	6	1.2	0.0084	1
Details	33	97	hsa-miR-1305	PRKG1	protein kinase cGMP-dependent 1								GOTERM_BP_DIRECT	Ras protein signal transduction	RT	KITLG, SETDB1, DOK6, G3BP2, KRAS, IGF1, SOS1, RAPGEF6	8	1.5	0.0087	1
Details	34	97	hsa-miR-1305	VPS50	VPS50, EARP/GARPII complex subunit								GOTERM_BP_DIRECT	epithelial to mesenchymal transition	RT	EPB41L5, TGFB2, HMGA2, SOX9, IGF1, TGFBR1	6	1.2	0.0098	1
Details	35	97	hsa-miR-1305	TBC1D4	TBC1 domain family member 4								GOTERM_BP_DIRECT	cellular response to oxidative stress	RT	VKORC1L1, PRKAA2, GPX8, SLC7A11, FOXO3, EIF2S1, ETV5, SLC25A24	8	1.5	0.01	1
Details	36	97	hsa-miR-1305	FAM214A	family with sequence similarity 214 member A								GOTERM_BP_DIRECT	mitotic sister chromatid cohesion	RT	NIPBL, ESCO1, RAD21, ESCO2	4	0.8	0.011	1
Details	37	97	hsa-miR-1305	DCAF8L1	DDB1 and CUL4 associated factor 8 like 1								GOTERM_BP_DIRECT	negative regulation of extrinsic apoptotic signaling pathway in absence of ligand	RT	C8ORF44-SGK3, EYA3, STRADB, EYA4, SGK3	5	1	0.013	1
Details	38	97	hsa-miR-1305	FAM241A	family with sequence similarity 241 member A								GOTERM_BP_DIRECT	regulation of exocytosis	RT	RIMS2, RAB3C, RAB26, STXBP5, RAB33B	5	1	0.013	1
Details	39	97	hsa-miR-1305	RSL1D1	ribosomal L1 domain containing 1								GOTERM_BP_DIRECT	endocrine pancreas development	RT	ONECUT2, ZNF800, RFX3, SOX9	4	0.8	0.014	1
Details	40	97	hsa-miR-1305	MDM1	Mdm1 nuclear protein								GOTERM_BP_DIRECT	histone dephosphorylation	RT	PPP4R2, EYA3, EYA4	3	0.6	0.015	1
Details	41	97	hsa-miR-1305	SLC17A8	solute carrier family 17 member 8								GOTERM_BP_DIRECT	response to fatty acid	RT	ALAD, CCN2, SOX9, FOXO3	4	0.8	0.016	1
Details	42	97	hsa-miR-1305	ZDHHC6	zinc finger DHHC-type containing 6								GOTERM_BP_DIRECT	negative regulation of epithelial to mesenchymal transition	RT	SPRED1, LDLRAD4, IL17RD, USF3, MARK1	5	1	0.017	1
Details	43	96	hsa-miR-1305	HMGA2	high mobility group AT-hook 2								GOTERM_BP_DIRECT	endosome organization	RT	PLEKHF2, BLOC1S6, ALS2, HOOK1, HOOK3	5	1	0.018	1
Details	44	96	hsa-miR-1305	ZMYM2	zinc finger MYM-type containing 2								GOTERM_BP_DIRECT	positive regulation of gene expression	RT	SLC24A4, CITED2, CAV1, HMGA2, SOX11, IGF1, WNT16, TGFBR1, SLC6A4, ROBO1, PPP3CA, OCLN, TP53INP1, MDM2, TRIM24, CNTN1, STAP1, KRAS, PGR, SOX9, CCN2, MARK1	22	4.2	0.019	1
Details	45	96	hsa-miR-1305	ELL2	elongation factor for RNA polymerase II 2								GOTERM_BP_DIRECT	ovarian follicle development	RT	KITLG, ZNF830, ZFY, TAF4, ZFX	5	1	0.02	1
Details	46	96	hsa-miR-1305	VIRMA	vir like m6A methyltransferase associated								GOTERM_BP_DIRECT	hair follicle development	RT	TGFB2, FZD3, CD109, SOX9, SOS1	5	1	0.021	1
Details	47	96	hsa-miR-1305	USP51	ubiquitin specific peptidase 51								GOTERM_BP_DIRECT	memory	RT	BLOC1S6, YTHDF1, ATXN1, NETO1, SORCS3, PAIP2, SLC6A4	7	1.4	0.023	1
Details	48	96	hsa-miR-1305	ILF2	interleukin enhancer binding factor 2								GOTERM_BP_DIRECT	B cell differentiation	RT	ITGB1, BCL6, SP3, EP300, SLC25A5, RAG2, HDAC9	7	1.4	0.025	1
Details	49	96	hsa-miR-1305	RAD21	RAD21 cohesin complex component								GOTERM_BP_DIRECT	chromatin organization	RT	PRKAA2, SETDB1, EYA3, EYA4, CHD6, ZNF518A, HMGA2, HDAC9, RCBTB1, ZZZ3, AEBP2, KANSL1, EP300, RAG2, KDM7A	15	2.9	0.03	1
Details	50	96	hsa-miR-1305	BCLAF3	BCLAF1 and THRAP3 family member 3								GOTERM_BP_DIRECT	regulation of cell proliferation	RT	TGFB2, CXCL11, BCL6, C8ORF44-SGK3, AMBN, MBD2, SGK3, SOX9, SLC7A11, SOS1	10	1.9	0.03	1
Details	51	96	hsa-miR-1305	AHR	aryl hydrocarbon receptor								GOTERM_BP_DIRECT	autophagosome assembly	RT	SYNPO2, TP53INP1, UBQLN1, WIPI2, ATG12, RAB33B	6	1.2	0.031	1
Details	52	96	hsa-miR-1305	TP53INP1	tumor protein p53 inducible nuclear protein 1								GOTERM_BP_DIRECT	synaptic membrane adhesion	RT	CDH6, SLITRK2, FLRT3, GPC6	4	0.8	0.031	1
Details	53	96	hsa-miR-1305	TENM1	teneurin transmembrane protein 1								GOTERM_BP_DIRECT	mRNA processing	RT	BCLAF1, CNOT6L, CPSF6, PPP4R2, SCAF11, DHX15, PAPOLA, LARP7, ZNF326, CDK12, ZNF830, VIRMA	12	2.3	0.035	1
Details	54	96	hsa-miR-1305	PRKAA2	protein kinase AMP-activated catalytic subunit alpha 2								GOTERM_BP_DIRECT	visual learning	RT	ITGB1, NETO1, KRAS, HMGCR, SLC7A11	5	1	0.035	1
Details	55	96	hsa-miR-1305	ANKRD30A	ankyrin repeat domain 30A								GOTERM_BP_DIRECT	RNA splicing	RT	PRPF4, BCLAF1, PPP4R2, RRAGC, SCAF11, DHX15, LARP7, ZNF326, CDK12, ZNF830, VIRMA	11	2.1	0.037	1
Details	56	96	hsa-miR-1305	RASA1	RAS p21 protein activator 1								GOTERM_BP_DIRECT	cytoskeleton organization	RT	FGD4, BLOC1S6, SH3KBP1, GAN, RICTOR, PHIP, SOX9, LARP4, MARK1	9	1.7	0.038	1
Details	57	96	hsa-miR-1305	BCLAF1	BCL2 associated transcription factor 1								GOTERM_BP_DIRECT	protein localization	RT	NIPBL, FRMD6, AKAP11, RRAGC, BCL6, ALS2, KCNA1, CAV1	8	1.5	0.039	1
Details	58	96	hsa-miR-1305	FAM81A	family with sequence similarity 81 member A								GOTERM_BP_DIRECT	pre-mRNA cleavage required for polyadenylation	RT	CPSF7, CPSF6, CSTF2	3	0.6	0.04	1
Details	59	96	hsa-miR-1305	CRTAP	cartilage associated protein								GOTERM_BP_DIRECT	peptidyl-serine phosphorylation	RT	DYRK2, C8ORF44-SGK3, NEK7, DYRK1A, SGK3, RICTOR, HIPK1, DCLK1, TGFBR1, MARK1	10	1.9	0.04	1
Details	60	96	hsa-miR-1305	RAG2	recombination activating 2								GOTERM_BP_DIRECT	positive regulation of activated T cell proliferation	RT	PPP3CA, IL23A, IGF1, HMGB1	4	0.8	0.04	1
Details	61	95	hsa-miR-1305	MARK1	microtubule affinity regulating kinase 1								GOTERM_BP_DIRECT	cardiac epithelial to mesenchymal transition	RT	TGFB2, WNT16, TGFBR1	3	0.6	0.046	1
Details	62	95	hsa-miR-1305	C22orf39	chromosome 22 open reading frame 39								GOTERM_BP_DIRECT	embryonic camera-type eye morphogenesis	RT	CITED2, SP3, HIPK1	3	0.6	0.046	1
Details	63	95	hsa-miR-1305	LARP7	La ribonucleoprotein domain family member 7								GOTERM_BP_DIRECT	positive regulation of GTPase activity	RT	ITGB1, RGS4, ADCYAP1, ALS2, RASA1, ELMOD2, SRGAP2, ARHGEF7, SOS1, RAPGEF6	10	1.9	0.047	1
Details	64	95	hsa-miR-1305	ZNF518A	zinc finger protein 518A								GOTERM_BP_DIRECT	parental behavior	RT	ZFY, ZFX	2	0.4	0.049	1
Details	65	95	hsa-miR-1305	DENND6A	DENN domain containing 6A								GOTERM_BP_DIRECT	alcohol catabolic process	RT	ADH4, ADH7	2	0.4	0.049	1
Details	66	95	hsa-miR-1305	RCBTB1	RCC1 and BTB domain containing protein 1								GOTERM_BP_DIRECT	positive regulation of glutamate uptake involved in transmission of nerve impulse	RT	ITGB1, SLC17A8	2	0.4	0.049	1
Details	67	95	hsa-miR-1305	MAB21L1	mab-21 like 1
Details	68	95	hsa-miR-1305	HMGCR	3-hydroxy-3-methylglutaryl-CoA reductase
Details	69	95	hsa-miR-1305	FAM126B	family with sequence similarity 126 member B
Details	70	95	hsa-miR-1305	CNTN1	contactin 1
Details	71	95	hsa-miR-1305	POGLUT1	protein O-glucosyltransferase 1
Details	72	95	hsa-miR-1305	JAKMIP2	janus kinase and microtubule interacting protein 2
Details	73	95	hsa-miR-1305	PRM1	protamine 1
Details	74	95	hsa-miR-1305	GDA	guanine deaminase
Details	75	95	hsa-miR-1305	ZNRF2	zinc and ring finger 2
Details	76	95	hsa-miR-1305	TMEM33	transmembrane protein 33
Details	77	95	hsa-miR-1305	ATP11C	ATPase phospholipid transporting 11C
Details	78	95	hsa-miR-1305	CLOCK	clock circadian regulator
Details	79	95	hsa-miR-1305	UBP1	upstream binding protein 1
Details	80	95	hsa-miR-1305	ATG12	autophagy related 12
Details	81	95	hsa-miR-1305	EPB41L5	erythrocyte membrane protein band 4.1 like 5
Details	82	95	hsa-miR-1305	RBM7	RNA binding motif protein 7
Details	83	95	hsa-miR-1305	DCLK1	doublecortin like kinase 1
Details	84	95	hsa-miR-1305	EFR3A	EFR3 homolog A
Details	85	95	hsa-miR-1305	DGKH	diacylglycerol kinase eta
Details	86	95	hsa-miR-1305	AZI2	5-azacytidine induced 2
Details	87	95	hsa-miR-1305	RAD54B	RAD54 homolog B
Details	88	94	hsa-miR-1305	GRIA4	glutamate ionotropic receptor AMPA type subunit 4
Details	89	94	hsa-miR-1305	ATXN7L1	ataxin 7 like 1
Details	90	94	hsa-miR-1305	COX15	cytochrome c oxidase assembly homolog COX15
Details	91	94	hsa-miR-1305	SKIL	SKI like proto-oncogene
Details	92	94	hsa-miR-1305	PALM3	paralemmin 3
Details	93	94	hsa-miR-1305	CYREN	cell cycle regulator of NHEJ
Details	94	94	hsa-miR-1305	SEMA6D	semaphorin 6D
Details	95	94	hsa-miR-1305	KRAS	KRAS proto-oncogene, GTPase
Details	96	94	hsa-miR-1305	ADH4	alcohol dehydrogenase 4 (class II), pi polypeptide
Details	97	94	hsa-miR-1305	EP300	E1A binding protein p300
Details	98	94	hsa-miR-1305	GCN1	GCN1, eIF2 alpha kinase activator homolog
Details	99	94	hsa-miR-1305	CCDC126	coiled-coil domain containing 126
Details	100	94	hsa-miR-1305	LYRM2	LYR motif containing 2
Details	101	94	hsa-miR-1305	PGAP1	post-GPI attachment to proteins 1
Details	102	94	hsa-miR-1305	ZADH2	zinc binding alcohol dehydrogenase domain containing 2
Details	103	94	hsa-miR-1305	CD1D	CD1d molecule
Details	104	94	hsa-miR-1305	CACNB4	calcium voltage-gated channel auxiliary subunit beta 4
Details	105	94	hsa-miR-1305	LDLRAD4	low density lipoprotein receptor class A domain containing 4
Details	106	94	hsa-miR-1305	PWP2	PWP2, small subunit processome component
Details	107	94	hsa-miR-1305	MMP12	matrix metallopeptidase 12
Details	108	94	hsa-miR-1305	ESCO1	establishment of sister chromatid cohesion N-acetyltransferase 1
Details	109	94	hsa-miR-1305	DENND4A	DENN domain containing 4A
Details	110	94	hsa-miR-1305	NAA25	N(alpha)-acetyltransferase 25, NatB auxiliary subunit
Details	111	94	hsa-miR-1305	CDKL1	cyclin dependent kinase like 1
Details	112	94	hsa-miR-1305	WEE1	WEE1 G2 checkpoint kinase
Details	113	94	hsa-miR-1305	ZNF326	zinc finger protein 326
Details	114	94	hsa-miR-1305	COL25A1	collagen type XXV alpha 1 chain
Details	115	94	hsa-miR-1305	VKORC1L1	vitamin K epoxide reductase complex subunit 1 like 1
Details	116	94	hsa-miR-1305	MGME1	mitochondrial genome maintenance exonuclease 1
Details	117	94	hsa-miR-1305	CRLS1	cardiolipin synthase 1
Details	118	94	hsa-miR-1305	PCDH9	protocadherin 9
Details	119	94	hsa-miR-1305	MXI1	MAX interactor 1, dimerization protein
Details	120	94	hsa-miR-1305	FZD3	frizzled class receptor 3
Details	121	94	hsa-miR-1305	TCP11L1	t-complex 11 like 1
Details	122	93	hsa-miR-1305	THAP2	THAP domain containing 2
Details	123	93	hsa-miR-1305	STXBP5	syntaxin binding protein 5
Details	124	93	hsa-miR-1305	APOLD1	apolipoprotein L domain containing 1
Details	125	93	hsa-miR-1305	CSAD	cysteine sulfinic acid decarboxylase
Details	126	93	hsa-miR-1305	RICTOR	RPTOR independent companion of MTOR complex 2
Details	127	93	hsa-miR-1305	CCSAP	centriole, cilia and spindle associated protein
Details	128	93	hsa-miR-1305	FOXP1	forkhead box P1
Details	129	93	hsa-miR-1305	PPM1E	protein phosphatase, Mg2+/Mn2+ dependent 1E
Details	130	93	hsa-miR-1305	EHF	ETS homologous factor
Details	131	93	hsa-miR-1305	NIPA1	NIPA magnesium transporter 1
Details	132	93	hsa-miR-1305	VWA2	von Willebrand factor A domain containing 2
Details	133	93	hsa-miR-1305	FGD4	FYVE, RhoGEF and PH domain containing 4
Details	134	93	hsa-miR-1305	GMCL1	germ cell-less, spermatogenesis associated 1
Details	135	93	hsa-miR-1305	ZCCHC14	zinc finger CCHC-type containing 14
Details	136	93	hsa-miR-1305	DYRK1A	dual specificity tyrosine phosphorylation regulated kinase 1A
Details	137	93	hsa-miR-1305	ZFX	zinc finger protein X-linked
Details	138	93	hsa-miR-1305	KLF12	Kruppel like factor 12
Details	139	93	hsa-miR-1305	CEP350	centrosomal protein 350
Details	140	93	hsa-miR-1305	PCDH15	protocadherin related 15
Details	141	93	hsa-miR-1305	KANSL1	KAT8 regulatory NSL complex subunit 1
Details	142	93	hsa-miR-1305	HMGB1	high mobility group box 1
Details	143	93	hsa-miR-1305	GK5	glycerol kinase 5
Details	144	93	hsa-miR-1305	IL23A	interleukin 23 subunit alpha
Details	145	93	hsa-miR-1305	UBE2K	ubiquitin conjugating enzyme E2 K
Details	146	93	hsa-miR-1305	SP8	Sp8 transcription factor
Details	147	92	hsa-miR-1305	TBC1D15	TBC1 domain family member 15
Details	148	92	hsa-miR-1305	VAPB	VAMP associated protein B and C
Details	149	92	hsa-miR-1305	AMD1	adenosylmethionine decarboxylase 1
Details	150	92	hsa-miR-1305	BLOC1S6	biogenesis of lysosomal organelles complex 1 subunit 6
Details	151	92	hsa-miR-1305	DAAM1	dishevelled associated activator of morphogenesis 1
Details	152	92	hsa-miR-1305	ACOT9	acyl-CoA thioesterase 9
Details	153	92	hsa-miR-1305	TGFB2	transforming growth factor beta 2
Details	154	92	hsa-miR-1305	CCN2	cellular communication network factor 2
Details	155	92	hsa-miR-1305	IGF2BP3	insulin like growth factor 2 mRNA binding protein 3
Details	156	92	hsa-miR-1305	FLRT3	fibronectin leucine rich transmembrane protein 3
Details	157	92	hsa-miR-1305	GNG2	G protein subunit gamma 2
Details	158	92	hsa-miR-1305	CREBZF	CREB/ATF bZIP transcription factor
Details	159	92	hsa-miR-1305	PARP11	poly(ADP-ribose) polymerase family member 11
Details	160	92	hsa-miR-1305	EYA3	EYA transcriptional coactivator and phosphatase 3
Details	161	92	hsa-miR-1305	CFAP206	cilia and flagella associated protein 206
Details	162	92	hsa-miR-1305	PAIP2	poly(A) binding protein interacting protein 2
Details	163	92	hsa-miR-1305	KLF5	Kruppel like factor 5
Details	164	92	hsa-miR-1305	MGAT4A	alpha-1,3-mannosyl-glycoprotein 4-beta-N-acetylglucosaminyltransferase A
Details	165	92	hsa-miR-1305	FAN1	FANCD2 and FANCI associated nuclease 1
Details	166	92	hsa-miR-1305	BCL6	BCL6, transcription repressor
Details	167	92	hsa-miR-1305	PKIA	cAMP-dependent protein kinase inhibitor alpha
Details	168	92	hsa-miR-1305	TMX1	thioredoxin related transmembrane protein 1
Details	169	92	hsa-miR-1305	KBTBD11	kelch repeat and BTB domain containing 11
Details	170	92	hsa-miR-1305	SEL1L	SEL1L, ERAD E3 ligase adaptor subunit
Details	171	92	hsa-miR-1305	SRGAP1	SLIT-ROBO Rho GTPase activating protein 1
Details	172	92	hsa-miR-1305	ALS2	ALS2, alsin Rho guanine nucleotide exchange factor
Details	173	92	hsa-miR-1305	KLHL15	kelch like family member 15
Details	174	92	hsa-miR-1305	USO1	USO1 vesicle transport factor
Details	175	92	hsa-miR-1305	GPX8	glutathione peroxidase 8 (putative)
Details	176	92	hsa-miR-1305	SCAF11	SR-related CTD associated factor 11
Details	177	92	hsa-miR-1305	PAIP1	poly(A) binding protein interacting protein 1
Details	178	92	hsa-miR-1305	MAP7	microtubule associated protein 7
Details	179	92	hsa-miR-1305	PFN4	profilin family member 4
Details	180	91	hsa-miR-1305	CNTN3	contactin 3
Details	181	91	hsa-miR-1305	TUBB	tubulin beta class I
Details	182	91	hsa-miR-1305	NCKAP1	NCK associated protein 1
Details	183	91	hsa-miR-1305	STRADB	STE20 related adaptor beta
Details	184	91	hsa-miR-1305	ONECUT2	one cut homeobox 2
Details	185	91	hsa-miR-1305	RTKN2	rhotekin 2
Details	186	91	hsa-miR-1305	MDFIC	MyoD family inhibitor domain containing
Details	187	91	hsa-miR-1305	GAN	gigaxonin
Details	188	91	hsa-miR-1305	LBR	lamin B receptor
Details	189	91	hsa-miR-1305	SPRED1	sprouty related EVH1 domain containing 1
Details	190	91	hsa-miR-1305	CTDSPL2	CTD small phosphatase like 2
Details	191	91	hsa-miR-1305	KDELC2	KDEL motif containing 2
Details	192	91	hsa-miR-1305	AP1S2	adaptor related protein complex 1 subunit sigma 2
Details	193	91	hsa-miR-1305	TMEM132B	transmembrane protein 132B
Details	194	91	hsa-miR-1305	DOK6	docking protein 6
Details	195	91	hsa-miR-1305	KLHL42	kelch like family member 42
Details	196	91	hsa-miR-1305	ERC2	ELKS/RAB6-interacting/CAST family member 2
Details	197	91	hsa-miR-1305	CITED2	Cbp/p300 interacting transactivator with Glu/Asp rich carboxy-terminal domain 2
Details	198	91	hsa-miR-1305	SOS1	SOS Ras/Rac guanine nucleotide exchange factor 1
Details	199	91	hsa-miR-1305	PGR	progesterone receptor
Details	200	91	hsa-miR-1305	PDE6A	phosphodiesterase 6A
Details	201	91	hsa-miR-1305	PPP2R3A	protein phosphatase 2 regulatory subunit B''alpha
Details	202	91	hsa-miR-1305	C17orf100	chromosome 17 open reading frame 100
Details	203	91	hsa-miR-1305	GUCY1A2	guanylate cyclase 1 soluble subunit alpha 2
Details	204	91	hsa-miR-1305	FGL2	fibrinogen like 2
Details	205	91	hsa-miR-1305	MAGEH1	MAGE family member H1
Details	206	91	hsa-miR-1305	RADX	RPA1 related single stranded DNA binding protein, X-linked
Details	207	91	hsa-miR-1305	SLC25A21	solute carrier family 25 member 21
Details	208	91	hsa-miR-1305	PCMTD1	protein-L-isoaspartate (D-aspartate) O-methyltransferase domain containing 1
Details	209	91	hsa-miR-1305	SLC7A11	solute carrier family 7 member 11
Details	210	91	hsa-miR-1305	PATJ	PATJ, crumbs cell polarity complex component
Details	211	91	hsa-miR-1305	ZNF503	zinc finger protein 503
Details	212	91	hsa-miR-1305	KCTD9	potassium channel tetramerization domain containing 9
Details	213	91	hsa-miR-1305	RAB26	RAB26, member RAS oncogene family
Details	214	91	hsa-miR-1305	FAXC	failed axon connections homolog
Details	215	91	hsa-miR-1305	SOX11	SRY-box 11
Details	216	90	hsa-miR-1305	HCN1	hyperpolarization activated cyclic nucleotide gated potassium channel 1
Details	217	90	hsa-miR-1305	SUB1	SUB1 homolog, transcriptional regulator
Details	218	90	hsa-miR-1305	MCTP2	multiple C2 and transmembrane domain containing 2
Details	219	90	hsa-miR-1305	TTC13	tetratricopeptide repeat domain 13
Details	220	90	hsa-miR-1305	STAP1	signal transducing adaptor family member 1
Details	221	90	hsa-miR-1305	CREBRF	CREB3 regulatory factor
Details	222	90	hsa-miR-1305	LPAR1	lysophosphatidic acid receptor 1
Details	223	90	hsa-miR-1305	GCFC2	GC-rich sequence DNA-binding factor 2
Details	224	90	hsa-miR-1305	PHIP	pleckstrin homology domain interacting protein
Details	225	90	hsa-miR-1305	PAPPA	pappalysin 1
Details	226	90	hsa-miR-1305	KIF3C	kinesin family member 3C
Details	227	90	hsa-miR-1305	C12orf40	chromosome 12 open reading frame 40
Details	228	90	hsa-miR-1305	SPOPL	speckle type BTB/POZ protein like
Details	229	90	hsa-miR-1305	KIF1BP	KIF1 binding protein
Details	230	90	hsa-miR-1305	ARL6IP6	ADP ribosylation factor like GTPase 6 interacting protein 6
Details	231	90	hsa-miR-1305	ZNF12	zinc finger protein 12
Details	232	90	hsa-miR-1305	FCHO2	FCH domain only 2
Details	233	90	hsa-miR-1305	AEBP2	AE binding protein 2
Details	234	90	hsa-miR-1305	RNF180	ring finger protein 180
Details	235	90	hsa-miR-1305	IGF1	insulin like growth factor 1
Details	236	90	hsa-miR-1305	RNF128	ring finger protein 128, E3 ubiquitin protein ligase
Details	237	90	hsa-miR-1305	JPH1	junctophilin 1
Details	238	90	hsa-miR-1305	EXD2	exonuclease 3'-5' domain containing 2
Details	239	90	hsa-miR-1305	RUNX1T1	RUNX1 translocation partner 1
Details	240	90	hsa-miR-1305	YME1L1	YME1 like 1 ATPase
Details	241	90	hsa-miR-1305	C15orf40	chromosome 15 open reading frame 40
Details	242	90	hsa-miR-1305	YTHDF1	YTH N6-methyladenosine RNA binding protein 1
Details	243	90	hsa-miR-1305	TCHH	trichohyalin
Details	244	90	hsa-miR-1305	ZNF780B	zinc finger protein 780B
Details	245	90	hsa-miR-1305	SLITRK2	SLIT and NTRK like family member 2
Details	246	90	hsa-miR-1305	EYA4	EYA transcriptional coactivator and phosphatase 4
Details	247	90	hsa-miR-1305	OSBPL11	oxysterol binding protein like 11
Details	248	90	hsa-miR-1305	PAPSS2	3'-phosphoadenosine 5'-phosphosulfate synthase 2
Details	249	90	hsa-miR-1305	KPNB1	karyopherin subunit beta 1
Details	250	90	hsa-miR-1305	DNAJC27	DnaJ heat shock protein family (Hsp40) member C27
Details	251	90	hsa-miR-1305	NIPBL	NIPBL, cohesin loading factor
Details	252	89	hsa-miR-1305	VGLL3	vestigial like family member 3
Details	253	89	hsa-miR-1305	OCLN	occludin
Details	254	89	hsa-miR-1305	RHOBTB1	Rho related BTB domain containing 1
Details	255	89	hsa-miR-1305	PROSER2	proline and serine rich 2
Details	256	89	hsa-miR-1305	ZFHX3	zinc finger homeobox 3
Details	257	89	hsa-miR-1305	BNC2	basonuclin 2
Details	258	89	hsa-miR-1305	CLINT1	clathrin interactor 1
Details	259	89	hsa-miR-1305	RGS20	regulator of G protein signaling 20
Details	260	89	hsa-miR-1305	NDFIP1	Nedd4 family interacting protein 1
Details	261	89	hsa-miR-1305	ITPR2	inositol 1,4,5-trisphosphate receptor type 2
Details	262	89	hsa-miR-1305	CHD6	chromodomain helicase DNA binding protein 6
Details	263	89	hsa-miR-1305	PDIK1L	PDLIM1 interacting kinase 1 like
Details	264	89	hsa-miR-1305	TRIM24	tripartite motif containing 24
Details	265	89	hsa-miR-1305	C12orf29	chromosome 12 open reading frame 29
Details	266	89	hsa-miR-1305	CLVS2	clavesin 2
Details	267	89	hsa-miR-1305	MS4A7	membrane spanning 4-domains A7
Details	268	89	hsa-miR-1305	GPC6	glypican 6
Details	269	89	hsa-miR-1305	SCCPDH	saccharopine dehydrogenase (putative)
Details	270	89	hsa-miR-1305	FOXO3	forkhead box O3
Details	271	89	hsa-miR-1305	KDM7A	lysine demethylase 7A
Details	272	88	hsa-miR-1305	FAM149A	family with sequence similarity 149 member A
Details	273	88	hsa-miR-1305	CACNA2D1	calcium voltage-gated channel auxiliary subunit alpha2delta 1
Details	274	88	hsa-miR-1305	ZNF800	zinc finger protein 800
Details	275	88	hsa-miR-1305	AKAP11	A-kinase anchoring protein 11
Details	276	88	hsa-miR-1305	DDI2	DNA damage inducible 1 homolog 2
Details	277	88	hsa-miR-1305	CSTF2	cleavage stimulation factor subunit 2
Details	278	88	hsa-miR-1305	KLHL24	kelch like family member 24
Details	279	88	hsa-miR-1305	FRMD6	FERM domain containing 6
Details	280	88	hsa-miR-1305	FNBP1L	formin binding protein 1 like
Details	281	88	hsa-miR-1305	HSPA4L	heat shock protein family A (Hsp70) member 4 like
Details	282	88	hsa-miR-1305	ATXN7	ataxin 7
Details	283	88	hsa-miR-1305	ITGB1	integrin subunit beta 1
Details	284	88	hsa-miR-1305	ZNF426	zinc finger protein 426
Details	285	88	hsa-miR-1305	USP46	ubiquitin specific peptidase 46
Details	286	88	hsa-miR-1305	CPSF7	cleavage and polyadenylation specific factor 7
Details	287	88	hsa-miR-1305	PTGER4	prostaglandin E receptor 4
Details	288	88	hsa-miR-1305	CASQ2	calsequestrin 2
Details	289	88	hsa-miR-1305	JADE1	jade family PHD finger 1
Details	290	88	hsa-miR-1305	ZNF557	zinc finger protein 557
Details	291	88	hsa-miR-1305	TMED7	transmembrane p24 trafficking protein 7
Details	292	88	hsa-miR-1305	SLC36A4	solute carrier family 36 member 4
Details	293	88	hsa-miR-1305	TRHDE	thyrotropin releasing hormone degrading enzyme
Details	294	88	hsa-miR-1305	ATP2A1	ATPase sarcoplasmic/endoplasmic reticulum Ca2+ transporting 1
Details	295	88	hsa-miR-1305	RBPMS	RNA binding protein, mRNA processing factor
Details	296	88	hsa-miR-1305	ARFIP1	ADP ribosylation factor interacting protein 1
Details	297	88	hsa-miR-1305	EIF2S1	eukaryotic translation initiation factor 2 subunit alpha
Details	298	88	hsa-miR-1305	SLC25A5	solute carrier family 25 member 5
Details	299	87	hsa-miR-1305	RASA2	RAS p21 protein activator 2
Details	300	87	hsa-miR-1305	PPIE	peptidylprolyl isomerase E
Details	301	87	hsa-miR-1305	ST7	suppression of tumorigenicity 7
Details	302	87	hsa-miR-1305	USF3	upstream transcription factor family member 3
Details	303	87	hsa-miR-1305	ELOC	elongin C
Details	304	87	hsa-miR-1305	GALNT7	polypeptide N-acetylgalactosaminyltransferase 7
Details	305	87	hsa-miR-1305	DENND5B	DENN domain containing 5B
Details	306	87	hsa-miR-1305	RAB6D	RAB6D, member RAS oncogene family
Details	307	87	hsa-miR-1305	RFX3	regulatory factor X3
Details	308	87	hsa-miR-1305	CXCL11	C-X-C motif chemokine ligand 11
Details	309	87	hsa-miR-1305	PROX1	prospero homeobox 1
Details	310	87	hsa-miR-1305	SFMBT2	Scm like with four mbt domains 2
Details	311	87	hsa-miR-1305	CLIP1	CAP-Gly domain containing linker protein 1
Details	312	87	hsa-miR-1305	FLRT2	fibronectin leucine rich transmembrane protein 2
Details	313	87	hsa-miR-1305	CEP63	centrosomal protein 63
Details	314	87	hsa-miR-1305	ELMOD2	ELMO domain containing 2
Details	315	87	hsa-miR-1305	SEC11C	SEC11 homolog C, signal peptidase complex subunit
Details	316	87	hsa-miR-1305	TMEM215	transmembrane protein 215
Details	317	87	hsa-miR-1305	SPOP	speckle type BTB/POZ protein
Details	318	87	hsa-miR-1305	SPON1	spondin 1
Details	319	87	hsa-miR-1305	GGCX	gamma-glutamyl carboxylase
Details	320	87	hsa-miR-1305	FAR1	fatty acyl-CoA reductase 1
Details	321	87	hsa-miR-1305	RAB33B	RAB33B, member RAS oncogene family
Details	322	87	hsa-miR-1305	TXLNG	taxilin gamma
Details	323	87	hsa-miR-1305	PLOD2	procollagen-lysine,2-oxoglutarate 5-dioxygenase 2
Details	324	87	hsa-miR-1305	PSMC2	proteasome 26S subunit, ATPase 2
Details	325	87	hsa-miR-1305	TENM3	teneurin transmembrane protein 3
Details	326	87	hsa-miR-1305	ZBTB20	zinc finger and BTB domain containing 20
Details	327	87	hsa-miR-1305	SRGAP2	SLIT-ROBO Rho GTPase activating protein 2
Details	328	87	hsa-miR-1305	SLC25A24	solute carrier family 25 member 24
Details	329	87	hsa-miR-1305	OSTM1	osteoclastogenesis associated transmembrane protein 1
Details	330	86	hsa-miR-1305	HOOK3	hook microtubule tethering protein 3
Details	331	86	hsa-miR-1305	RSRC2	arginine and serine rich coiled-coil 2
Details	332	86	hsa-miR-1305	C8orf44-SGK3	C8orf44-SGK3 readthrough
Details	333	86	hsa-miR-1305	EEF1E1	eukaryotic translation elongation factor 1 epsilon 1
Details	334	86	hsa-miR-1305	SGK3	serum/glucocorticoid regulated kinase family member 3
Details	335	86	hsa-miR-1305	AMBN	ameloblastin
Details	336	86	hsa-miR-1305	RSPRY1	ring finger and SPRY domain containing 1
Details	337	86	hsa-miR-1305	PRPF4	pre-mRNA processing factor 4
Details	338	86	hsa-miR-1305	P4HA3	prolyl 4-hydroxylase subunit alpha 3
Details	339	86	hsa-miR-1305	NADK	NAD kinase
Details	340	86	hsa-miR-1305	UVSSA	UV stimulated scaffold protein A
Details	341	86	hsa-miR-1305	GID8	GID complex subunit 8 homolog
Details	342	86	hsa-miR-1305	UBR3	ubiquitin protein ligase E3 component n-recognin 3
Details	343	86	hsa-miR-1305	MEIKIN	meiotic kinetochore factor
Details	344	86	hsa-miR-1305	FGG	fibrinogen gamma chain
Details	345	86	hsa-miR-1305	ENPP5	ectonucleotide pyrophosphatase/phosphodiesterase 5 (putative)
Details	346	86	hsa-miR-1305	PHC3	polyhomeotic homolog 3
Details	347	86	hsa-miR-1305	MBD2	methyl-CpG binding domain protein 2
Details	348	86	hsa-miR-1305	STRN3	striatin 3
Details	349	86	hsa-miR-1305	TMTC3	transmembrane and tetratricopeptide repeat containing 3
Details	350	86	hsa-miR-1305	CDH6	cadherin 6
Details	351	86	hsa-miR-1305	KITLG	KIT ligand
Details	352	86	hsa-miR-1305	NLRP3	NLR family pyrin domain containing 3
Details	353	86	hsa-miR-1305	PCDHGA8	protocadherin gamma subfamily A, 8
Details	354	86	hsa-miR-1305	TMTC2	transmembrane and tetratricopeptide repeat containing 2
Details	355	86	hsa-miR-1305	SEPHS2	selenophosphate synthetase 2
Details	356	86	hsa-miR-1305	DHX15	DEAH-box helicase 15
Details	357	86	hsa-miR-1305	CLCN4	chloride voltage-gated channel 4
Details	358	85	hsa-miR-1305	PPP2R2B	protein phosphatase 2 regulatory subunit Bbeta
Details	359	85	hsa-miR-1305	CEP170	centrosomal protein 170
Details	360	85	hsa-miR-1305	TMEM168	transmembrane protein 168
Details	361	85	hsa-miR-1305	TMEM56	transmembrane protein 56
Details	362	85	hsa-miR-1305	TAF4	TATA-box binding protein associated factor 4
Details	363	85	hsa-miR-1305	CDC14B	cell division cycle 14B
Details	364	85	hsa-miR-1305	AGTPBP1	ATP/GTP binding protein 1
Details	365	85	hsa-miR-1305	DTWD2	DTW domain containing 2
Details	366	85	hsa-miR-1305	HIPK1	homeodomain interacting protein kinase 1
Details	367	85	hsa-miR-1305	SLC7A14	solute carrier family 7 member 14
Details	368	85	hsa-miR-1305	ESRRG	estrogen related receptor gamma
Details	369	85	hsa-miR-1305	ZNF263	zinc finger protein 263
Details	370	85	hsa-miR-1305	PFKFB3	6-phosphofructo-2-kinase/fructose-2,6-biphosphatase 3
Details	371	85	hsa-miR-1305	MID1	midline 1
Details	372	85	hsa-miR-1305	C18orf65	chromosome 18 open reading frame 65
Details	373	85	hsa-miR-1305	ESM1	endothelial cell specific molecule 1
Details	374	85	hsa-miR-1305	RNF138	ring finger protein 138
Details	375	85	hsa-miR-1305	IKZF5	IKAROS family zinc finger 5
Details	376	85	hsa-miR-1305	C5orf30	chromosome 5 open reading frame 30
Details	377	85	hsa-miR-1305	FAM129A	family with sequence similarity 129 member A
Details	378	85	hsa-miR-1305	ZBTB4	zinc finger and BTB domain containing 4
Details	379	85	hsa-miR-1305	ETV5	ETS variant 5
Details	380	85	hsa-miR-1305	PRTG	protogenin
Details	381	85	hsa-miR-1305	MTMR6	myotubularin related protein 6
Details	382	85	hsa-miR-1305	PHLPP1	PH domain and leucine rich repeat protein phosphatase 1
Details	383	85	hsa-miR-1305	AGK	acylglycerol kinase
Details	384	85	hsa-miR-1305	CCDC18	coiled-coil domain containing 18
Details	385	85	hsa-miR-1305	CEP41	centrosomal protein 41
Details	386	85	hsa-miR-1305	LAT2	linker for activation of T cells family member 2
Details	387	85	hsa-miR-1305	FAM199X	family with sequence similarity 199, X-linked
Details	388	85	hsa-miR-1305	MAP10	microtubule associated protein 10
Details	389	85	hsa-miR-1305	PAX9	paired box 9
Details	390	85	hsa-miR-1305	CNTN4	contactin 4
Details	391	84	hsa-miR-1305	NPAT	nuclear protein, coactivator of histone transcription
Details	392	84	hsa-miR-1305	TSN	translin
Details	393	84	hsa-miR-1305	ABCD2	ATP binding cassette subfamily D member 2
Details	394	84	hsa-miR-1305	ARFGEF3	ARFGEF family member 3
Details	395	84	hsa-miR-1305	SLC24A1	solute carrier family 24 member 1
Details	396	84	hsa-miR-1305	SALL4	spalt like transcription factor 4
Details	397	84	hsa-miR-1305	OPRM1	opioid receptor mu 1
Details	398	84	hsa-miR-1305	RAB27B	RAB27B, member RAS oncogene family
Details	399	84	hsa-miR-1305	CNOT6L	CCR4-NOT transcription complex subunit 6 like
Details	400	84	hsa-miR-1305	LARP4B	La ribonucleoprotein domain family member 4B
Details	401	84	hsa-miR-1305	IMPAD1	inositol monophosphatase domain containing 1
Details	402	84	hsa-miR-1305	RRAGC	Ras related GTP binding C
Details	403	84	hsa-miR-1305	PLCXD3	phosphatidylinositol specific phospholipase C X domain containing 3
Details	404	84	hsa-miR-1305	ANKRD13C	ankyrin repeat domain 13C
Details	405	84	hsa-miR-1305	TBC1D8B	TBC1 domain family member 8B
Details	406	84	hsa-miR-1305	GPR37	G protein-coupled receptor 37
Details	407	84	hsa-miR-1305	TMEM255A	transmembrane protein 255A
Details	408	84	hsa-miR-1305	TGFBR1	transforming growth factor beta receptor 1
Details	409	84	hsa-miR-1305	ZBTB21	zinc finger and BTB domain containing 21
Details	410	84	hsa-miR-1305	LLGL1	LLGL scribble cell polarity complex component 1
Details	411	84	hsa-miR-1305	ELK4	ELK4, ETS transcription factor
Details	412	84	hsa-miR-1305	SETDB1	SET domain bifurcated histone lysine methyltransferase 1
Details	413	84	hsa-miR-1305	RAB30	RAB30, member RAS oncogene family
Details	414	84	hsa-miR-1305	VAPA	VAMP associated protein A
Details	415	84	hsa-miR-1305	LNX2	ligand of numb-protein X 2
Details	416	84	hsa-miR-1305	SYNPO2	synaptopodin 2
Details	417	84	hsa-miR-1305	NFATC3	nuclear factor of activated T cells 3
Details	418	83	hsa-miR-1305	INSC	INSC, spindle orientation adaptor protein
Details	419	83	hsa-miR-1305	PYGO1	pygopus family PHD finger 1
Details	420	83	hsa-miR-1305	CCDC90B	coiled-coil domain containing 90B
Details	421	83	hsa-miR-1305	RCAN3	RCAN family member 3
Details	422	83	hsa-miR-1305	YOD1	YOD1 deubiquitinase
Details	423	83	hsa-miR-1305	MED4	mediator complex subunit 4
Details	424	83	hsa-miR-1305	RIMS2	regulating synaptic membrane exocytosis 2
Details	425	83	hsa-miR-1305	FBXO15	F-box protein 15
Details	426	83	hsa-miR-1305	DYRK2	dual specificity tyrosine phosphorylation regulated kinase 2
Details	427	83	hsa-miR-1305	G3BP2	G3BP stress granule assembly factor 2
Details	428	83	hsa-miR-1305	ARL5A	ADP ribosylation factor like GTPase 5A
Details	429	83	hsa-miR-1305	HDHD2	haloacid dehalogenase like hydrolase domain containing 2
Details	430	83	hsa-miR-1305	PRSS23	serine protease 23
Details	431	83	hsa-miR-1305	NEBL	nebulette
Details	432	83	hsa-miR-1305	ETNK1	ethanolamine kinase 1
Details	433	83	hsa-miR-1305	ZZZ3	zinc finger ZZ-type containing 3
Details	434	83	hsa-miR-1305	UBA5	ubiquitin like modifier activating enzyme 5
Details	435	83	hsa-miR-1305	MINDY2	MINDY lysine 48 deubiquitinase 2
Details	436	83	hsa-miR-1305	NPAS3	neuronal PAS domain protein 3
Details	437	83	hsa-miR-1305	KIF21A	kinesin family member 21A
Details	438	82	hsa-miR-1305	WIPI2	WD repeat domain, phosphoinositide interacting 2
Details	439	82	hsa-miR-1305	U2SURP	U2 snRNP associated SURP domain containing
Details	440	82	hsa-miR-1305	ATXN1	ataxin 1
Details	441	82	hsa-miR-1305	SLC6A4	solute carrier family 6 member 4
Details	442	82	hsa-miR-1305	PLEKHF2	pleckstrin homology and FYVE domain containing 2
Details	443	82	hsa-miR-1305	SLK	STE20 like kinase
Details	444	82	hsa-miR-1305	TAF4B	TATA-box binding protein associated factor 4b
Details	445	82	hsa-miR-1305	KCNA1	potassium voltage-gated channel subfamily A member 1
Details	446	82	hsa-miR-1305	RBBP4	RB binding protein 4, chromatin remodeling factor
Details	447	82	hsa-miR-1305	SLC24A4	solute carrier family 24 member 4
Details	448	82	hsa-miR-1305	HOOK1	hook microtubule tethering protein 1
Details	449	82	hsa-miR-1305	COMMD2	COMM domain containing 2
Details	450	82	hsa-miR-1305	PGRMC2	progesterone receptor membrane component 2
Details	451	82	hsa-miR-1305	PIWIL4	piwi like RNA-mediated gene silencing 4
Details	452	82	hsa-miR-1305	SKIDA1	SKI/DACH domain containing 1
Details	453	82	hsa-miR-1305	RTTN	rotatin
Details	454	82	hsa-miR-1305	PWWP3B	PWWP domain containing 3B
Details	455	82	hsa-miR-1305	TOR1AIP2	torsin 1A interacting protein 2
Details	456	82	hsa-miR-1305	DNAH5	dynein axonemal heavy chain 5
Details	457	82	hsa-miR-1305	C15orf41	chromosome 15 open reading frame 41
Details	458	82	hsa-miR-1305	CDK12	cyclin dependent kinase 12
Details	459	82	hsa-miR-1305	FAT3	FAT atypical cadherin 3
Details	460	82	hsa-miR-1305	KIAA0895	KIAA0895
Details	461	82	hsa-miR-1305	SLX4IP	SLX4 interacting protein
Details	462	82	hsa-miR-1305	MKRN1	makorin ring finger protein 1
Details	463	82	hsa-miR-1305	PTP4A1	protein tyrosine phosphatase type IVA, member 1
Details	464	82	hsa-miR-1305	FANCF	FA complementation group F
Details	465	82	hsa-miR-1305	SSBP2	single stranded DNA binding protein 2
Details	466	82	hsa-miR-1305	SIAH1	siah E3 ubiquitin protein ligase 1
Details	467	82	hsa-miR-1305	HDAC9	histone deacetylase 9
Details	468	82	hsa-miR-1305	RND3	Rho family GTPase 3
Details	469	82	hsa-miR-1305	RGS4	regulator of G protein signaling 4
Details	470	82	hsa-miR-1305	CDYL2	chromodomain Y like 2
Details	471	82	hsa-miR-1305	C1orf174	chromosome 1 open reading frame 174
Details	472	82	hsa-miR-1305	PREPL	prolyl endopeptidase like
Details	473	81	hsa-miR-1305	KLF11	Kruppel like factor 11
Details	474	81	hsa-miR-1305	DNAAF5	dynein axonemal assembly factor 5
Details	475	81	hsa-miR-1305	CNTNAP3B	contactin associated protein like 3B
Details	476	81	hsa-miR-1305	TSPAN2	tetraspanin 2
Details	477	81	hsa-miR-1305	ADH7	alcohol dehydrogenase 7 (class IV), mu or sigma polypeptide
Details	478	81	hsa-miR-1305	ZNF140	zinc finger protein 140
Details	479	81	hsa-miR-1305	ROBO1	roundabout guidance receptor 1
Details	480	81	hsa-miR-1305	DTD2	D-tyrosyl-tRNA deacylase 2 (putative)
Details	481	81	hsa-miR-1305	TMEM167B	transmembrane protein 167B
Details	482	81	hsa-miR-1305	ACVR2B	activin A receptor type 2B
Details	483	81	hsa-miR-1305	NEK7	NIMA related kinase 7
Details	484	81	hsa-miR-1305	IL17RD	interleukin 17 receptor D
Details	485	81	hsa-miR-1305	ADCYAP1	adenylate cyclase activating polypeptide 1
Details	486	81	hsa-miR-1305	ZFY	zinc finger protein Y-linked
Details	487	81	hsa-miR-1305	MIS18BP1	MIS18 binding protein 1
Details	488	81	hsa-miR-1305	REEP3	receptor accessory protein 3
Details	489	81	hsa-miR-1305	USP13	ubiquitin specific peptidase 13
Details	490	81	hsa-miR-1305	HAPLN1	hyaluronan and proteoglycan link protein 1
Details	491	81	hsa-miR-1305	UBQLN1	ubiquilin 1
Details	492	81	hsa-miR-1305	ST3GAL5	ST3 beta-galactoside alpha-2,3-sialyltransferase 5
Details	493	81	hsa-miR-1305	TUBB2B	tubulin beta 2B class IIb
Details	494	81	hsa-miR-1305	NETO1	neuropilin and tolloid like 1
Details	495	81	hsa-miR-1305	SSX2IP	SSX family member 2 interacting protein
Details	496	81	hsa-miR-1305	LARP4	La ribonucleoprotein domain family member 4
Details	497	80	hsa-miR-1305	GHR	growth hormone receptor
Details	498	80	hsa-miR-1305	SPATA4	spermatogenesis associated 4
Details	499	80	hsa-miR-1305	SMAP2	small ArfGAP2
Details	500	80	hsa-miR-1305	ARHGEF7	Rho guanine nucleotide exchange factor 7
Details	501	80	hsa-miR-1305	ANKDD1A	ankyrin repeat and death domain containing 1A
Details	502	80	hsa-miR-1305	PPP3CA	protein phosphatase 3 catalytic subunit alpha
Details	503	80	hsa-miR-1305	FSTL5	follistatin like 5
Details	504	80	hsa-miR-1305	IDS	iduronate 2-sulfatase
Details	505	80	hsa-miR-1305	ZC2HC1A	zinc finger C2HC-type containing 1A
Details	506	80	hsa-miR-1305	HOPX	HOP homeobox
Details	507	80	hsa-miR-1305	SH3KBP1	SH3 domain containing kinase binding protein 1
Details	508	80	hsa-miR-1305	IPP	intracisternal A particle-promoted polypeptide
Details	509	80	hsa-miR-1305	MOSPD1	motile sperm domain containing 1
Details	510	80	hsa-miR-1305	ZNF662	zinc finger protein 662
Details	511	80	hsa-miR-1305	ZNF830	zinc finger protein 830
Details	512	80	hsa-miR-1305	SLC35A3	solute carrier family 35 member A3
Details	513	80	hsa-miR-1305	BTBD11	BTB domain containing 11
Details	514	80	hsa-miR-1305	TSPAN12	tetraspanin 12
Details	515	80	hsa-miR-1305	CNTLN	centlein
Details	516	80	hsa-miR-1305	MPRIP	myosin phosphatase Rho interacting protein
Details	517	80	hsa-miR-1305	ANO5	anoctamin 5
Details	518	80	hsa-miR-1305	ACACB	acetyl-CoA carboxylase beta
Details	519	80	hsa-miR-1305	SOX9	SRY-box 9
Details	520	80	hsa-miR-1305	CLVS1	clavesin 1
Details	521	80	hsa-miR-1305	NAA30	N(alpha)-acetyltransferase 30, NatC catalytic subunit
Details	522	80	hsa-miR-1305	EDEM1	ER degradation enhancing alpha-mannosidase like protein 1
Details	523	80	hsa-miR-1305	PAPOLA	poly(A) polymerase alpha
Details	524	80	hsa-miR-1305	LCORL	ligand dependent nuclear receptor corepressor like
Details	525	80	hsa-miR-1305	ZIM3	zinc finger imprinted 3
Details	526	80	hsa-miR-1305	CD109	CD109 molecule
Details	527	80	hsa-miR-1305	PABPC4L	poly(A) binding protein cytoplasmic 4 like
Details	528	80	hsa-miR-1305	MFSD14A	major facilitator superfamily domain containing 14A
Details	529	80	hsa-miR-1305	COPA	coatomer protein complex subunit alpha
Details	530	80	hsa-miR-1305	UCK2	uridine-cytidine kinase 2
Details	531	80	hsa-miR-1305	LBH	limb bud and heart development
Details	532	80	hsa-miR-1305	RAPGEF6	Rap guanine nucleotide exchange factor 6
Details	533	80	hsa-miR-1305	TTC37	tetratricopeptide repeat domain 37
Details	534	80	hsa-miR-1305	EAF1	ELL associated factor 1

## Sheet: hsa-miR-1296-3p
Target Detail	Target Rank	Target Score	miRNA Name	Gene Symbol	Gene Description								Category	Term	Count	%	PValue	Genes	List Total	Pop Hits	Pop Total	Fold Enrichment	Bonferroni	Benjamini	FDR
Details	1	100	hsa-miR-1296-3p	GNG13	G protein subunit gamma 13								KEGG_PATHWAY	hsa03013:Nucleocytoplasmic transport	3	6.976744186046512	0.020771864325129206	DDX19A, MAGOHB, SENP2	19	108	8644	12.637426900584796	0.7278547443610495	1	1
Details	2	98	hsa-miR-1296-3p	OLFML3	olfactomedin like 3
Details	3	95	hsa-miR-1296-3p	LOC284898	uncharacterized LOC284898
Details	4	91	hsa-miR-1296-3p	TNFAIP1	TNF alpha induced protein 1				Sublist				Category	Term	RT	Genes	Count	%	P-Value	Benjamini
Details	5	90	hsa-miR-1296-3p	DEUP1	deuterosome assembly protein 1								GOTERM_BP_DIRECT	membrane repolarization during cardiac muscle cell action potential	RT		2	4.7	0.018	1
Details	6	90	hsa-miR-1296-3p	INSM2	INSM transcriptional repressor 2								GOTERM_BP_DIRECT	cholesterol homeostasis	RT		3	7	0.019	1
Details	7	90	hsa-miR-1296-3p	CORIN	corin, serine peptidase								GOTERM_BP_DIRECT	membrane repolarization during ventricular cardiac muscle cell action potential	RT		2	4.7	0.024	1
Details	8	90	hsa-miR-1296-3p	SENP2	SUMO specific peptidase 2								GOTERM_BP_DIRECT	membrane repolarization	RT		2	4.7	0.024	1
Details	9	90	hsa-miR-1296-3p	MAN1A1	mannosidase alpha class 1A member 1								GOTERM_BP_DIRECT	potassium ion export across plasma membrane	RT		2	4.7	0.03	1
Details	10	90	hsa-miR-1296-3p	TSKU	tsukushi, small leucine rich proteoglycan								GOTERM_BP_DIRECT	regulation of cardiac conduction	RT		2	4.7	0.049	1
Details	11	90	hsa-miR-1296-3p	KCNE1	potassium voltage-gated channel subfamily E regulatory subunit 1								GOTERM_BP_DIRECT	embryonic organ development	RT		2	4.7	0.068	1
Details	12	89	hsa-miR-1296-3p	APLP2	amyloid beta precursor like protein 2								GOTERM_BP_DIRECT	associative learning	RT		2	4.7	0.072	1
Details	13	88	hsa-miR-1296-3p	CHRNB2	cholinergic receptor nicotinic beta 2 subunit								GOTERM_BP_DIRECT	regulation of heart rate by cardiac conduction	RT		2	4.7	0.073	1
Details	14	88	hsa-miR-1296-3p	CASD1	CAS1 domain containing 1								GOTERM_BP_DIRECT	protein destabilization	RT		2	4.7	0.099	1
Details	15	87	hsa-miR-1296-3p	TSC1	TSC complex subunit 1
Details	16	86	hsa-miR-1296-3p	MAGOHB	mago homolog B, exon junction complex subunit
Details	17	86	hsa-miR-1296-3p	FPGT-TNNI3K	FPGT-TNNI3K readthrough
Details	18	86	hsa-miR-1296-3p	TNNI3K	TNNI3 interacting kinase
Details	19	86	hsa-miR-1296-3p	KCND3	potassium voltage-gated channel subfamily D member 3
Details	20	86	hsa-miR-1296-3p	COL26A1	collagen type XXVI alpha 1 chain
Details	21	85	hsa-miR-1296-3p	UTP25	UTP25, small subunit processor component
Details	22	85	hsa-miR-1296-3p	ZNF829	zinc finger protein 829
Details	23	85	hsa-miR-1296-3p	EGR3	early growth response 3
Details	24	83	hsa-miR-1296-3p	APPBP2	amyloid beta precursor protein binding protein 2
Details	25	83	hsa-miR-1296-3p	PBX2	PBX homeobox 2
Details	26	83	hsa-miR-1296-3p	CBLN3	cerebellin 3 precursor
Details	27	83	hsa-miR-1296-3p	C6orf106	chromosome 6 open reading frame 106
Details	28	83	hsa-miR-1296-3p	GTPBP2	GTP binding protein 2
Details	29	82	hsa-miR-1296-3p	AMPD3	adenosine monophosphate deaminase 3
Details	30	82	hsa-miR-1296-3p	KIF21B	kinesin family member 21B
Details	31	82	hsa-miR-1296-3p	ZNF276	zinc finger protein 276
Details	32	82	hsa-miR-1296-3p	ACSM1	acyl-CoA synthetase medium chain family member 1
Details	33	81	hsa-miR-1296-3p	VPS45	vacuolar protein sorting 45 homolog
Details	34	81	hsa-miR-1296-3p	NFE2L1	nuclear factor, erythroid 2 like 1
Details	35	81	hsa-miR-1296-3p	SNX21	sorting nexin family member 21
Details	36	81	hsa-miR-1296-3p	C6orf15	chromosome 6 open reading frame 15
Details	37	81	hsa-miR-1296-3p	SPINDOC	spindlin interactor and repressor of chromatin binding
Details	38	81	hsa-miR-1296-3p	DDX19A	DEAD-box helicase 19A
Details	39	80	hsa-miR-1296-3p	DNALI1	dynein axonemal light intermediate chain 1
Details	40	80	hsa-miR-1296-3p	ABHD4	abhydrolase domain containing 4
Details	41	80	hsa-miR-1296-3p	DHFR	dihydrofolate reductase
Details	42	80	hsa-miR-1296-3p	CHRD	chordin
Details	43	80	hsa-miR-1296-3p	SLC6A17	solute carrier family 6 member 17
Details	44	80	hsa-miR-1296-3p	RASGEF1B	RasGEF domain family member 1B

## Sheet: hsa-miR-29b-3p
Target Detail	Target Rank	Target Score	miRNA Name	Gene Symbol	Gene Description					Sublist	Category	Term	RT	Count	%	P-Value	Benjamini
Details	340	85	hsa-miR-29b-3p	2024-03-01	membrane associated ring-CH-type finger 1						KEGG_PATHWAY	Protein digestion and absorption	RT	23	5.2	2.1e-16	5.3e-14
Details	54	96	hsa-miR-29b-3p	ABCE1	ATP binding cassette subfamily E member 1						KEGG_PATHWAY	Small cell lung cancer	RT	16	3.6	9.3e-10	1.2e-07
Details	368	84	hsa-miR-29b-3p	ABHD18	abhydrolase domain containing 18						KEGG_PATHWAY	Focal adhesion	RT	22	5	2.2e-09	1.9e-07
Details	283	87	hsa-miR-29b-3p	ADAMTS10	ADAM metallopeptidase with thrombospondin type 1 motif 10						KEGG_PATHWAY	Human papillomavirus infection	RT	26	5.9	4.1e-08	2.5e-06
Details	47	97	hsa-miR-29b-3p	ADAMTS17	ADAM metallopeptidase with thrombospondin type 1 motif 17						KEGG_PATHWAY	ECM-receptor interaction	RT	14	3.2	5e-08	2.5e-06
Details	56	96	hsa-miR-29b-3p	ADAMTS2	ADAM metallopeptidase with thrombospondin type 1 motif 2						KEGG_PATHWAY	Relaxin signaling pathway	RT	16	3.6	1e-07	4.4e-06
Details	24	98	hsa-miR-29b-3p	ADAMTS6	ADAM metallopeptidase with thrombospondin type 1 motif 6						KEGG_PATHWAY	PI3K-Akt signaling pathway	RT	26	5.9	2e-07	6.4e-06
Details	124	93	hsa-miR-29b-3p	ADAMTS7	ADAM metallopeptidase with thrombospondin type 1 motif 7						KEGG_PATHWAY	AGE-RAGE signaling pathway in diabetic complications	RT	14	3.2	2.1e-07	6.4e-06
Details	20	99	hsa-miR-29b-3p	ADAMTS9	ADAM metallopeptidase with thrombospondin type 1 motif 9						KEGG_PATHWAY	Amoebiasis	RT	11	2.5	6.7e-05	0.0018
Details	392	82	hsa-miR-29b-3p	AK4	adenylate kinase 4						KEGG_PATHWAY	Pathways in cancer	RT	27	6.1	7.1e-05	0.0018
Details	355	85	hsa-miR-29b-3p	AKAIN1	A-kinase anchor inhibitor 1						KEGG_PATHWAY	Choline metabolism in cancer	RT	10	2.3	0.00026	0.0058
Details	297	87	hsa-miR-29b-3p	AKAP13	A-kinase anchoring protein 13						KEGG_PATHWAY	Longevity regulating pathway	RT	9	2	0.00065	0.014
Details	321	86	hsa-miR-29b-3p	AKAP5	A-kinase anchoring protein 5						KEGG_PATHWAY	Signaling pathways regulating pluripotency of stem cells	RT	11	2.5	0.001	0.02
Details	373	84	hsa-miR-29b-3p	AKT2	AKT serine/threonine kinase 2						KEGG_PATHWAY	Glioma	RT	8	1.8	0.0011	0.02
Details	32	98	hsa-miR-29b-3p	AKT3	AKT serine/threonine kinase 3						KEGG_PATHWAY	Pancreatic cancer	RT	8	1.8	0.0012	0.02
Details	61	96	hsa-miR-29b-3p	AMER1	APC membrane recruitment protein 1						KEGG_PATHWAY	Breast cancer	RT	11	2.5	0.0013	0.02
Details	288	87	hsa-miR-29b-3p	AMMECR1L	AMMECR1 like						KEGG_PATHWAY	EGFR tyrosine kinase inhibitor resistance	RT	8	1.8	0.0015	0.023
Details	214	90	hsa-miR-29b-3p	ANKRD13B	ankyrin repeat domain 13B						KEGG_PATHWAY	Polycomb repressive complex	RT	8	1.8	0.0022	0.03
Details	190	91	hsa-miR-29b-3p	ANKRD13C	ankyrin repeat domain 13C						KEGG_PATHWAY	Insulin resistance	RT	9	2	0.0023	0.03
Details	428	80	hsa-miR-29b-3p	ANKRD27	ankyrin repeat domain 27						KEGG_PATHWAY	TNF signaling pathway	RT	9	2	0.0032	0.04
Details	351	85	hsa-miR-29b-3p	ANTXR2	ANTXR cell adhesion molecule 2						KEGG_PATHWAY	Renal cell carcinoma	RT	7	1.6	0.0037	0.044
Details	408	81	hsa-miR-29b-3p	ARHGEF10	Rho guanine nucleotide exchange factor 10						KEGG_PATHWAY	Melanoma	RT	7	1.6	0.0045	0.049
Details	101	94	hsa-miR-29b-3p	ARPP19	cAMP regulated phosphoprotein 19						KEGG_PATHWAY	Non-small cell lung cancer	RT	7	1.6	0.0045	0.049
Details	415	81	hsa-miR-29b-3p	ARVCF	ARVCF, delta catenin family member						KEGG_PATHWAY	Ras signaling pathway	RT	13	3	0.0051	0.052
Details	84	95	hsa-miR-29b-3p	ASAP2	ArfGAP with SH3 domain, ankyrin repeat and PH domain 2						KEGG_PATHWAY	Endocrine resistance	RT	8	1.8	0.0052	0.052
Details	146	93	hsa-miR-29b-3p	ASXL3	ASXL transcriptional regulator 3						KEGG_PATHWAY	FoxO signaling pathway	RT	9	2	0.0074	0.072
Details	6	100	hsa-miR-29b-3p	ATAD2B	ATPase family, AAA domain containing 2B						KEGG_PATHWAY	Transcriptional misregulation in cancer	RT	11	2.5	0.009	0.083
Details	126	93	hsa-miR-29b-3p	ATP1B4	ATPase Na+/K+ transporting family member beta 4						KEGG_PATHWAY	Kaposi sarcoma-associated herpesvirus infection	RT	11	2.5	0.0094	0.083
Details	240	89	hsa-miR-29b-3p	ATP2B4	ATPase plasma membrane Ca2+ transporting 4						KEGG_PATHWAY	Human cytomegalovirus infection	RT	12	2.7	0.0096	0.083
Details	193	91	hsa-miR-29b-3p	ATRN	attractin						KEGG_PATHWAY	Longevity regulating pathway - multiple species	RT	6	1.4	0.01	0.084
Details	211	90	hsa-miR-29b-3p	B3GNT5	UDP-GlcNAc:betaGal beta-1,3-N-acetylglucosaminyltransferase 5						KEGG_PATHWAY	Proteoglycans in cancer	RT	11	2.5	0.013	0.11
Details	254	89	hsa-miR-29b-3p	BACH2	BTB domain and CNC homolog 2						KEGG_PATHWAY	Neurotrophin signaling pathway	RT	8	1.8	0.015	0.11
Details	380	83	hsa-miR-29b-3p	BAK1	BCL2 antagonist/killer 1						KEGG_PATHWAY	MicroRNAs in cancer	RT	14	3.2	0.017	0.13
Details	325	86	hsa-miR-29b-3p	BCCIP	BRCA2 and CDKN1A interacting protein						KEGG_PATHWAY	Platelet activation	RT	8	1.8	0.018	0.13
Details	409	81	hsa-miR-29b-3p	BCORL1	BCL6 corepressor like 1						KEGG_PATHWAY	mTOR signaling pathway	RT	9	2	0.02	0.14
Details	389	82	hsa-miR-29b-3p	BLMH	bleomycin hydrolase						KEGG_PATHWAY	Dopaminergic synapse	RT	8	1.8	0.024	0.17
Details	263	88	hsa-miR-29b-3p	BMF	Bcl2 modifying factor						KEGG_PATHWAY	Apoptosis	RT	8	1.8	0.028	0.19
Details	169	92	hsa-miR-29b-3p	BMT2	base methyltransferase of 25S rRNA 2 homolog						KEGG_PATHWAY	Hepatocellular carcinoma	RT	9	2	0.03	0.19
Details	13	99	hsa-miR-29b-3p	BRWD3	bromodomain and WD repeat domain containing 3						KEGG_PATHWAY	Measles	RT	8	1.8	0.03	0.19
Details	180	91	hsa-miR-29b-3p	BTG2	BTG anti-proliferation factor 2						KEGG_PATHWAY	Cholinergic synapse	RT	7	1.6	0.036	0.22
Details	245	89	hsa-miR-29b-3p	C10orf55	chromosome 10 open reading frame 55						KEGG_PATHWAY	Endometrial cancer	RT	5	1.1	0.036	0.22
Details	367	84	hsa-miR-29b-3p	C11orf54	chromosome 11 open reading frame 54						KEGG_PATHWAY	ErbB signaling pathway	RT	6	1.4	0.037	0.22
Details	188	91	hsa-miR-29b-3p	C12orf40	chromosome 12 open reading frame 40						KEGG_PATHWAY	VEGF signaling pathway	RT	5	1.1	0.038	0.22
Details	39	97	hsa-miR-29b-3p	C16orf72	chromosome 16 open reading frame 72						KEGG_PATHWAY	Gastric cancer	RT	8	1.8	0.043	0.24
Details	31	98	hsa-miR-29b-3p	C1QTNF6	C1q and TNF related 6						KEGG_PATHWAY	Aldosterone-regulated sodium reabsorption	RT	4	0.9	0.045	0.24
Details	259	88	hsa-miR-29b-3p	C2orf68	chromosome 2 open reading frame 68						KEGG_PATHWAY	Lysine degradation	RT	5	1.1	0.047	0.24
Details	294	87	hsa-miR-29b-3p	C5orf15	chromosome 5 open reading frame 15						KEGG_PATHWAY	Thyroid hormone signaling pathway	RT	7	1.6	0.047	0.24
Details	258	88	hsa-miR-29b-3p	CAMK4	calcium/calmodulin dependent protein kinase IV						KEGG_PATHWAY	AMPK signaling pathway	RT	7	1.6	0.047	0.24
Details	444	80	hsa-miR-29b-3p	CAMSAP2	calmodulin regulated spectrin associated protein family member 2						KEGG_PATHWAY	Sphingolipid signaling pathway	RT	7	1.6	0.047	0.24
Details	132	93	hsa-miR-29b-3p	CAV2	caveolin 2						KEGG_PATHWAY	Non-alcoholic fatty liver disease	RT	8	1.8	0.051	0.25
Details	138	93	hsa-miR-29b-3p	CBX6	chromobox 6						KEGG_PATHWAY	Cellular senescence	RT	8	1.8	0.052	0.26
Details	439	80	hsa-miR-29b-3p	CCDC138	coiled-coil domain containing 138						KEGG_PATHWAY	Hepatitis C	RT	8	1.8	0.055	0.26
Details	416	81	hsa-miR-29b-3p	CCNJ	cyclin J						KEGG_PATHWAY	cAMP signaling pathway	RT	10	2.3	0.056	0.26
Details	252	89	hsa-miR-29b-3p	CCNT2	cyclin T2						KEGG_PATHWAY	Prostate cancer	RT	6	1.4	0.059	0.27
Details	131	93	hsa-miR-29b-3p	CCNYL1	cyclin Y like 1						KEGG_PATHWAY	Adipocytokine signaling pathway	RT	5	1.1	0.062	0.28
Details	241	89	hsa-miR-29b-3p	CCSAP	centriole, cilia and spindle associated protein						KEGG_PATHWAY	MAPK signaling pathway	RT	12	2.7	0.062	0.28
Details	411	81	hsa-miR-29b-3p	CCSER2	coiled-coil serine rich protein 2						KEGG_PATHWAY	Autophagy - animal	RT	8	1.8	0.067	0.3
Details	205	90	hsa-miR-29b-3p	CD276	CD276 molecule						KEGG_PATHWAY	Progesterone-mediated oocyte maturation	RT	6	1.4	0.07	0.3
Details	256	88	hsa-miR-29b-3p	CDC42	cell division cycle 42						KEGG_PATHWAY	Platinum drug resistance	RT	5	1.1	0.073	0.3
Details	305	86	hsa-miR-29b-3p	CDC42BPA	CDC42 binding protein kinase alpha						KEGG_PATHWAY	Diabetic cardiomyopathy	RT	9	2	0.073	0.3
Details	78	95	hsa-miR-29b-3p	CDK6	cyclin dependent kinase 6						KEGG_PATHWAY	Viral carcinogenesis	RT	9	2	0.075	0.31
Details	284	87	hsa-miR-29b-3p	CEMIP	cell migration inducing hyaluronidase 1						KEGG_PATHWAY	Influenza A	RT	8	1.8	0.078	0.31
Details	58	96	hsa-miR-29b-3p	CEP68	centrosomal protein 68						KEGG_PATHWAY	Fluid shear stress and atherosclerosis	RT	7	1.6	0.081	0.31
Details	338	85	hsa-miR-29b-3p	CEP97	centrosomal protein 97						KEGG_PATHWAY	Apelin signaling pathway	RT	7	1.6	0.081	0.31
Details	65	96	hsa-miR-29b-3p	CHSY1	chondroitin sulfate synthase 1						KEGG_PATHWAY	Carbohydrate digestion and absorption	RT	4	0.9	0.081	0.31
Details	79	95	hsa-miR-29b-3p	CLDN1	claudin 1						KEGG_PATHWAY	Chronic myeloid leukemia	RT	5	1.1	0.082	0.31
Details	384	83	hsa-miR-29b-3p	CLEC2L	C-type lectin domain family 2 member L						KEGG_PATHWAY	Rap1 signaling pathway	RT	9	2	0.085	0.32
Details	395	82	hsa-miR-29b-3p	CLOCK	clock circadian regulator						KEGG_PATHWAY	HIF-1 signaling pathway	RT	6	1.4	0.087	0.32
Details	438	80	hsa-miR-29b-3p	CMPK1	cytidine/uridine monophosphate kinase 1						KEGG_PATHWAY	Alcoholic liver disease	RT	7	1.6	0.087	0.32
Details	290	87	hsa-miR-29b-3p	CNR1	cannabinoid receptor 1						KEGG_PATHWAY	Toxoplasmosis	RT	6	1.4	0.093	0.33
Details	10	99	hsa-miR-29b-3p	COL11A1	collagen type XI alpha 1 chain
Details	135	93	hsa-miR-29b-3p	COL15A1	collagen type XV alpha 1 chain					Sublist	Category	Term	RT	Count	%	P-Value	Benjamini
Details	23	98	hsa-miR-29b-3p	COL19A1	collagen type XIX alpha 1 chain						GOTERM_BP_DIRECT	collagen fibril organization	RT	23	5.2	1.1e-19	2.4e-16
Details	34	98	hsa-miR-29b-3p	COL1A1	collagen type I alpha 1 chain						GOTERM_BP_DIRECT	extracellular matrix organization	RT	27	6.1	2.1e-14	2.3e-11
Details	228	90	hsa-miR-29b-3p	COL1A2	collagen type I alpha 2 chain						GOTERM_BP_DIRECT	nervous system development	RT	30	6.8	1.9e-08	1.4e-05
Details	201	91	hsa-miR-29b-3p	COL22A1	collagen type XXII alpha 1 chain						GOTERM_BP_DIRECT	cell adhesion	RT	35	8	2.6e-08	1.4e-05
Details	278	88	hsa-miR-29b-3p	COL25A1	collagen type XXV alpha 1 chain						GOTERM_BP_DIRECT	homophilic cell adhesion via plasma membrane adhesion molecules	RT	17	3.9	6.5e-07	0.00029
Details	319	86	hsa-miR-29b-3p	COL27A1	collagen type XXVII alpha 1 chain						GOTERM_BP_DIRECT	chromatin organization	RT	20	4.5	4.2e-05	0.014
Details	50	97	hsa-miR-29b-3p	COL2A1	collagen type II alpha 1 chain						GOTERM_BP_DIRECT	positive regulation of transcription, DNA-templated	RT	33	7.5	4.8e-05	0.014
Details	8	100	hsa-miR-29b-3p	COL3A1	collagen type III alpha 1 chain						GOTERM_BP_DIRECT	collagen-activated tyrosine kinase receptor signaling pathway	RT	5	1.1	5.2e-05	0.014
Details	30	98	hsa-miR-29b-3p	COL4A1	collagen type IV alpha 1 chain						GOTERM_BP_DIRECT	positive regulation of transcription from RNA polymerase II promoter	RT	47	10.7	6.6e-05	0.016
Details	140	93	hsa-miR-29b-3p	COL4A2	collagen type IV alpha 2 chain						GOTERM_BP_DIRECT	skeletal system development	RT	12	2.7	0.0001	0.023
Details	109	94	hsa-miR-29b-3p	COL4A4	collagen type IV alpha 4 chain						GOTERM_BP_DIRECT	skin development	RT	7	1.6	0.0002	0.042
Details	292	87	hsa-miR-29b-3p	COL4A5	collagen type IV alpha 5 chain						GOTERM_BP_DIRECT	cellular response to amino acid stimulus	RT	8	1.8	0.00033	0.062
Details	291	87	hsa-miR-29b-3p	COL4A6	collagen type IV alpha 6 chain						GOTERM_BP_DIRECT	regulation of tumor necrosis factor-mediated signaling pathway	RT	5	1.1	0.00053	0.089
Details	2	100	hsa-miR-29b-3p	COL5A1	collagen type V alpha 1 chain						GOTERM_BP_DIRECT	negative regulation of transcription from RNA polymerase II promoter	RT	38	8.6	0.00056	0.089
Details	49	97	hsa-miR-29b-3p	COL5A2	collagen type V alpha 2 chain						GOTERM_BP_DIRECT	DNA demethylation	RT	5	1.1	0.0008	0.12
Details	1	100	hsa-miR-29b-3p	COL5A3	collagen type V alpha 3 chain						GOTERM_BP_DIRECT	basement membrane organization	RT	5	1.1	0.00096	0.12
Details	209	90	hsa-miR-29b-3p	COL6A3	collagen type VI alpha 3 chain						GOTERM_BP_DIRECT	histone H2A acetylation	RT	5	1.1	0.00096	0.12
Details	37	97	hsa-miR-29b-3p	COL7A1	collagen type VII alpha 1 chain						GOTERM_BP_DIRECT	negative regulation of gene expression	RT	17	3.9	0.001	0.12
Details	62	96	hsa-miR-29b-3p	COL9A1	collagen type IX alpha 1 chain						GOTERM_BP_DIRECT	positive regulation of double-strand break repair via homologous recombination	RT	6	1.4	0.0012	0.14
Details	372	84	hsa-miR-29b-3p	CPEB3	cytoplasmic polyadenylation element binding protein 3						GOTERM_BP_DIRECT	5-methylcytosine catabolic process	RT	3	0.7	0.0012	0.14
Details	170	92	hsa-miR-29b-3p	CPS1	carbamoyl-phosphate synthase 1						GOTERM_BP_DIRECT	transforming growth factor beta receptor signaling pathway	RT	9	2	0.0013	0.14
Details	397	82	hsa-miR-29b-3p	CPSF7	cleavage and polyadenylation specific factor 7						GOTERM_BP_DIRECT	positive regulation of GTPase activity	RT	12	2.7	0.002	0.2
Details	396	82	hsa-miR-29b-3p	CREB5	cAMP responsive element binding protein 5						GOTERM_BP_DIRECT	regulation of double-strand break repair	RT	5	1.1	0.0024	0.24
Details	230	90	hsa-miR-29b-3p	CRISPLD1	cysteine rich secretory protein LCCL domain containing 1						GOTERM_BP_DIRECT	extracellular matrix assembly	RT	4	0.9	0.0027	0.25
Details	271	88	hsa-miR-29b-3p	CRYBG1	crystallin beta-gamma domain containing 1						GOTERM_BP_DIRECT	positive regulation of cell migration	RT	14	3.2	0.0037	0.33
Details	374	83	hsa-miR-29b-3p	CSGALNACT2	chondroitin sulfate N-acetylgalactosaminyltransferase 2						GOTERM_BP_DIRECT	peptidyl-lysine oxidation	RT	3	0.7	0.004	0.34
Details	116	94	hsa-miR-29b-3p	CSRNP2	cysteine and serine rich nuclear protein 2						GOTERM_BP_DIRECT	multicellular organism growth	RT	8	1.8	0.0041	0.34
Details	299	87	hsa-miR-29b-3p	CUEDC1	CUE domain containing 1						GOTERM_BP_DIRECT	engulfment of apoptotic cell	RT	4	0.9	0.0047	0.38
Details	426	80	hsa-miR-29b-3p	DAAM1	dishevelled associated activator of morphogenesis 1						GOTERM_BP_DIRECT	regulation of apoptotic process	RT	13	3	0.005	0.38
Details	40	97	hsa-miR-29b-3p	DAAM2	dishevelled associated activator of morphogenesis 2						GOTERM_BP_DIRECT	protein kinase B signaling	RT	7	1.6	0.0065	0.48
Details	303	86	hsa-miR-29b-3p	DCAF7	DDB1 and CUL4 associated factor 7						GOTERM_BP_DIRECT	Wnt signaling pathway	RT	11	2.5	0.0073	0.53
Details	272	88	hsa-miR-29b-3p	DCUN1D4	defective in cullin neddylation 1 domain containing 4						GOTERM_BP_DIRECT	actin cytoskeleton organization	RT	12	2.7	0.0089	0.62
Details	167	92	hsa-miR-29b-3p	DCX	doublecortin						GOTERM_BP_DIRECT	neurogenesis	RT	6	1.4	0.01	0.66
Details	163	92	hsa-miR-29b-3p	DDX3X	DEAD-box helicase 3 X-linked						GOTERM_BP_DIRECT	regulation of gene expression	RT	13	3	0.01	0.66
Details	152	92	hsa-miR-29b-3p	DENND6A	DENN domain containing 6A						GOTERM_BP_DIRECT	histone H4 acetylation	RT	5	1.1	0.011	0.66
Details	121	94	hsa-miR-29b-3p	DGKD	diacylglycerol kinase delta						GOTERM_BP_DIRECT	protein phosphorylation	RT	18	4.1	0.011	0.66
Details	71	96	hsa-miR-29b-3p	DGKH	diacylglycerol kinase eta
Details	287	87	hsa-miR-29b-3p	DICER1	dicer 1, ribonuclease III
Details	41	97	hsa-miR-29b-3p	DIO2	iodothyronine deiodinase 2
Details	285	87	hsa-miR-29b-3p	DLG2	discs large MAGUK scaffold protein 2
Details	11	99	hsa-miR-29b-3p	DNMT3A	DNA methyltransferase 3 alpha
Details	75	95	hsa-miR-29b-3p	DNMT3B	DNA methyltransferase 3 beta
Details	244	89	hsa-miR-29b-3p	DOLPP1	dolichyldiphosphatase 1
Details	9	99	hsa-miR-29b-3p	DOT1L	DOT1 like histone lysine methyltransferase
Details	431	80	hsa-miR-29b-3p	DPYSL3	dihydropyrimidinase like 3
Details	269	88	hsa-miR-29b-3p	DPYSL5	dihydropyrimidinase like 5
Details	154	92	hsa-miR-29b-3p	DTWD2	DTW domain containing 2
Details	363	84	hsa-miR-29b-3p	DTX4	deltex E3 ubiquitin ligase 4
Details	350	85	hsa-miR-29b-3p	DVL3	dishevelled segment polarity protein 3
Details	108	94	hsa-miR-29b-3p	DYNLT1	dynein light chain Tctex-type 1
Details	382	83	hsa-miR-29b-3p	EFNA5	ephrin A5
Details	184	91	hsa-miR-29b-3p	EIF3J	eukaryotic translation initiation factor 3 subunit J
Details	137	93	hsa-miR-29b-3p	EIF4E2	eukaryotic translation initiation factor 4E family member 2
Details	234	89	hsa-miR-29b-3p	ELF2	E74 like ETS transcription factor 2
Details	183	91	hsa-miR-29b-3p	ELMSAN1	ELM2 and Myb/SANT domain containing 1
Details	139	93	hsa-miR-29b-3p	ELN	elastin
Details	422	81	hsa-miR-29b-3p	ELOVL4	ELOVL fatty acid elongase 4
Details	300	87	hsa-miR-29b-3p	EML4	EMAP like 4
Details	192	91	hsa-miR-29b-3p	EML5	EMAP like 5
Details	166	92	hsa-miR-29b-3p	EML6	EMAP like 6
Details	181	91	hsa-miR-29b-3p	ENHO	energy homeostasis associated
Details	264	88	hsa-miR-29b-3p	ENPP2	ectonucleotide pyrophosphatase/phosphodiesterase 2
Details	343	85	hsa-miR-29b-3p	EOMES	eomesodermin
Details	216	90	hsa-miR-29b-3p	EPC1	enhancer of polycomb homolog 1
Details	27	98	hsa-miR-29b-3p	ERCC6	ERCC excision repair 6, chromatin remodeling factor
Details	447	80	hsa-miR-29b-3p	ERLIN2	ER lipid raft associated 2
Details	320	86	hsa-miR-29b-3p	ERP44	endoplasmic reticulum protein 44
Details	370	84	hsa-miR-29b-3p	ETV6	ETS variant 6
Details	262	88	hsa-miR-29b-3p	FAM13B	family with sequence similarity 13 member B
Details	168	92	hsa-miR-29b-3p	FAM167A	family with sequence similarity 167 member A
Details	217	90	hsa-miR-29b-3p	FAM168B	family with sequence similarity 168 member B
Details	82	95	hsa-miR-29b-3p	FAM241A	family with sequence similarity 241 member A
Details	391	82	hsa-miR-29b-3p	FAM57B	family with sequence similarity 57 member B
Details	5	100	hsa-miR-29b-3p	FBN1	fibrillin 1
Details	197	91	hsa-miR-29b-3p	FBXW7	F-box and WD repeat domain containing 7
Details	141	93	hsa-miR-29b-3p	FBXW9	F-box and WD repeat domain containing 9
Details	171	92	hsa-miR-29b-3p	FEM1B	fem-1 homolog B
Details	213	90	hsa-miR-29b-3p	FER	FER tyrosine kinase
Details	231	90	hsa-miR-29b-3p	FERMT2	fermitin family member 2
Details	346	85	hsa-miR-29b-3p	FGD4	FYVE, RhoGEF and PH domain containing 4
Details	144	93	hsa-miR-29b-3p	FOXJ2	forkhead box J2
Details	316	86	hsa-miR-29b-3p	FRAS1	Fraser extracellular matrix complex subunit 1
Details	107	94	hsa-miR-29b-3p	FRAT2	FRAT2, WNT signaling pathway regulator
Details	379	83	hsa-miR-29b-3p	FREM2	FRAS1 related extracellular matrix protein 2
Details	186	91	hsa-miR-29b-3p	FSTL1	follistatin like 1
Details	329	86	hsa-miR-29b-3p	GAB1	GRB2 associated binding protein 1
Details	250	89	hsa-miR-29b-3p	GABRP	gamma-aminobutyric acid type A receptor pi subunit
Details	260	88	hsa-miR-29b-3p	GID8	GID complex subunit 8 homolog
Details	429	80	hsa-miR-29b-3p	GIT2	GIT ArfGAP 2
Details	377	83	hsa-miR-29b-3p	GNB4	G protein subunit beta 4
Details	236	89	hsa-miR-29b-3p	GNG12	G protein subunit gamma 12
Details	224	90	hsa-miR-29b-3p	GPATCH2	G-patch domain containing 2
Details	436	80	hsa-miR-29b-3p	GPCPD1	glycerophosphocholine phosphodiesterase 1
Details	348	85	hsa-miR-29b-3p	GPR37	G protein-coupled receptor 37
Details	194	91	hsa-miR-29b-3p	GPX7	glutathione peroxidase 7
Details	403	82	hsa-miR-29b-3p	GRIA3	glutamate ionotropic receptor AMPA type subunit 3
Details	247	89	hsa-miR-29b-3p	GRIP1	glutamate receptor interacting protein 1
Details	327	86	hsa-miR-29b-3p	GXYLT2	glucoside xylosyltransferase 2
Details	74	95	hsa-miR-29b-3p	HAPLN3	hyaluronan and proteoglycan link protein 3
Details	14	99	hsa-miR-29b-3p	HAS3	hyaluronan synthase 3
Details	308	86	hsa-miR-29b-3p	HBEGF	heparin binding EGF like growth factor
Details	4	100	hsa-miR-29b-3p	HBP1	HMG-box transcription factor 1
Details	317	86	hsa-miR-29b-3p	HDAC4	histone deacetylase 4
Details	48	97	hsa-miR-29b-3p	HIF3A	hypoxia inducible factor 3 subunit alpha
Details	52	96	hsa-miR-29b-3p	HMCN1	hemicentin 1
Details	400	82	hsa-miR-29b-3p	HORMAD1	HORMA domain containing 1
Details	334	85	hsa-miR-29b-3p	HPGD	15-hydroxyprostaglandin dehydrogenase
Details	200	91	hsa-miR-29b-3p	HRK	harakiri, BCL2 interacting protein
Details	423	81	hsa-miR-29b-3p	HS3ST3B1	heparan sulfate-glucosamine 3-sulfotransferase 3B1
Details	275	88	hsa-miR-29b-3p	ICOS	inducible T cell costimulator
Details	311	86	hsa-miR-29b-3p	IFFO1	intermediate filament family orphan 1
Details	105	94	hsa-miR-29b-3p	IFI30	IFI30, lysosomal thiol reductase
Details	28	98	hsa-miR-29b-3p	IGF1	insulin like growth factor 1
Details	196	91	hsa-miR-29b-3p	IL1RAP	interleukin 1 receptor accessory protein
Details	443	80	hsa-miR-29b-3p	INA	internexin neuronal intermediate filament protein alpha
Details	221	90	hsa-miR-29b-3p	ING2	inhibitor of growth family member 2
Details	157	92	hsa-miR-29b-3p	ING3	inhibitor of growth family member 3
Details	239	89	hsa-miR-29b-3p	IQCJ-SCHIP1	IQCJ-SCHIP1 readthrough
Details	125	93	hsa-miR-29b-3p	IREB2	iron responsive element binding protein 2
Details	142	93	hsa-miR-29b-3p	ISG20L2	interferon stimulated exonuclease gene 20 like 2
Details	345	85	hsa-miR-29b-3p	JARID2	jumonji and AT-rich interaction domain containing 2
Details	296	87	hsa-miR-29b-3p	JAZF1	JAZF zinc finger 1
Details	307	86	hsa-miR-29b-3p	JMY	junction mediating and regulatory protein, p53 cofactor
Details	332	86	hsa-miR-29b-3p	KCTD20	potassium channel tetramerization domain containing 20
Details	413	81	hsa-miR-29b-3p	KCTD5	potassium channel tetramerization domain containing 5
Details	113	94	hsa-miR-29b-3p	KDELC1	KDEL motif containing 1
Details	442	80	hsa-miR-29b-3p	KDM4B	lysine demethylase 4B
Details	38	97	hsa-miR-29b-3p	KDM5B	lysine demethylase 5B
Details	401	82	hsa-miR-29b-3p	KIAA0895	KIAA0895
Details	229	90	hsa-miR-29b-3p	KIAA1549	KIAA1549
Details	235	89	hsa-miR-29b-3p	KIF24	kinesin family member 24
Details	119	94	hsa-miR-29b-3p	KIF26A	kinesin family member 26A
Details	198	91	hsa-miR-29b-3p	KIF26B	kinesin family member 26B
Details	402	82	hsa-miR-29b-3p	KLF4	Kruppel like factor 4
Details	233	90	hsa-miR-29b-3p	KLHL28	kelch like family member 28
Details	17	99	hsa-miR-29b-3p	KMT5C	lysine methyltransferase 5C
Details	314	86	hsa-miR-29b-3p	KNOP1	lysine rich nucleolar protein 1
Details	417	81	hsa-miR-29b-3p	LAMA2	laminin subunit alpha 2
Details	302	87	hsa-miR-29b-3p	LAMC1	laminin subunit gamma 1
Details	399	82	hsa-miR-29b-3p	LASP1	LIM and SH3 protein 1
Details	427	80	hsa-miR-29b-3p	LDLRAD3	low density lipoprotein receptor class A domain containing 3
Details	77	95	hsa-miR-29b-3p	LIF	LIF, interleukin 6 family cytokine
Details	91	94	hsa-miR-29b-3p	LIN7A	lin-7 homolog A, crumbs cell polarity complex component
Details	90	94	hsa-miR-29b-3p	LOX	lysyl oxidase
Details	174	92	hsa-miR-29b-3p	LOXL2	lysyl oxidase like 2
Details	356	85	hsa-miR-29b-3p	LOXL4	lysyl oxidase like 4
Details	276	88	hsa-miR-29b-3p	LPL	lipoprotein lipase
Details	257	88	hsa-miR-29b-3p	LSM11	LSM11, U7 small nuclear RNA associated
Details	360	85	hsa-miR-29b-3p	LYPLA1	lysophospholipase 1
Details	88	95	hsa-miR-29b-3p	LYSMD1	LysM domain containing 1
Details	175	92	hsa-miR-29b-3p	MAP4K4	mitogen-activated protein kinase kinase kinase kinase 4
Details	115	94	hsa-miR-29b-3p	MAP6	microtubule associated protein 6
Details	279	88	hsa-miR-29b-3p	MAPK10	mitogen-activated protein kinase 10
Details	208	90	hsa-miR-29b-3p	MAPKBP1	mitogen-activated protein kinase binding protein 1
Details	182	91	hsa-miR-29b-3p	MAPRE1	microtubule associated protein RP/EB family member 1
Details	322	86	hsa-miR-29b-3p	MAPRE2	microtubule associated protein RP/EB family member 2
Details	153	92	hsa-miR-29b-3p	MBTD1	mbt domain containing 1
Details	328	86	hsa-miR-29b-3p	MCL1	MCL1, BCL2 family apoptosis regulator
Details	361	84	hsa-miR-29b-3p	MED12L	mediator complex subunit 12 like
Details	394	82	hsa-miR-29b-3p	METAP2	methionyl aminopeptidase 2
Details	237	89	hsa-miR-29b-3p	MEX3B	mex-3 RNA binding family member B
Details	353	85	hsa-miR-29b-3p	MFAP3	microfibril associated protein 3
Details	419	81	hsa-miR-29b-3p	MGA	MGA, MAX dimerization protein
Details	93	94	hsa-miR-29b-3p	MINAR1	membrane integral NOTCH2 associated receptor 1
Details	313	86	hsa-miR-29b-3p	MLXIP	MLX interacting protein
Details	323	86	hsa-miR-29b-3p	MOB1A	MOB kinase activator 1A
Details	246	89	hsa-miR-29b-3p	MORF4L1	mortality factor 4 like 1
Details	318	86	hsa-miR-29b-3p	MORF4L2	mortality factor 4 like 2
Details	445	80	hsa-miR-29b-3p	MSANTD3-TMEFF1	MSANTD3-TMEFF1 readthrough
Details	390	82	hsa-miR-29b-3p	MTMR4	myotubularin related protein 4
Details	357	85	hsa-miR-29b-3p	MUC22	mucin 22
Details	133	93	hsa-miR-29b-3p	MXD1	MAX dimerization protein 1
Details	440	80	hsa-miR-29b-3p	MYBL2	MYB proto-oncogene like 2
Details	151	92	hsa-miR-29b-3p	MYCN	MYCN proto-oncogene, bHLH transcription factor
Details	364	84	hsa-miR-29b-3p	N4BP2L1	NEDD4 binding protein 2 like 1
Details	378	83	hsa-miR-29b-3p	NAP1L3	nucleosome assembly protein 1 like 3
Details	441	80	hsa-miR-29b-3p	NAPB	NSF attachment protein beta
Details	36	98	hsa-miR-29b-3p	NASP	nuclear autoantigenic sperm protein
Details	19	99	hsa-miR-29b-3p	NAV1	neuron navigator 1
Details	26	98	hsa-miR-29b-3p	NAV2	neuron navigator 2
Details	18	99	hsa-miR-29b-3p	NAV3	neuron navigator 3
Details	178	91	hsa-miR-29b-3p	NCKAP5	NCK associated protein 5
Details	15	99	hsa-miR-29b-3p	NEXMIF	neurite extension and migration factor
Details	267	88	hsa-miR-29b-3p	NFAT5	nuclear factor of activated T cells 5
Details	33	98	hsa-miR-29b-3p	NFIA	nuclear factor I A
Details	249	89	hsa-miR-29b-3p	NKAPD1	NKAP domain containing 1
Details	161	92	hsa-miR-29b-3p	NKIRAS2	NFKB inhibitor interacting Ras like 2
Details	165	92	hsa-miR-29b-3p	NKRF	NFKB repressing factor
Details	310	86	hsa-miR-29b-3p	NKTR	natural killer cell triggering receptor
Details	159	92	hsa-miR-29b-3p	NLRX1	NLR family member X1
Details	251	89	hsa-miR-29b-3p	NOTCH2	notch 2
Details	232	90	hsa-miR-29b-3p	NPAS3	neuronal PAS domain protein 3
Details	331	86	hsa-miR-29b-3p	NREP	neuronal regeneration related protein
Details	16	99	hsa-miR-29b-3p	NSD1	nuclear receptor binding SET domain protein 1
Details	273	88	hsa-miR-29b-3p	NUP160	nucleoporin 160
Details	86	95	hsa-miR-29b-3p	OSBPL11	oxysterol binding protein like 11
Details	160	92	hsa-miR-29b-3p	OSTC	oligosaccharyltransferase complex non-catalytic subunit
Details	359	85	hsa-miR-29b-3p	OTUD4	OTU deubiquitinase 4
Details	335	85	hsa-miR-29b-3p	OTULIN	OTU deubiquitinase with linear linkage specificity
Details	366	84	hsa-miR-29b-3p	PAIP2	poly(A) binding protein interacting protein 2
Details	414	81	hsa-miR-29b-3p	PALM	paralemmin
Details	207	90	hsa-miR-29b-3p	PAN2	poly(A) specific ribonuclease subunit PAN2
Details	410	81	hsa-miR-29b-3p	PAPOLG	poly(A) polymerase gamma
Details	349	85	hsa-miR-29b-3p	PARG	poly(ADP-ribose) glycohydrolase
Details	114	94	hsa-miR-29b-3p	PCDHA1	protocadherin alpha 1
Details	96	94	hsa-miR-29b-3p	PCDHA10	protocadherin alpha 10
Details	100	94	hsa-miR-29b-3p	PCDHA11	protocadherin alpha 11
Details	122	94	hsa-miR-29b-3p	PCDHA12	protocadherin alpha 12
Details	95	94	hsa-miR-29b-3p	PCDHA13	protocadherin alpha 13
Details	120	94	hsa-miR-29b-3p	PCDHA2	protocadherin alpha 2
Details	102	94	hsa-miR-29b-3p	PCDHA3	protocadherin alpha 3
Details	111	94	hsa-miR-29b-3p	PCDHA4	protocadherin alpha 4
Details	97	94	hsa-miR-29b-3p	PCDHA5	protocadherin alpha 5
Details	98	94	hsa-miR-29b-3p	PCDHA6	protocadherin alpha 6
Details	118	94	hsa-miR-29b-3p	PCDHA7	protocadherin alpha 7
Details	206	90	hsa-miR-29b-3p	PCDHA8	protocadherin alpha 8
Details	104	94	hsa-miR-29b-3p	PCDHA9	protocadherin alpha 9
Details	89	94	hsa-miR-29b-3p	PCDHAC1	protocadherin alpha subfamily C, 1
Details	94	94	hsa-miR-29b-3p	PCDHAC2	protocadherin alpha subfamily C, 2
Details	306	86	hsa-miR-29b-3p	PCGF3	polycomb group ring finger 3
Details	225	90	hsa-miR-29b-3p	PCSK5	proprotein convertase subtilisin/kexin type 5
Details	85	95	hsa-miR-29b-3p	PDIK1L	PDLIM1 interacting kinase 1 like
Details	352	85	hsa-miR-29b-3p	PGAP1	post-GPI attachment to proteins 1
Details	53	96	hsa-miR-29b-3p	PGAP2	post-GPI attachment to proteins 2
Details	12	99	hsa-miR-29b-3p	PI15	peptidase inhibitor 15
Details	406	81	hsa-miR-29b-3p	PIAS2	protein inhibitor of activated STAT 2
Details	315	86	hsa-miR-29b-3p	PIK3R1	phosphoinositide-3-kinase regulatory subunit 1
Details	446	80	hsa-miR-29b-3p	PINX1	PIN2 (TERF1) interacting telomerase inhibitor 1
Details	336	85	hsa-miR-29b-3p	PLP1	proteolipid protein 1
Details	117	94	hsa-miR-29b-3p	PMP22	peripheral myelin protein 22
Details	405	81	hsa-miR-29b-3p	POLR3E	RNA polymerase III subunit E
Details	136	93	hsa-miR-29b-3p	PPIC	peptidylprolyl isomerase C
Details	187	91	hsa-miR-29b-3p	PPM1E	protein phosphatase, Mg2+/Mn2+ dependent 1E
Details	227	90	hsa-miR-29b-3p	PPP1R13B	protein phosphatase 1 regulatory subunit 13B
Details	210	90	hsa-miR-29b-3p	PPP1R15B	protein phosphatase 1 regulatory subunit 15B
Details	158	92	hsa-miR-29b-3p	PRKAB2	protein kinase AMP-activated non-catalytic subunit beta 2
Details	304	86	hsa-miR-29b-3p	PRKG1	protein kinase cGMP-dependent 1
Details	434	80	hsa-miR-29b-3p	PRKRA	protein activator of interferon induced protein kinase EIF2AK2
Details	369	84	hsa-miR-29b-3p	PRPF40A	pre-mRNA processing factor 40 homolog A
Details	81	95	hsa-miR-29b-3p	PRR14L	proline rich 14 like
Details	375	83	hsa-miR-29b-3p	PRR3	proline rich 3
Details	339	85	hsa-miR-29b-3p	PRRC2C	proline rich coiled-coil 2C
Details	242	89	hsa-miR-29b-3p	PTBP3	polypyrimidine tract binding protein 3
Details	46	97	hsa-miR-29b-3p	PTEN	phosphatase and tensin homolog
Details	430	80	hsa-miR-29b-3p	PTPRK	protein tyrosine phosphatase, receptor type K
Details	45	97	hsa-miR-29b-3p	PURG	purine rich element binding protein G
Details	59	96	hsa-miR-29b-3p	PXDN	peroxidasin
Details	69	96	hsa-miR-29b-3p	PXYLP1	2-phosphoxylose phosphatase 1
Details	63	96	hsa-miR-29b-3p	RAB30	RAB30, member RAS oncogene family
Details	265	88	hsa-miR-29b-3p	RAP1A	RAP1A, member of RAS oncogene family
Details	60	96	hsa-miR-29b-3p	RAP1GDS1	Rap1 GTPase-GDP dissociation stimulator 1
Details	177	91	hsa-miR-29b-3p	RAPGEFL1	Rap guanine nucleotide exchange factor like 1
Details	204	91	hsa-miR-29b-3p	RARB	retinoic acid receptor beta
Details	274	88	hsa-miR-29b-3p	RBAK	RB associated KRAB zinc finger
Details	387	83	hsa-miR-29b-3p	REL	REL proto-oncogene, NF-kB subunit
Details	418	81	hsa-miR-29b-3p	REPS2	RALBP1 associated Eps domain containing 2
Details	309	86	hsa-miR-29b-3p	RERE	arginine-glutamic acid dipeptide repeats
Details	68	96	hsa-miR-29b-3p	REST	RE1 silencing transcription factor
Details	92	94	hsa-miR-29b-3p	REV3L	REV3 like, DNA directed polymerase zeta catalytic subunit
Details	358	85	hsa-miR-29b-3p	RFX7	regulatory factor X7
Details	112	94	hsa-miR-29b-3p	RGS1	regulator of G protein signaling 1
Details	383	83	hsa-miR-29b-3p	RHOBTB1	Rho related BTB domain containing 1
Details	226	90	hsa-miR-29b-3p	RIC1	RIC1 homolog, RAB6A GEF complex partner 1
Details	147	93	hsa-miR-29b-3p	RLF	rearranged L-myc fusion
Details	393	82	hsa-miR-29b-3p	RMND5A	required for meiotic nuclear division 5 homolog A
Details	66	96	hsa-miR-29b-3p	RND3	Rho family GTPase 3
Details	386	83	hsa-miR-29b-3p	RNF138	ring finger protein 138
Details	128	93	hsa-miR-29b-3p	RNF19A	ring finger protein 19A, RBR E3 ubiquitin protein ligase
Details	148	93	hsa-miR-29b-3p	RNF39	ring finger protein 39
Details	55	96	hsa-miR-29b-3p	ROBO1	roundabout guidance receptor 1
Details	354	85	hsa-miR-29b-3p	RTL6	retrotransposon Gag like 6
Details	185	91	hsa-miR-29b-3p	SAMD4A	sterile alpha motif domain containing 4A
Details	425	80	hsa-miR-29b-3p	SCML2	Scm polycomb group protein like 2
Details	407	81	hsa-miR-29b-3p	SENP1	SUMO specific peptidase 1
Details	342	85	hsa-miR-29b-3p	SERINC5	serine incorporator 5
Details	99	94	hsa-miR-29b-3p	SERPINH1	serpin family H member 1
Details	21	99	hsa-miR-29b-3p	SESTD1	SEC14 and spectrin domain containing 1
Details	253	89	hsa-miR-29b-3p	SETDB1	SET domain bifurcated histone lysine methyltransferase 1
Details	312	86	hsa-miR-29b-3p	SETDB2	SET domain bifurcated histone lysine methyltransferase 2
Details	110	94	hsa-miR-29b-3p	SGCZ	sarcoglycan zeta
Details	143	93	hsa-miR-29b-3p	SGK1	serum/glucocorticoid regulated kinase 1
Details	80	95	hsa-miR-29b-3p	SGMS2	sphingomyelin synthase 2
Details	222	90	hsa-miR-29b-3p	SH3BP5L	SH3 binding domain protein 5 like
Details	282	87	hsa-miR-29b-3p	SH3GLB1	SH3 domain containing GRB2 like, endophilin B1
Details	203	91	hsa-miR-29b-3p	SH3PXD2A	SH3 and PX domains 2A
Details	435	80	hsa-miR-29b-3p	SH3PXD2B	SH3 and PX domains 2B
Details	261	88	hsa-miR-29b-3p	SHPRH	SNF2 histone linker PHD RING helicase
Details	277	88	hsa-miR-29b-3p	SHROOM2	shroom family member 2
Details	286	87	hsa-miR-29b-3p	SIDT1	SID1 transmembrane family member 1
Details	129	93	hsa-miR-29b-3p	SIDT2	SID1 transmembrane family member 2
Details	238	89	hsa-miR-29b-3p	SIRT1	sirtuin 1
Details	130	93	hsa-miR-29b-3p	SLC16A14	solute carrier family 16 member 14
Details	212	90	hsa-miR-29b-3p	SLC30A3	solute carrier family 30 member 3
Details	420	81	hsa-miR-29b-3p	SLC44A5	solute carrier family 44 member 5
Details	73	95	hsa-miR-29b-3p	SLC5A8	solute carrier family 5 member 8
Details	223	90	hsa-miR-29b-3p	SLC6A14	solute carrier family 6 member 14
Details	293	87	hsa-miR-29b-3p	SLC7A6	solute carrier family 7 member 6
Details	215	90	hsa-miR-29b-3p	SMIM17	small integral membrane protein 17
Details	421	81	hsa-miR-29b-3p	SMPD3	sphingomyelin phosphodiesterase 3
Details	25	98	hsa-miR-29b-3p	SMS	spermine synthase
Details	326	86	hsa-miR-29b-3p	SMTNL2	smoothelin like 2
Details	381	83	hsa-miR-29b-3p	SNX24	sorting nexin 24
Details	127	93	hsa-miR-29b-3p	SP1	Sp1 transcription factor
Details	44	97	hsa-miR-29b-3p	SPARC	secreted protein acidic and cysteine rich
Details	341	85	hsa-miR-29b-3p	SPPL2B	signal peptide peptidase like 2B
Details	155	92	hsa-miR-29b-3p	SS18L1	SS18L1, nBAF chromatin remodeling complex subunit
Details	433	80	hsa-miR-29b-3p	SSC4D	scavenger receptor cysteine rich family member with 4 domains
Details	218	90	hsa-miR-29b-3p	STMN2	stathmin 2
Details	432	80	hsa-miR-29b-3p	STMP1	short transmembrane mitochondrial protein 1
Details	412	81	hsa-miR-29b-3p	STRN4	striatin 4
Details	191	91	hsa-miR-29b-3p	STX16	syntaxin 16
Details	266	88	hsa-miR-29b-3p	STX17	syntaxin 17
Details	145	93	hsa-miR-29b-3p	TAF11	TATA-box binding protein associated factor 11
Details	72	96	hsa-miR-29b-3p	TAF5	TATA-box binding protein associated factor 5
Details	385	83	hsa-miR-29b-3p	TCF4	transcription factor 4
Details	76	95	hsa-miR-29b-3p	TDG	thymine DNA glycosylase
Details	3	100	hsa-miR-29b-3p	TET1	tet methylcytosine dioxygenase 1
Details	42	97	hsa-miR-29b-3p	TET2	tet methylcytosine dioxygenase 2
Details	7	100	hsa-miR-29b-3p	TET3	tet methylcytosine dioxygenase 3
Details	176	91	hsa-miR-29b-3p	TFAP2C	transcription factor AP-2 gamma
Details	162	92	hsa-miR-29b-3p	TFEB	transcription factor EB
Details	365	84	hsa-miR-29b-3p	TFEC	transcription factor EC
Details	243	89	hsa-miR-29b-3p	TIMM8B	translocase of inner mitochondrial membrane 8 homolog B
Details	106	94	hsa-miR-29b-3p	TLL1	tolloid like 1
Details	424	80	hsa-miR-29b-3p	TMEFF1	transmembrane protein with EGF like and two follistatin like domains 1
Details	22	98	hsa-miR-29b-3p	TMEM169	transmembrane protein 169
Details	268	88	hsa-miR-29b-3p	TMEM178B	transmembrane protein 178B
Details	172	92	hsa-miR-29b-3p	TMEM183A	transmembrane protein 183A
Details	150	93	hsa-miR-29b-3p	TMEM236	transmembrane protein 236
Details	270	88	hsa-miR-29b-3p	TMEM65	transmembrane protein 65
Details	248	89	hsa-miR-29b-3p	TMOD3	tropomodulin 3
Details	164	92	hsa-miR-29b-3p	TMTC3	transmembrane and tetratricopeptide repeat containing 3
Details	301	87	hsa-miR-29b-3p	TNFAIP3	TNF alpha induced protein 3
Details	219	90	hsa-miR-29b-3p	TNFRSF1A	TNF receptor superfamily member 1A
Details	398	82	hsa-miR-29b-3p	TNRC18	trinucleotide repeat containing 18
Details	123	94	hsa-miR-29b-3p	TPK1	thiamin pyrophosphokinase 1
Details	83	95	hsa-miR-29b-3p	TRAF3	TNF receptor associated factor 3
Details	149	93	hsa-miR-29b-3p	TRAF4	TNF receptor associated factor 4
Details	35	98	hsa-miR-29b-3p	TRIB2	tribbles pseudokinase 2
Details	67	96	hsa-miR-29b-3p	TRIM63	tripartite motif containing 63
Details	371	84	hsa-miR-29b-3p	TTC9	tetratricopeptide repeat domain 9
Details	173	92	hsa-miR-29b-3p	TUBB2A	tubulin beta 2A class IIa
Details	362	84	hsa-miR-29b-3p	UBFD1	ubiquitin family domain containing 1
Details	156	92	hsa-miR-29b-3p	ULBP2	UL16 binding protein 2
Details	404	81	hsa-miR-29b-3p	USP34	ubiquitin specific peptidase 34
Details	347	85	hsa-miR-29b-3p	USP37	ubiquitin specific peptidase 37
Details	202	91	hsa-miR-29b-3p	USP6NL	USP6 N-terminal like
Details	281	87	hsa-miR-29b-3p	VASH1	vasohibin 1
Details	103	94	hsa-miR-29b-3p	VEGFA	vascular endothelial growth factor A
Details	64	96	hsa-miR-29b-3p	VPS37C	VPS37C, ESCRT-I subunit
Details	437	80	hsa-miR-29b-3p	WBP1L	WW domain binding protein 1 like
Details	189	91	hsa-miR-29b-3p	WDFY1	WD repeat and FYVE domain containing 1
Details	337	85	hsa-miR-29b-3p	WWTR1	WW domain containing transcription regulator 1
Details	376	83	hsa-miR-29b-3p	XKR4	XK related 4
Details	43	97	hsa-miR-29b-3p	XKR6	XK related 6
Details	280	87	hsa-miR-29b-3p	XKR7	XK related 7
Details	298	87	hsa-miR-29b-3p	YBX3	Y-box binding protein 3
Details	344	85	hsa-miR-29b-3p	YTHDF3	YTH N6-methyladenosine RNA binding protein 3
Details	295	87	hsa-miR-29b-3p	ZBTB10	zinc finger and BTB domain containing 10
Details	388	83	hsa-miR-29b-3p	ZBTB20	zinc finger and BTB domain containing 20
Details	29	98	hsa-miR-29b-3p	ZBTB34	zinc finger and BTB domain containing 34
Details	51	97	hsa-miR-29b-3p	ZBTB5	zinc finger and BTB domain containing 5
Details	333	85	hsa-miR-29b-3p	ZDHHC21	zinc finger DHHC-type containing 21
Details	134	93	hsa-miR-29b-3p	ZFP36L1	ZFP36 ring finger protein like 1
Details	289	87	hsa-miR-29b-3p	ZFP91	ZFP91 zinc finger protein
Details	324	86	hsa-miR-29b-3p	ZFX	zinc finger protein X-linked
Details	87	95	hsa-miR-29b-3p	ZHX3	zinc fingers and homeoboxes 3
Details	179	91	hsa-miR-29b-3p	ZMIZ1	zinc finger MIZ-type containing 1
Details	255	88	hsa-miR-29b-3p	ZMYM2	zinc finger MYM-type containing 2
Details	220	90	hsa-miR-29b-3p	ZNF28	zinc finger protein 28
Details	57	96	hsa-miR-29b-3p	ZNF282	zinc finger protein 282
Details	70	96	hsa-miR-29b-3p	ZNF346	zinc finger protein 346
Details	199	91	hsa-miR-29b-3p	ZNF469	zinc finger protein 469
Details	330	86	hsa-miR-29b-3p	ZNF512B	zinc finger protein 512B
Details	195	91	hsa-miR-29b-3p	ZNF704	zinc finger protein 704

## Sheet: hsa-miR-33a-5p
Target Detail	Target Rank	Target Score	miRNA Name	Gene Symbol	Gene Description								Category	Term	RT	Genes	Count	%	P-Value	Benjamini
Details	1	100	hsa-miR-33a-5p	ABCA1	ATP binding cassette subfamily A member 1								KEGG_PATHWAY	Glutamatergic synapse	RT	#VALUE!	4	3.5	0.027	1
Details	2	99	hsa-miR-33a-5p	HMGA2	high mobility group AT-hook 2								KEGG_PATHWAY	Adipocytokine signaling pathway	RT	#VALUE!	3	2.6	0.058	1
Details	3	99	hsa-miR-33a-5p	CDK6	cyclin dependent kinase 6								KEGG_PATHWAY	Central carbon metabolism in cancer	RT	#VALUE!	3	2.6	0.06	1
Details	4	99	hsa-miR-33a-5p	YWHAH	tyrosine 3-monooxygenase/tryptophan 5-monooxygenase activation protein eta								KEGG_PATHWAY	Glioma	RT	#VALUE!	3	2.6	0.067	1
Details	5	99	hsa-miR-33a-5p	CROT	carnitine O-octanoyltransferase								KEGG_PATHWAY	MAPK signaling pathway	RT	#VALUE!	5	4.3	0.09	1
Details	6	98	hsa-miR-33a-5p	CADM2	cell adhesion molecule 2								KEGG_PATHWAY	GnRH signaling pathway	RT	#VALUE!	3	2.6	0.097	1
Details	7	97	hsa-miR-33a-5p	HADHB	hydroxyacyl-CoA dehydrogenase trifunctional multienzyme complex subunit beta
Details	8	97	hsa-miR-33a-5p	DYNC1LI2	dynein cytoplasmic 1 light intermediate chain 2
Details	9	97	hsa-miR-33a-5p	RORA	RAR related orphan receptor A								Category	Term	RT	Genes	Count	%	P-Value	Benjamini
Details	10	96	hsa-miR-33a-5p	CPEB2	cytoplasmic polyadenylation element binding protein 2								GOTERM_BP_DIRECT	positive regulation of transcription, DNA-templated	RT		12	10.4	0.0018	0.83
Details	11	96	hsa-miR-33a-5p	HBS1L	HBS1 like translational GTPase								GOTERM_BP_DIRECT	protein phosphorylation	RT		9	7.8	0.0026	0.83
Details	12	95	hsa-miR-33a-5p	PNMA1	PNMA family member 1								GOTERM_BP_DIRECT	negative regulation of transcription from RNA polymerase II promoter	RT		14	12.2	0.003	0.83
Details	13	95	hsa-miR-33a-5p	CAMK4	calcium/calmodulin dependent protein kinase IV								GOTERM_BP_DIRECT	regulation of JNK cascade	RT		3	2.6	0.0037	0.83
Details	14	95	hsa-miR-33a-5p	ABHD2	abhydrolase domain containing 2								GOTERM_BP_DIRECT	palate development	RT		4	3.5	0.0053	0.97
Details	15	95	hsa-miR-33a-5p	MTRNR2L3	MT-RNR2 like 3								GOTERM_BP_DIRECT	negative regulation of cellular senescence	RT		3	2.6	0.0098	1
Details	16	95	hsa-miR-33a-5p	GLCCI1	glucocorticoid induced 1								GOTERM_BP_DIRECT	negative regulation of neuron apoptotic process	RT		5	4.3	0.011	1
Details	17	95	hsa-miR-33a-5p	GRM8	glutamate metabotropic receptor 8								GOTERM_BP_DIRECT	platelet-derived growth factor receptor signaling pathway	RT		3	2.6	0.013	1
Details	18	94	hsa-miR-33a-5p	ZNF140	zinc finger protein 140								GOTERM_BP_DIRECT	face morphogenesis	RT		3	2.6	0.013	1
Details	19	94	hsa-miR-33a-5p	ZNF281	zinc finger protein 281								GOTERM_BP_DIRECT	camera-type eye development	RT		3	2.6	0.023	1
Details	20	94	hsa-miR-33a-5p	PIM1	Pim-1 proto-oncogene, serine/threonine kinase								GOTERM_BP_DIRECT	negative regulation of apoptotic process	RT		8	7	0.026	1
Details	21	94	hsa-miR-33a-5p	GRIK2	glutamate ionotropic receptor kainate type subunit 2								GOTERM_BP_DIRECT	fatty acid beta-oxidation	RT		3	2.6	0.029	1
Details	22	93	hsa-miR-33a-5p	NAA15	N(alpha)-acetyltransferase 15, NatA auxiliary subunit								GOTERM_BP_DIRECT	trigeminal ganglion development	RT		2	1.7	0.032	1
Details	23	93	hsa-miR-33a-5p	RAP2A	RAP2A, member of RAS oncogene family								GOTERM_BP_DIRECT	response to calcium ion	RT		3	2.6	0.035	1
Details	24	93	hsa-miR-33a-5p	ARID5B	AT-rich interaction domain 5B								GOTERM_BP_DIRECT	positive regulation of fibroblast proliferation	RT		3	2.6	0.036	1
Details	25	93	hsa-miR-33a-5p	KCNMA1	potassium calcium-activated channel subfamily M alpha 1								GOTERM_BP_DIRECT	gene expression	RT		4	3.5	0.039	1
Details	26	93	hsa-miR-33a-5p	TTC28	tetratricopeptide repeat domain 28								GOTERM_BP_DIRECT	carnitine metabolic process	RT		2	1.7	0.042	1
Details	27	93	hsa-miR-33a-5p	CLSPN	claspin								GOTERM_BP_DIRECT	multicellular organism development	RT		4	3.5	0.042	1
Details	28	93	hsa-miR-33a-5p	ARMC8	armadillo repeat containing 8								GOTERM_BP_DIRECT	cell cycle	RT		6	5.2	0.047	1
Details	29	93	hsa-miR-33a-5p	PHACTR2	phosphatase and actin regulator 2								GOTERM_BP_DIRECT	myoblast migration	RT		2	1.7	0.052	1
Details	30	92	hsa-miR-33a-5p	SAMD8	sterile alpha motif domain containing 8								GOTERM_BP_DIRECT	sympathetic ganglion development	RT		2	1.7	0.052	1
Details	31	92	hsa-miR-33a-5p	SCN8A	sodium voltage-gated channel alpha subunit 8								GOTERM_BP_DIRECT	positive regulation of protein insertion into mitochondrial membrane involved in apoptotic signaling pathway	RT		2	1.7	0.052	1
Details	32	92	hsa-miR-33a-5p	SLC12A5	solute carrier family 12 member 5								GOTERM_BP_DIRECT	generation of neurons	RT		2	1.7	0.067	1
Details	33	92	hsa-miR-33a-5p	CDK16	cyclin dependent kinase 16								GOTERM_BP_DIRECT	type B pancreatic cell development	RT		2	1.7	0.072	1
Details	34	91	hsa-miR-33a-5p	CPT1A	carnitine palmitoyltransferase 1A								GOTERM_BP_DIRECT	intracellular cholesterol transport	RT		2	1.7	0.072	1
Details	35	91	hsa-miR-33a-5p	HIPK2	homeodomain interacting protein kinase 2								GOTERM_BP_DIRECT	regulation of cell cycle process	RT		2	1.7	0.072	1
Details	36	91	hsa-miR-33a-5p	NAT8	N-acetyltransferase 8 (putative)								GOTERM_BP_DIRECT	protein autophosphorylation	RT		4	3.5	0.074	1
Details	37	91	hsa-miR-33a-5p	ERBIN	erbb2 interacting protein								GOTERM_BP_DIRECT	peptidyl-serine phosphorylation	RT		4	3.5	0.076	1
Details	38	91	hsa-miR-33a-5p	DSC3	desmocollin 3								GOTERM_BP_DIRECT	negative regulation of cell migration	RT		4	3.5	0.078	1
Details	39	91	hsa-miR-33a-5p	PDGFRA	platelet derived growth factor receptor alpha								GOTERM_BP_DIRECT	membrane depolarization during action potential	RT		2	1.7	0.082	1
Details	40	91	hsa-miR-33a-5p	VCAN	versican								GOTERM_BP_DIRECT	response to dietary excess	RT		2	1.7	0.087	1
Details	41	91	hsa-miR-33a-5p	ANKRD44	ankyrin repeat domain 44								GOTERM_BP_DIRECT	regulation of transcription involved in G1/S transition of mitotic cell cycle	RT		2	1.7	0.087	1
Details	42	91	hsa-miR-33a-5p	DENND1B	DENN domain containing 1B								GOTERM_BP_DIRECT	regulation of protein localization	RT		3	2.6	0.092	1
Details	43	90	hsa-miR-33a-5p	B3GALT2	beta-1,3-galactosyltransferase 2								GOTERM_BP_DIRECT	multicellular organism growth	RT		3	2.6	0.097	1
Details	44	90	hsa-miR-33a-5p	BACH1	BTB domain and CNC homolog 1
Details	45	90	hsa-miR-33a-5p	MBOAT2	membrane bound O-acyltransferase domain containing 2
Details	46	90	hsa-miR-33a-5p	FBXO47	F-box protein 47
Details	47	90	hsa-miR-33a-5p	SEC24C	SEC24 homolog C, COPII coat complex component
Details	48	90	hsa-miR-33a-5p	MEGF10	multiple EGF like domains 10
Details	49	89	hsa-miR-33a-5p	MRPS25	mitochondrial ribosomal protein S25
Details	50	89	hsa-miR-33a-5p	SLC14A1	solute carrier family 14 member 1 (Kidd blood group)
Details	51	89	hsa-miR-33a-5p	EN2	engrailed homeobox 2
Details	52	89	hsa-miR-33a-5p	C5orf47	chromosome 5 open reading frame 47
Details	53	88	hsa-miR-33a-5p	MSRB3	methionine sulfoxide reductase B3
Details	54	88	hsa-miR-33a-5p	CALN1	calneuron 1
Details	55	88	hsa-miR-33a-5p	KMT2E	lysine methyltransferase 2E
Details	56	87	hsa-miR-33a-5p	CACNA1C	calcium voltage-gated channel subunit alpha1 C
Details	57	87	hsa-miR-33a-5p	SREK1	splicing regulatory glutamic acid and lysine rich protein 1
Details	58	87	hsa-miR-33a-5p	SIRT6	sirtuin 6
Details	59	87	hsa-miR-33a-5p	MAPK8	mitogen-activated protein kinase 8
Details	60	87	hsa-miR-33a-5p	SLC26A7	solute carrier family 26 member 7
Details	61	87	hsa-miR-33a-5p	KIAA1549L	KIAA1549 like
Details	62	87	hsa-miR-33a-5p	EBF1	EBF transcription factor 1
Details	63	87	hsa-miR-33a-5p	NPC1	NPC intracellular cholesterol transporter 1
Details	64	86	hsa-miR-33a-5p	RASEF	RAS and EF-hand domain containing
Details	65	86	hsa-miR-33a-5p	ATL2	atlastin GTPase 2
Details	66	86	hsa-miR-33a-5p	SLC17A6	solute carrier family 17 member 6
Details	67	86	hsa-miR-33a-5p	SATB2	SATB homeobox 2
Details	68	86	hsa-miR-33a-5p	NUFIP2	nuclear FMR1 interacting protein 2
Details	69	85	hsa-miR-33a-5p	STS	steroid sulfatase
Details	70	85	hsa-miR-33a-5p	PHF12	PHD finger protein 12
Details	71	85	hsa-miR-33a-5p	C12orf50	chromosome 12 open reading frame 50
Details	72	85	hsa-miR-33a-5p	LDHA	lactate dehydrogenase A
Details	73	85	hsa-miR-33a-5p	SGIP1	SH3 domain GRB2 like endophilin interacting protein 1
Details	74	85	hsa-miR-33a-5p	TRIM67	tripartite motif containing 67
Details	75	85	hsa-miR-33a-5p	WDFY3	WD repeat and FYVE domain containing 3
Details	76	85	hsa-miR-33a-5p	ARID1B	AT-rich interaction domain 1B
Details	77	85	hsa-miR-33a-5p	SMARCA5	SWI/SNF related, matrix associated, actin dependent regulator of chromatin, subfamily a, member 5
Details	78	85	hsa-miR-33a-5p	MAP4K4	mitogen-activated protein kinase kinase kinase kinase 4
Details	79	85	hsa-miR-33a-5p	SECISBP2L	SECIS binding protein 2 like
Details	80	84	hsa-miR-33a-5p	TMEM86A	transmembrane protein 86A
Details	81	84	hsa-miR-33a-5p	TRIQK	triple QxxK/R motif containing
Details	82	84	hsa-miR-33a-5p	RIMBP2	RIMS binding protein 2
Details	83	84	hsa-miR-33a-5p	SKI	SKI proto-oncogene
Details	84	84	hsa-miR-33a-5p	CD96	CD96 molecule
Details	85	84	hsa-miR-33a-5p	STON1	stonin 1
Details	86	84	hsa-miR-33a-5p	HOXC10	homeobox C10
Details	87	84	hsa-miR-33a-5p	POF1B	POF1B, actin binding protein
Details	88	83	hsa-miR-33a-5p	PIM3	Pim-3 proto-oncogene, serine/threonine kinase
Details	89	83	hsa-miR-33a-5p	SOWAHC	sosondowah ankyrin repeat domain family member C
Details	90	83	hsa-miR-33a-5p	ZBTB34	zinc finger and BTB domain containing 34
Details	91	83	hsa-miR-33a-5p	LRRC19	leucine rich repeat containing 19
Details	92	83	hsa-miR-33a-5p	SLC25A25	solute carrier family 25 member 25
Details	93	82	hsa-miR-33a-5p	NIPAL4	NIPA like domain containing 4
Details	94	82	hsa-miR-33a-5p	CAMTA1	calmodulin binding transcription activator 1
Details	95	82	hsa-miR-33a-5p	INSM1	INSM transcriptional repressor 1
Details	96	82	hsa-miR-33a-5p	SIX4	SIX homeobox 4
Details	97	82	hsa-miR-33a-5p	EXPH5	exophilin 5
Details	98	82	hsa-miR-33a-5p	SEMA3A	semaphorin 3A
Details	99	82	hsa-miR-33a-5p	MAP3K1	mitogen-activated protein kinase kinase kinase 1
Details	100	82	hsa-miR-33a-5p	SGCB	sarcoglycan beta
Details	101	82	hsa-miR-33a-5p	ZC3H12C	zinc finger CCCH-type containing 12C
Details	102	81	hsa-miR-33a-5p	LIMCH1	LIM and calponin homology domains 1
Details	103	81	hsa-miR-33a-5p	DPY19L1	dpy-19 like C-mannosyltransferase 1
Details	104	81	hsa-miR-33a-5p	CCNYL1	cyclin Y like 1
Details	105	81	hsa-miR-33a-5p	NPY	neuropeptide Y
Details	106	81	hsa-miR-33a-5p	LDLRAD4	low density lipoprotein receptor class A domain containing 4
Details	107	81	hsa-miR-33a-5p	SLC39A14	solute carrier family 39 member 14
Details	108	81	hsa-miR-33a-5p	AHCYL1	adenosylhomocysteinase like 1
Details	109	81	hsa-miR-33a-5p	HRNR	hornerin
Details	110	81	hsa-miR-33a-5p	ANKRD29	ankyrin repeat domain 29
Details	111	80	hsa-miR-33a-5p	LUC7L3	LUC7 like 3 pre-mRNA splicing factor
Details	112	80	hsa-miR-33a-5p	REEP1	receptor accessory protein 1
Details	113	80	hsa-miR-33a-5p	TPH2	tryptophan hydroxylase 2
Details	114	80	hsa-miR-33a-5p	TENT5C	terminal nucleotidyltransferase 5C
Details	115	80	hsa-miR-33a-5p	PHF6	PHD finger protein 6

## Sheet: hsa-miR-155-3p
Target Detail	Target Rank	Target Score	miRNA Name	Gene Symbol	Gene Description				Sublist				Category	Term	RT	Genes	Count	%	P-Value	Benjamini
Details	1	99	hsa-miR-155-3p	CREBRF	CREB3 regulatory factor								KEGG_PATHWAY	Leukocyte transendothelial migration	RT		4	4.2	0.019	1
Details	2	99	hsa-miR-155-3p	ZNF629	zinc finger protein 629								KEGG_PATHWAY	Adrenergic signaling in cardiomyocytes	RT		4	4.2	0.041	1
Details	3	98	hsa-miR-155-3p	DENND1B	DENN domain containing 1B
Details	4	97	hsa-miR-155-3p	PTPN21	protein tyrosine phosphatase, non-receptor type 21
Details	5	96	hsa-miR-155-3p	LSM14B	LSM family member 14B				Sublist				Category	Term	RT	Genes	Count	%	P-Value	Benjamini
Details	6	95	hsa-miR-155-3p	TSHZ1	teashirt zinc finger homeobox 1								GOTERM_BP_DIRECT	positive regulation of transcription, DNA-templated	RT		11	11.6	0.0018	0.87
Details	7	95	hsa-miR-155-3p	RERE	arginine-glutamic acid dipeptide repeats								GOTERM_BP_DIRECT	osteoblast differentiation	RT		5	5.3	0.0028	0.87
Details	8	95	hsa-miR-155-3p	TRIP12	thyroid hormone receptor interactor 12								GOTERM_BP_DIRECT	positive regulation of transcription from RNA polymerase II promoter	RT		14	14.7	0.0039	0.87
Details	9	95	hsa-miR-155-3p	PEX5	peroxisomal biogenesis factor 5								GOTERM_BP_DIRECT	regulation of transcription from RNA polymerase II promoter	RT		17	17.9	0.0051	0.87
Details	10	94	hsa-miR-155-3p	EPAS1	endothelial PAS domain protein 1								GOTERM_BP_DIRECT	multicellular organismal iron ion homeostasis	RT		3	3.2	0.0058	0.87
Details	11	94	hsa-miR-155-3p	MYOT	myotilin								GOTERM_BP_DIRECT	iron ion homeostasis	RT		3	3.2	0.012	1
Details	12	94	hsa-miR-155-3p	UNK	unk zinc finger								GOTERM_BP_DIRECT	germ cell development	RT		3	3.2	0.017	1
Details	13	94	hsa-miR-155-3p	METTL9	methyltransferase like 9								GOTERM_BP_DIRECT	regulation of transcription, DNA-templated	RT		11	11.6	0.017	1
Details	14	94	hsa-miR-155-3p	ULK2	unc-51 like autophagy activating kinase 2								GOTERM_BP_DIRECT	in utero embryonic development	RT		5	5.3	0.018	1
Details	15	93	hsa-miR-155-3p	RAPGEF4	Rap guanine nucleotide exchange factor 4								GOTERM_BP_DIRECT	negative regulation of transmembrane receptor protein serine/threonine kinase signaling pathway	RT		2	2.1	0.023	1
Details	16	93	hsa-miR-155-3p	TET2	tet methylcytosine dioxygenase 2								GOTERM_BP_DIRECT	axial mesoderm development	RT		2	2.1	0.023	1
Details	17	93	hsa-miR-155-3p	DYNC1I2	dynein cytoplasmic 1 intermediate chain 2								GOTERM_BP_DIRECT	regulation of cellular response to growth factor stimulus	RT		2	2.1	0.023	1
Details	18	93	hsa-miR-155-3p	CEP350	centrosomal protein 350								GOTERM_BP_DIRECT	cellular response to reactive oxygen species	RT		3	3.2	0.025	1
Details	19	93	hsa-miR-155-3p	OXR1	oxidation resistance 1								GOTERM_BP_DIRECT	glucose metabolic process	RT		3	3.2	0.036	1
Details	20	92	hsa-miR-155-3p	SYT14	synaptotagmin 14								GOTERM_BP_DIRECT	cellular iron ion homeostasis	RT		3	3.2	0.036	1
Details	21	92	hsa-miR-155-3p	DPYSL2	dihydropyrimidinase like 2								GOTERM_BP_DIRECT	hemopoiesis	RT		3	3.2	0.04	1
Details	22	91	hsa-miR-155-3p	COLCA2	colorectal cancer associated 2								GOTERM_BP_DIRECT	positive regulation of transcription from RNA polymerase II promoter involved in cellular response to chemical stimulus	RT		2	2.1	0.045	1
Details	23	91	hsa-miR-155-3p	NOG	noggin								GOTERM_BP_DIRECT	cellular response to glucose stimulus	RT		3	3.2	0.049	1
Details	24	91	hsa-miR-155-3p	ZBTB41	zinc finger and BTB domain containing 41								GOTERM_BP_DIRECT	positive regulation of GTPase activity	RT		4	4.2	0.057	1
Details	25	91	hsa-miR-155-3p	HTR2C	5-hydroxytryptamine receptor 2C								GOTERM_BP_DIRECT	negative regulation of hippo signaling	RT		2	2.1	0.058	1
Details	26	90	hsa-miR-155-3p	POGLUT1	protein O-glucosyltransferase 1								GOTERM_BP_DIRECT	negative regulation of gene expression	RT		5	5.3	0.059	1
Details	27	90	hsa-miR-155-3p	EBF2	EBF transcription factor 2								GOTERM_BP_DIRECT	interleukin-6-mediated signaling pathway	RT		2	2.1	0.062	1
Details	28	90	hsa-miR-155-3p	SERTAD2	SERTA domain containing 2								GOTERM_BP_DIRECT	muscle contraction	RT		3	3.2	0.063	1
Details	29	90	hsa-miR-155-3p	SEC62	SEC62 homolog, preprotein translocation factor								GOTERM_BP_DIRECT	endocytosis	RT		4	4.2	0.063	1
Details	30	90	hsa-miR-155-3p	SNX18	sorting nexin 18								GOTERM_BP_DIRECT	cardiac muscle hypertrophy in response to stress	RT		2	2.1	0.066	1
Details	31	90	hsa-miR-155-3p	GNAI3	G protein subunit alpha i3								GOTERM_BP_DIRECT	BMP signaling pathway	RT		3	3.2	0.07	1
Details	32	90	hsa-miR-155-3p	EAF1	ELL associated factor 1								GOTERM_BP_DIRECT	seminiferous tubule development	RT		2	2.1	0.071	1
Details	33	89	hsa-miR-155-3p	PHLDA1	pleckstrin homology like domain family A member 1								GOTERM_BP_DIRECT	wound healing	RT		3	3.2	0.074	1
Details	34	89	hsa-miR-155-3p	GPBP1	GC-rich promoter binding protein 1								GOTERM_BP_DIRECT	response to dietary excess	RT		2	2.1	0.075	1
Details	35	89	hsa-miR-155-3p	FER	FER tyrosine kinase								GOTERM_BP_DIRECT	negative regulation of cardiac muscle cell proliferation	RT		2	2.1	0.079	1
Details	36	89	hsa-miR-155-3p	SOX30	SRY-box 30								GOTERM_BP_DIRECT	cardiac conduction system development	RT		2	2.1	0.079	1
Details	37	89	hsa-miR-155-3p	HIRA	histone cell cycle regulator								GOTERM_BP_DIRECT	proteasome-mediated ubiquitin-dependent protein catabolic process	RT		4	4.2	0.083	1
Details	38	89	hsa-miR-155-3p	PRKAR2B	protein kinase cAMP-dependent type II regulatory subunit beta								GOTERM_BP_DIRECT	positive regulation of autophagosome assembly	RT		2	2.1	0.083	1
Details	39	89	hsa-miR-155-3p	ISPD	isoprenoid synthase domain containing								GOTERM_BP_DIRECT	middle ear morphogenesis	RT		2	2.1	0.088	1
Details	40	88	hsa-miR-155-3p	B4GALNT1	beta-1,4-N-acetyl-galactosaminyltransferase 1								GOTERM_BP_DIRECT	transcription, DNA-templated	RT		3	3.2	0.096	1
Details	41	88	hsa-miR-155-3p	OSBPL10	oxysterol binding protein like 10
Details	42	88	hsa-miR-155-3p	AK9	adenylate kinase 9
Details	43	88	hsa-miR-155-3p	TBL1XR1	transducin beta like 1 X-linked receptor 1
Details	44	88	hsa-miR-155-3p	SLC25A3	solute carrier family 25 member 3
Details	45	88	hsa-miR-155-3p	SYPL1	synaptophysin like 1
Details	46	87	hsa-miR-155-3p	HNRNPF	heterogeneous nuclear ribonucleoprotein F
Details	47	87	hsa-miR-155-3p	LSM14A	LSM14A, mRNA processing body assembly factor
Details	48	87	hsa-miR-155-3p	CYBRD1	cytochrome b reductase 1
Details	49	87	hsa-miR-155-3p	CEP70	centrosomal protein 70
Details	50	87	hsa-miR-155-3p	ARHGEF33	Rho guanine nucleotide exchange factor 33
Details	51	87	hsa-miR-155-3p	TNPO1	transportin 1
Details	52	87	hsa-miR-155-3p	MAPK14	mitogen-activated protein kinase 14
Details	53	87	hsa-miR-155-3p	ZBTB20	zinc finger and BTB domain containing 20
Details	54	86	hsa-miR-155-3p	ZNF737	zinc finger protein 737
Details	55	86	hsa-miR-155-3p	PLEKHA5	pleckstrin homology domain containing A5
Details	56	86	hsa-miR-155-3p	MGAT5	alpha-1,6-mannosylglycoprotein 6-beta-N-acetylglucosaminyltransferase
Details	57	86	hsa-miR-155-3p	ZNF575	zinc finger protein 575
Details	58	86	hsa-miR-155-3p	SMAD5	SMAD family member 5
Details	59	86	hsa-miR-155-3p	MRPS6	mitochondrial ribosomal protein S6
Details	60	86	hsa-miR-155-3p	HECTD4	HECT domain E3 ubiquitin protein ligase 4
Details	61	86	hsa-miR-155-3p	DDX31	DEAD-box helicase 31
Details	62	86	hsa-miR-155-3p	RNF4	ring finger protein 4
Details	63	85	hsa-miR-155-3p	EDIL3	EGF like repeats and discoidin domains 3
Details	64	85	hsa-miR-155-3p	GOLM1	golgi membrane protein 1
Details	65	85	hsa-miR-155-3p	PPM1A	protein phosphatase, Mg2+/Mn2+ dependent 1A
Details	66	85	hsa-miR-155-3p	DRP2	dystrophin related protein 2
Details	67	85	hsa-miR-155-3p	FGF12	fibroblast growth factor 12
Details	68	84	hsa-miR-155-3p	SNTB1	syntrophin beta 1
Details	69	84	hsa-miR-155-3p	HNRNPK	heterogeneous nuclear ribonucleoprotein K
Details	70	84	hsa-miR-155-3p	RAB3C	RAB3C, member RAS oncogene family
Details	71	84	hsa-miR-155-3p	FAM156A	family with sequence similarity 156 member A
Details	72	84	hsa-miR-155-3p	KIF26B	kinesin family member 26B
Details	73	84	hsa-miR-155-3p	RFC3	replication factor C subunit 3
Details	74	84	hsa-miR-155-3p	FAM156B	family with sequence similarity 156 member B
Details	75	83	hsa-miR-155-3p	INPP5F	inositol polyphosphate-5-phosphatase F
Details	76	83	hsa-miR-155-3p	GJB6	gap junction protein beta 6
Details	77	83	hsa-miR-155-3p	SPTA1	spectrin alpha, erythrocytic 1
Details	78	83	hsa-miR-155-3p	SMAD4	SMAD family member 4
Details	79	83	hsa-miR-155-3p	VHL	von Hippel-Lindau tumor suppressor
Details	80	82	hsa-miR-155-3p	TXK	TXK tyrosine kinase
Details	81	82	hsa-miR-155-3p	IDO1	indoleamine 2,3-dioxygenase 1
Details	82	82	hsa-miR-155-3p	VGLL4	vestigial like family member 4
Details	83	82	hsa-miR-155-3p	ZFAND5	zinc finger AN1-type containing 5
Details	84	81	hsa-miR-155-3p	ARMC2	armadillo repeat containing 2
Details	85	81	hsa-miR-155-3p	PIP4K2B	phosphatidylinositol-5-phosphate 4-kinase type 2 beta
Details	86	81	hsa-miR-155-3p	PCP4	Purkinje cell protein 4
Details	87	81	hsa-miR-155-3p	PICALM	phosphatidylinositol binding clathrin assembly protein
Details	88	81	hsa-miR-155-3p	SMAP1	small ArfGAP 1
Details	89	81	hsa-miR-155-3p	STX12	syntaxin 12
Details	90	81	hsa-miR-155-3p	FABP2	fatty acid binding protein 2
Details	91	81	hsa-miR-155-3p	CELF4	CUGBP Elav-like family member 4
Details	92	81	hsa-miR-155-3p	ZNF790	zinc finger protein 790
Details	93	81	hsa-miR-155-3p	SMIM7	small integral membrane protein 7
Details	94	80	hsa-miR-155-3p	ZFP36L2	ZFP36 ring finger protein like 2
Details	95	80	hsa-miR-155-3p	TAPBPL	TAP binding protein like
Details	96	80	hsa-miR-155-3p	PGM2L1	phosphoglucomutase 2 like 1
Details	97	80	hsa-miR-155-3p	TPM1	tropomyosin 1

## Sheet: hsa-miR-1307-5p
Target Detail	Target Rank	Target Score	miRNA Name	Gene Symbol	Gene Description
Details	1	73	hsa-miR-1307-5p	LYPLA2	lysophospholipase 2
Details	2	69	hsa-miR-1307-5p	LRRC45	leucine rich repeat containing 45
Details	3	57	hsa-miR-1307-5p	JPH3	junctophilin 3
Details	4	56	hsa-miR-1307-5p	SBF1	SET binding factor 1
Details	5	50	hsa-miR-1307-5p	KRT13	keratin 13

## Sheet: hsa-miR-548a-3p
Target Detail	Target Rank	Target Score	miRNA Name	Gene Symbol	Gene Description				Sublist				Category	Term	RT	Genes	Count	%	P-Value	Benjamini
Details	1	100	hsa-miR-548a-3p	ZFHX3	zinc finger homeobox 3								KEGG_PATHWAY	Signaling pathways regulating pluripotency of stem cells	RT		17	3.5	9e-07	0.00024
Details	2	100	hsa-miR-548a-3p	CDC14A	cell division cycle 14A								KEGG_PATHWAY	Longevity regulating pathway	RT		11	2.2	0.0001	0.013
Details	3	100	hsa-miR-548a-3p	ATRNL1	attractin like 1								KEGG_PATHWAY	TGF-beta signaling pathway	RT		10	2	0.002	0.18
Details	4	99	hsa-miR-548a-3p	SKIL	SKI like proto-oncogene								KEGG_PATHWAY	Phosphatidylinositol signaling system	RT		9	1.8	0.0038	0.23
Details	5	99	hsa-miR-548a-3p	CTTNBP2	cortactin binding protein 2								KEGG_PATHWAY	EGFR tyrosine kinase inhibitor resistance	RT		8	1.6	0.0045	0.23
Details	6	99	hsa-miR-548a-3p	CDK13	cyclin dependent kinase 13								KEGG_PATHWAY	Inositol phosphate metabolism	RT		7	1.4	0.012	0.39
Details	7	99	hsa-miR-548a-3p	RUFY2	RUN and FYVE domain containing 2								KEGG_PATHWAY	Hepatocellular carcinoma	RT		11	2.2	0.013	0.39
Details	8	99	hsa-miR-548a-3p	TXNRD1	thioredoxin reductase 1								KEGG_PATHWAY	Glioma	RT		7	1.4	0.013	0.39
Details	9	99	hsa-miR-548a-3p	PHC3	polyhomeotic homolog 3								KEGG_PATHWAY	Pancreatic cancer	RT		7	1.4	0.014	0.39
Details	10	99	hsa-miR-548a-3p	WDR47	WD repeat domain 47								KEGG_PATHWAY	Human cytomegalovirus infection	RT		13	2.6	0.015	0.39
Details	11	99	hsa-miR-548a-3p	FTHL17	ferritin heavy chain like 17								KEGG_PATHWAY	Endometrial cancer	RT		6	1.2	0.017	0.41
Details	12	99	hsa-miR-548a-3p	TNPO1	transportin 1								KEGG_PATHWAY	Cellular senescence	RT		10	2	0.021	0.42
Details	13	99	hsa-miR-548a-3p	KIF2A	kinesin family member 2A								KEGG_PATHWAY	Axon guidance	RT		11	2.2	0.021	0.42
Details	14	99	hsa-miR-548a-3p	GPC4	glypican 4								KEGG_PATHWAY	Polycomb repressive complex	RT		7	1.4	0.022	0.42
Details	15	99	hsa-miR-548a-3p	DGKH	diacylglycerol kinase eta								KEGG_PATHWAY	Colorectal cancer	RT		7	1.4	0.025	0.42
Details	16	98	hsa-miR-548a-3p	MAFB	MAF bZIP transcription factor B								KEGG_PATHWAY	Estrogen signaling pathway	RT		9	1.8	0.027	0.42
Details	17	98	hsa-miR-548a-3p	ATXN1	ataxin 1								KEGG_PATHWAY	Fluid shear stress and atherosclerosis	RT		9	1.8	0.029	0.42
Details	18	98	hsa-miR-548a-3p	PIGN	phosphatidylinositol glycan anchor biosynthesis class N								KEGG_PATHWAY	cGMP-PKG signaling pathway	RT		10	2	0.031	0.42
Details	19	98	hsa-miR-548a-3p	PHIP	pleckstrin homology domain interacting protein								KEGG_PATHWAY	Morphine addiction	RT		7	1.4	0.032	0.42
Details	20	98	hsa-miR-548a-3p	IQCJ-SCHIP1	IQCJ-SCHIP1 readthrough								KEGG_PATHWAY	Small cell lung cancer	RT		7	1.4	0.033	0.42
Details	21	98	hsa-miR-548a-3p	SMAD4	SMAD family member 4								KEGG_PATHWAY	Breast cancer	RT		9	1.8	0.039	0.42
Details	22	98	hsa-miR-548a-3p	FAM149B1	family with sequence similarity 149 member B1								KEGG_PATHWAY	AMPK signaling pathway	RT		8	1.6	0.039	0.42
Details	23	98	hsa-miR-548a-3p	ZNF91	zinc finger protein 91								KEGG_PATHWAY	Melanoma	RT		6	1.2	0.04	0.42
Details	24	98	hsa-miR-548a-3p	TCF20	transcription factor 20								KEGG_PATHWAY	Non-small cell lung cancer	RT		6	1.2	0.04	0.42
Details	25	98	hsa-miR-548a-3p	PLPPR1	phospholipid phosphatase related 1								KEGG_PATHWAY	Fc gamma R-mediated phagocytosis	RT		7	1.4	0.041	0.42
Details	26	98	hsa-miR-548a-3p	SLC4A4	solute carrier family 4 member 4								KEGG_PATHWAY	Choline metabolism in cancer	RT		7	1.4	0.043	0.42
Details	27	98	hsa-miR-548a-3p	LATS1	large tumor suppressor kinase 1								KEGG_PATHWAY	Platelet activation	RT		8	1.6	0.044	0.42
Details	28	98	hsa-miR-548a-3p	ETNK1	ethanolamine kinase 1								KEGG_PATHWAY	Chronic myeloid leukemia	RT		6	1.2	0.048	0.44
Details	29	98	hsa-miR-548a-3p	INO80D	INO80 complex subunit D								KEGG_PATHWAY	Human immunodeficiency virus 1 infection	RT		11	2.2	0.051	0.44
Details	30	98	hsa-miR-548a-3p	NUDT12	nudix hydrolase 12								KEGG_PATHWAY	mTOR signaling pathway	RT		9	1.8	0.052	0.44
Details	31	98	hsa-miR-548a-3p	FOXJ3	forkhead box J3								KEGG_PATHWAY	Relaxin signaling pathway	RT		8	1.6	0.052	0.44
Details	32	98	hsa-miR-548a-3p	ITGAV	integrin subunit alpha V								KEGG_PATHWAY	Hepatitis B	RT		9	1.8	0.062	0.51
Details	33	98	hsa-miR-548a-3p	TNRC6B	trinucleotide repeat containing 6B								KEGG_PATHWAY	HIF-1 signaling pathway	RT		7	1.4	0.066	0.52
Details	34	98	hsa-miR-548a-3p	ELAVL1	ELAV like RNA binding protein 1								KEGG_PATHWAY	Aldosterone-regulated sodium reabsorption	RT		4	0.8	0.072	0.54
Details	35	98	hsa-miR-548a-3p	ESYT2	extended synaptotagmin 2								KEGG_PATHWAY	Longevity regulating pathway - multiple species	RT		5	1	0.075	0.54
Details	36	97	hsa-miR-548a-3p	DR1	down-regulator of transcription 1								KEGG_PATHWAY	Cholinergic synapse	RT		7	1.4	0.075	0.54
Details	37	97	hsa-miR-548a-3p	STXBP5	syntaxin binding protein 5								KEGG_PATHWAY	Ubiquitin mediated proteolysis	RT		8	1.6	0.079	0.54
Details	38	97	hsa-miR-548a-3p	MFAP3L	microfibril associated protein 3 like								KEGG_PATHWAY	Leukocyte transendothelial migration	RT		7	1.4	0.081	0.54
Details	39	97	hsa-miR-548a-3p	PIAS1	protein inhibitor of activated STAT 1								KEGG_PATHWAY	Spinocerebellar ataxia	RT		8	1.6	0.081	0.54
Details	40	97	hsa-miR-548a-3p	ARHGAP21	Rho GTPase activating protein 21								KEGG_PATHWAY	PD-L1 expression and PD-1 checkpoint pathway in cancer	RT		6	1.2	0.083	0.55
Details	41	97	hsa-miR-548a-3p	ACVR2B	activin A receptor type 2B								KEGG_PATHWAY	Gastric cancer	RT		8	1.6	0.096	0.61
Details	42	97	hsa-miR-548a-3p	PTBP2	polypyrimidine tract binding protein 2
Details	43	97	hsa-miR-548a-3p	CPNE3	copine 3
Details	44	97	hsa-miR-548a-3p	NFAT5	nuclear factor of activated T cells 5
Details	45	97	hsa-miR-548a-3p	MCC	MCC, WNT signaling pathway regulator
Details	46	97	hsa-miR-548a-3p	MPZL2	myelin protein zero like 2					Sublist			Category	Term	RT	Genes	Count	%	P-Value	Benjamini
Details	47	97	hsa-miR-548a-3p	QKI	QKI, KH domain containing RNA binding								GOTERM_BP_DIRECT	positive regulation of transcription from RNA polymerase II promoter	RT		61	12.4	6.7e-08	0.00017
Details	48	97	hsa-miR-548a-3p	RAD51AP1	RAD51 associated protein 1								GOTERM_BP_DIRECT	regulation of transcription from RNA polymerase II promoter	RT		73	14.9	1.5e-06	0.0013
Details	49	97	hsa-miR-548a-3p	NRK	Nik related kinase								GOTERM_BP_DIRECT	negative regulation of transcription from RNA polymerase II promoter	RT		50	10.2	1.6e-06	0.0013
Details	50	97	hsa-miR-548a-3p	KLHL15	kelch like family member 15								GOTERM_BP_DIRECT	positive regulation of transcription, DNA-templated	RT		33	6.7	0.00056	0.36
Details	51	97	hsa-miR-548a-3p	MIER3	MIER family member 3								GOTERM_BP_DIRECT	activin receptor signaling pathway	RT		5	1	0.0013	0.53
Details	52	96	hsa-miR-548a-3p	CPNE8	copine 8								GOTERM_BP_DIRECT	mRNA processing	RT		15	3.1	0.0016	0.53
Details	53	96	hsa-miR-548a-3p	SNRPD1	small nuclear ribonucleoprotein D1 polypeptide								GOTERM_BP_DIRECT	sister chromatid segregation	RT		3	0.6	0.0016	0.53
Details	54	96	hsa-miR-548a-3p	SP3	Sp3 transcription factor								GOTERM_BP_DIRECT	phosphatidylinositol phosphorylation	RT		7	1.4	0.0018	0.53
Details	55	96	hsa-miR-548a-3p	USP38	ubiquitin specific peptidase 38								GOTERM_BP_DIRECT	microtubule cytoskeleton organization	RT		11	2.2	0.0023	0.53
Details	56	96	hsa-miR-548a-3p	CXCR4	C-X-C motif chemokine receptor 4								GOTERM_BP_DIRECT	heart development	RT		14	2.9	0.0023	0.53
Details	57	96	hsa-miR-548a-3p	SPRED1	sprouty related EVH1 domain containing 1								GOTERM_BP_DIRECT	regulation of transforming growth factor beta receptor signaling pathway	RT		5	1	0.0026	0.53
Details	58	96	hsa-miR-548a-3p	TBL1XR1	transducin beta like 1 X-linked receptor 1								GOTERM_BP_DIRECT	substrate adhesion-dependent cell spreading	RT		7	1.4	0.0028	0.53
Details	59	96	hsa-miR-548a-3p	CCDC186	coiled-coil domain containing 186								GOTERM_BP_DIRECT	protein kinase B signaling	RT		8	1.6	0.003	0.53
Details	60	96	hsa-miR-548a-3p	TTC39B	tetratricopeptide repeat domain 39B								GOTERM_BP_DIRECT	RNA 3'-end processing	RT		4	0.8	0.0031	0.53
Details	61	96	hsa-miR-548a-3p	SERTAD2	SERTA domain containing 2								GOTERM_BP_DIRECT	positive regulation of mesenchymal stem cell migration	RT		3	0.6	0.0032	0.53
Details	62	96	hsa-miR-548a-3p	PARP16	poly(ADP-ribose) polymerase family member 16								GOTERM_BP_DIRECT	Rac protein signal transduction	RT		5	1	0.0035	0.53
Details	63	96	hsa-miR-548a-3p	RAB22A	RAB22A, member RAS oncogene family								GOTERM_BP_DIRECT	vasculogenesis	RT		7	1.4	0.0036	0.53
Details	64	96	hsa-miR-548a-3p	CD47	CD47 molecule								GOTERM_BP_DIRECT	ubiquitin-dependent protein catabolic process	RT		16	3.3	0.0037	0.53
Details	65	96	hsa-miR-548a-3p	DDX3X	DEAD-box helicase 3 X-linked								GOTERM_BP_DIRECT	regulation of cell cycle	RT		15	3.1	0.0047	0.59
Details	66	96	hsa-miR-548a-3p	RSBN1	round spermatid basic protein 1								GOTERM_BP_DIRECT	negative regulation of cell migration	RT		12	2.4	0.0047	0.59
Details	67	96	hsa-miR-548a-3p	TPBG	trophoblast glycoprotein								GOTERM_BP_DIRECT	phosphatidylinositol-mediated signaling	RT		6	1.2	0.0048	0.59
Details	68	96	hsa-miR-548a-3p	ZBTB20	zinc finger and BTB domain containing 20								GOTERM_BP_DIRECT	regulation of cellular response to growth factor stimulus	RT		3	0.6	0.0053	0.6
Details	69	96	hsa-miR-548a-3p	DSG2	desmoglein 2								GOTERM_BP_DIRECT	transcription, DNA-templated	RT		9	1.8	0.0056	0.6
Details	70	95	hsa-miR-548a-3p	GPR63	G protein-coupled receptor 63								GOTERM_BP_DIRECT	G1/S transition of mitotic cell cycle	RT		7	1.4	0.0057	0.6
Details	71	95	hsa-miR-548a-3p	FZD4	frizzled class receptor 4								GOTERM_BP_DIRECT	cell migration	RT		15	3.1	0.0064	0.64
Details	72	95	hsa-miR-548a-3p	ADPRH	ADP-ribosylarginine hydrolase								GOTERM_BP_DIRECT	negative regulation of microtubule depolymerization	RT		5	1	0.0065	0.64
Details	73	95	hsa-miR-548a-3p	EBF2	EBF transcription factor 2								GOTERM_BP_DIRECT	response to dietary excess	RT		4	0.8	0.0069	0.65
Details	74	95	hsa-miR-548a-3p	EIF4E	eukaryotic translation initiation factor 4E								GOTERM_BP_DIRECT	protein ubiquitination	RT		22	4.5	0.0078	0.71
Details	75	95	hsa-miR-548a-3p	SPIRE1	spire type actin nucleation factor 1								GOTERM_BP_DIRECT	response to hypoxia	RT		11	2.2	0.009	0.78
Details	76	95	hsa-miR-548a-3p	TMEM33	transmembrane protein 33								GOTERM_BP_DIRECT	protein phosphorylation	RT		20	4.1	0.0093	0.78
Details	77	95	hsa-miR-548a-3p	CDC42BPB	CDC42 binding protein kinase beta								GOTERM_BP_DIRECT	regulation of transcription, DNA-templated	RT		37	7.5	0.0094	0.78
Details	78	95	hsa-miR-548a-3p	ENPP2	ectonucleotide pyrophosphatase/phosphodiesterase 2								GOTERM_BP_DIRECT	positive regulation of Rac protein signal transduction	RT		3	0.6	0.011	0.83
Details	79	95	hsa-miR-548a-3p	ARPP19	cAMP regulated phosphoprotein 19								GOTERM_BP_DIRECT	positive regulation of glucose import	RT		5	1	0.011	0.83
Details	80	95	hsa-miR-548a-3p	CENPH	centromere protein H								GOTERM_BP_DIRECT	corpus callosum development	RT		4	0.8	0.011	0.83
Details	81	95	hsa-miR-548a-3p	NEXMIF	neurite extension and migration factor								GOTERM_BP_DIRECT	phosphatidylinositol 3-kinase signaling	RT		5	1	0.012	0.87
Details	82	95	hsa-miR-548a-3p	B3GLCT	beta 3-glucosyltransferase								GOTERM_BP_DIRECT	DNA demethylation	RT		4	0.8	0.013	0.87
Details	83	95	hsa-miR-548a-3p	PAG1	phosphoprotein membrane anchor with glycosphingolipid microdomains 1								GOTERM_BP_DIRECT	cellular response to insulin stimulus	RT		8	1.6	0.013	0.87
Details	84	95	hsa-miR-548a-3p	NNT	nicotinamide nucleotide transhydrogenase								GOTERM_BP_DIRECT	negative regulation of transcription, DNA-templated	RT		24	4.9	0.013	0.87
Details	85	95	hsa-miR-548a-3p	SV2B	synaptic vesicle glycoprotein 2B								GOTERM_BP_DIRECT	positive regulation of proteasomal ubiquitin-dependent protein catabolic process	RT		7	1.4	0.014	0.87
Details	86	95	hsa-miR-548a-3p	PIP4K2A	phosphatidylinositol-5-phosphate 4-kinase type 2 alpha								GOTERM_BP_DIRECT	histone H2A-K119 monoubiquitination	RT		3	0.6	0.014	0.87
Details	87	95	hsa-miR-548a-3p	ZNF280C	zinc finger protein 280C								GOTERM_BP_DIRECT	embryonic cleavage	RT		3	0.6	0.014	0.87
Details	88	95	hsa-miR-548a-3p	BCOR	BCL6 corepressor								GOTERM_BP_DIRECT	negative regulation of ERK1 and ERK2 cascade	RT		7	1.4	0.014	0.87
Details	89	95	hsa-miR-548a-3p	IPMK	inositol polyphosphate multikinase								GOTERM_BP_DIRECT	positive regulation of exocytosis	RT		4	0.8	0.016	0.96
Details	90	95	hsa-miR-548a-3p	ACYP2	acylphosphatase 2								GOTERM_BP_DIRECT	negative regulation of epithelial cell proliferation	RT		6	1.2	0.02	1
Details	91	95	hsa-miR-548a-3p	FERMT2	fermitin family member 2								GOTERM_BP_DIRECT	regulation of translation	RT		7	1.4	0.021	1
Details	92	95	hsa-miR-548a-3p	HERC4	HECT and RLD domain containing E3 ubiquitin protein ligase 4								GOTERM_BP_DIRECT	phosphorylation	RT		14	2.9	0.021	1
Details	93	95	hsa-miR-548a-3p	GRIA3	glutamate ionotropic receptor AMPA type subunit 3								GOTERM_BP_DIRECT	positive regulation of transcription from RNA polymerase II promoter involved in cellular response to chemical stimulus	RT		3	0.6	0.022	1
Details	94	95	hsa-miR-548a-3p	PAIP1	poly(A) binding protein interacting protein 1								GOTERM_BP_DIRECT	inorganic anion transport	RT		3	0.6	0.022	1
Details	95	95	hsa-miR-548a-3p	ADAM22	ADAM metallopeptidase domain 22								GOTERM_BP_DIRECT	spermatogenesis	RT		20	4.1	0.023	1
Details	96	94	hsa-miR-548a-3p	DCC	DCC netrin 1 receptor								GOTERM_BP_DIRECT	macromolecular complex assembly	RT		9	1.8	0.025	1
Details	97	94	hsa-miR-548a-3p	PDS5B	PDS5 cohesin associated factor B								GOTERM_BP_DIRECT	cellular response to xenobiotic stimulus	RT		6	1.2	0.026	1
Details	98	94	hsa-miR-548a-3p	CUL3	cullin 3								GOTERM_BP_DIRECT	neuromuscular process controlling balance	RT		5	1	0.026	1
Details	99	94	hsa-miR-548a-3p	PHF3	PHD finger protein 3								GOTERM_BP_DIRECT	blastocyst hatching	RT		4	0.8	0.027	1
Details	100	94	hsa-miR-548a-3p	MYEF2	myelin expression factor 2								GOTERM_BP_DIRECT	neuron migration	RT		8	1.6	0.027	1
Details	101	94	hsa-miR-548a-3p	OSM	oncostatin M								GOTERM_BP_DIRECT	cerebellum development	RT		5	1	0.03	1
Details	102	94	hsa-miR-548a-3p	PLCH1	phospholipase C eta 1								GOTERM_BP_DIRECT	transmembrane receptor protein serine/threonine kinase signaling pathway	RT		3	0.6	0.031	1
Details	103	94	hsa-miR-548a-3p	OTUD6B	OTU domain containing 6B								GOTERM_BP_DIRECT	histone H2A monoubiquitination	RT		3	0.6	0.031	1
Details	104	94	hsa-miR-548a-3p	MMP2	matrix metallopeptidase 2								GOTERM_BP_DIRECT	endothelial cell proliferation	RT		4	0.8	0.033	1
Details	105	94	hsa-miR-548a-3p	GABRB1	gamma-aminobutyric acid type A receptor beta1 subunit								GOTERM_BP_DIRECT	epithelial cell development	RT		3	0.6	0.036	1
Details	106	94	hsa-miR-548a-3p	PURB	purine rich element binding protein B								GOTERM_BP_DIRECT	cellular response to starvation	RT		6	1.2	0.039	1
Details	107	94	hsa-miR-548a-3p	TRAPPC8	trafficking protein particle complex 8								GOTERM_BP_DIRECT	behavioral fear response	RT		4	0.8	0.039	1
Details	108	94	hsa-miR-548a-3p	OTULINL	OTU deubiquitinase with linear linkage specificity like								GOTERM_BP_DIRECT	DNA methylation	RT		4	0.8	0.039	1
Details	109	94	hsa-miR-548a-3p	DYNC1LI2	dynein cytoplasmic 1 light intermediate chain 2								GOTERM_BP_DIRECT	protein import into nucleus	RT		7	1.4	0.039	1
Details	110	94	hsa-miR-548a-3p	TOP2B	DNA topoisomerase II beta								GOTERM_BP_DIRECT	proteasome-mediated ubiquitin-dependent protein catabolic process	RT		11	2.2	0.04	1
Details	111	94	hsa-miR-548a-3p	CSDE1	cold shock domain containing E1								GOTERM_BP_DIRECT	regulation of cell-matrix adhesion	RT		3	0.6	0.042	1
Details	112	94	hsa-miR-548a-3p	FOXO3	forkhead box O3								GOTERM_BP_DIRECT	nuclear export	RT		3	0.6	0.042	1
Details	113	93	hsa-miR-548a-3p	ATXN3	ataxin 3								GOTERM_BP_DIRECT	cell-cell adhesion	RT		10	2	0.042	1
Details	114	93	hsa-miR-548a-3p	TDG	thymine DNA glycosylase								GOTERM_BP_DIRECT	negative regulation of osteoclast differentiation	RT		4	0.8	0.042	1
Details	115	93	hsa-miR-548a-3p	CNTN1	contactin 1								GOTERM_BP_DIRECT	mRNA polyadenylation	RT		4	0.8	0.045	1
Details	116	93	hsa-miR-548a-3p	TSPAN2	tetraspanin 2								GOTERM_BP_DIRECT	negative regulation of stress fiber assembly	RT		4	0.8	0.045	1
Details	117	93	hsa-miR-548a-3p	EGFL8	EGF like domain multiple 8								GOTERM_BP_DIRECT	liver development	RT		6	1.2	0.046	1
Details	118	93	hsa-miR-548a-3p	RNF38	ring finger protein 38								GOTERM_BP_DIRECT	negative regulation of cytoskeleton organization	RT		2	0.4	0.047	1
Details	119	93	hsa-miR-548a-3p	MPHOSPH9	M-phase phosphoprotein 9								GOTERM_BP_DIRECT	inactivation of X chromosome by genetic imprinting	RT		2	0.4	0.047	1
Details	120	93	hsa-miR-548a-3p	CSTF3	cleavage stimulation factor subunit 3								GOTERM_BP_DIRECT	negative regulation of DNA duplex unwinding	RT		2	0.4	0.047	1
Details	121	93	hsa-miR-548a-3p	LRRTM3	leucine rich repeat transmembrane neuronal 3								GOTERM_BP_DIRECT	regulation of endoplasmic reticulum tubular network organization	RT		2	0.4	0.047	1
Details	122	93	hsa-miR-548a-3p	CCAR1	cell division cycle and apoptosis regulator 1								GOTERM_BP_DIRECT	positive regulation of single stranded viral RNA replication via double stranded DNA intermediate	RT		2	0.4	0.047	1
Details	123	93	hsa-miR-548a-3p	ATXN7	ataxin 7								GOTERM_BP_DIRECT	integrin-mediated signaling pathway	RT		7	1.4	0.047	1
Details	124	93	hsa-miR-548a-3p	KLF9	Kruppel like factor 9								GOTERM_BP_DIRECT	sphingosine-1-phosphate signaling pathway	RT		3	0.6	0.047	1
Details	125	93	hsa-miR-548a-3p	CELSR1	cadherin EGF LAG seven-pass G-type receptor 1								GOTERM_BP_DIRECT	positive regulation of cytoplasmic translation	RT		3	0.6	0.047	1
Details	126	93	hsa-miR-548a-3p	NEK7	NIMA related kinase 7								GOTERM_BP_DIRECT	mitotic spindle organization	RT		5	1	0.048	1
Details	127	93	hsa-miR-548a-3p	BRWD3	bromodomain and WD repeat domain containing 3								GOTERM_BP_DIRECT	brain development	RT		12	2.4	0.049	1
Details	128	93	hsa-miR-548a-3p	THUMPD1	THUMP domain containing 1								GOTERM_BP_DIRECT	positive regulation of transcription initiation from RNA polymerase II promoter	RT		5	1	0.05	1
Details	129	93	hsa-miR-548a-3p	PIK3R1	phosphoinositide-3-kinase regulatory subunit 1								GOTERM_BP_DIRECT	locomotory behavior	RT		6	1.2	0.052	1
Details	130	93	hsa-miR-548a-3p	ZBTB14	zinc finger and BTB domain containing 14								GOTERM_BP_DIRECT	negative regulation of transforming growth factor beta receptor signaling pathway	RT		7	1.4	0.053	1
Details	131	93	hsa-miR-548a-3p	SOX9	SRY-box 9								GOTERM_BP_DIRECT	ion homeostasis	RT		3	0.6	0.053	1
Details	132	93	hsa-miR-548a-3p	TAF9B	TATA-box binding protein associated factor 9b								GOTERM_BP_DIRECT	oxidative demethylation	RT		3	0.6	0.053	1
Details	133	93	hsa-miR-548a-3p	C18orf25	chromosome 18 open reading frame 25								GOTERM_BP_DIRECT	establishment of planar polarity	RT		3	0.6	0.053	1
Details	134	93	hsa-miR-548a-3p	ZFYVE28	zinc finger FYVE-type containing 28								GOTERM_BP_DIRECT	seminiferous tubule development	RT		3	0.6	0.053	1
Details	135	93	hsa-miR-548a-3p	UBR2	ubiquitin protein ligase E3 component n-recognin 2								GOTERM_BP_DIRECT	RNA polymerase II transcriptional preinitiation complex assembly	RT		5	1	0.055	1
Details	136	93	hsa-miR-548a-3p	ATF7IP2	activating transcription factor 7 interacting protein 2								GOTERM_BP_DIRECT	cellular response to UV	RT		5	1	0.055	1
Details	137	93	hsa-miR-548a-3p	ZFPM2	zinc finger protein, FOG family member 2								GOTERM_BP_DIRECT	cellular response to growth factor stimulus	RT		5	1	0.055	1
Details	138	92	hsa-miR-548a-3p	APELA	apelin receptor early endogenous ligand								GOTERM_BP_DIRECT	ventricular septum morphogenesis	RT		4	0.8	0.056	1
Details	139	92	hsa-miR-548a-3p	ZDHHC21	zinc finger DHHC-type containing 21								GOTERM_BP_DIRECT	DNA damage response, signal transduction by p53 class mediator	RT		3	0.6	0.06	1
Details	140	92	hsa-miR-548a-3p	ZPLD1	zona pellucida like domain containing 1								GOTERM_BP_DIRECT	gastrulation with mouth forming second	RT		3	0.6	0.06	1
Details	141	92	hsa-miR-548a-3p	BOLL	boule homolog, RNA binding protein								GOTERM_BP_DIRECT	cellular response to potassium ion	RT		3	0.6	0.06	1
Details	142	92	hsa-miR-548a-3p	ZBTB41	zinc finger and BTB domain containing 41								GOTERM_BP_DIRECT	endothelial cell differentiation	RT		3	0.6	0.06	1
Details	143	92	hsa-miR-548a-3p	ONECUT2	one cut homeobox 2								GOTERM_BP_DIRECT	response to osmotic stress	RT		3	0.6	0.06	1
Details	144	92	hsa-miR-548a-3p	KCNC1	potassium voltage-gated channel subfamily C member 1								GOTERM_BP_DIRECT	oligodendrocyte differentiation	RT		4	0.8	0.06	1
Details	145	92	hsa-miR-548a-3p	C4orf51	chromosome 4 open reading frame 51								GOTERM_BP_DIRECT	positive regulation of epithelial cell migration	RT		4	0.8	0.064	1
Details	146	92	hsa-miR-548a-3p	GNB2	G protein subunit beta 2								GOTERM_BP_DIRECT	regulation of MAPK cascade	RT		4	0.8	0.064	1
Details	147	92	hsa-miR-548a-3p	ENOPH1	enolase-phosphatase 1								GOTERM_BP_DIRECT	myelination in peripheral nervous system	RT		3	0.6	0.066	1
Details	148	92	hsa-miR-548a-3p	GPR85	G protein-coupled receptor 85								GOTERM_BP_DIRECT	negative regulation of focal adhesion assembly	RT		3	0.6	0.066	1
Details	149	92	hsa-miR-548a-3p	GTF2IRD2B	GTF2I repeat domain containing 2B								GOTERM_BP_DIRECT	neuron projection morphogenesis	RT		5	1	0.067	1
Details	150	92	hsa-miR-548a-3p	DMD	dystrophin								GOTERM_BP_DIRECT	extrinsic apoptotic signaling pathway via death domain receptors	RT		4	0.8	0.068	1
Details	151	92	hsa-miR-548a-3p	TFRC	transferrin receptor								GOTERM_BP_DIRECT	actin filament polymerization	RT		4	0.8	0.068	1
Details	152	92	hsa-miR-548a-3p	IKBIP	IKBKB interacting protein								GOTERM_BP_DIRECT	chondrocyte hypertrophy	RT		2	0.4	0.069	1
Details	153	92	hsa-miR-548a-3p	LOC100129697	uncharacterized LOC100129697								GOTERM_BP_DIRECT	tRNA N1-guanine methylation	RT		2	0.4	0.069	1
Details	154	92	hsa-miR-548a-3p	GABRG1	gamma-aminobutyric acid type A receptor gamma1 subunit								GOTERM_BP_DIRECT	oxidative DNA demethylation	RT		2	0.4	0.069	1
Details	155	92	hsa-miR-548a-3p	ATRX	ATRX, chromatin remodeler								GOTERM_BP_DIRECT	ubiquitin-dependent catabolism of misfolded proteins by nucleus-associated proteasome	RT		2	0.4	0.069	1
Details	156	92	hsa-miR-548a-3p	FBXW7	F-box and WD repeat domain containing 7								GOTERM_BP_DIRECT	oxidative single-stranded RNA demethylation	RT		2	0.4	0.069	1
Details	157	92	hsa-miR-548a-3p	RAD23A	RAD23 homolog A, nucleotide excision repair protein								GOTERM_BP_DIRECT	5-methylcytosine catabolic process	RT		2	0.4	0.069	1
Details	158	92	hsa-miR-548a-3p	PPP3R1	protein phosphatase 3 regulatory subunit B, alpha								GOTERM_BP_DIRECT	vasculogenesis involved in coronary vascular morphogenesis	RT		2	0.4	0.069	1
Details	159	92	hsa-miR-548a-3p	NF1	neurofibromin 1								GOTERM_BP_DIRECT	negative regulation of neuron differentiation	RT		5	1	0.07	1
Details	160	92	hsa-miR-548a-3p	ZNF229	zinc finger protein 229								GOTERM_BP_DIRECT	cell division	RT		15	3.1	0.07	1
Details	161	92	hsa-miR-548a-3p	GTF2IRD2	GTF2I repeat domain containing 2								GOTERM_BP_DIRECT	cytoskeleton organization	RT		8	1.6	0.072	1
Details	162	92	hsa-miR-548a-3p	RPS6KB1	ribosomal protein S6 kinase B1								GOTERM_BP_DIRECT	regulation of RNA metabolic process	RT		3	0.6	0.073	1
Details	163	92	hsa-miR-548a-3p	PAPOLA	poly(A) polymerase alpha								GOTERM_BP_DIRECT	BMP signaling pathway	RT		6	1.2	0.074	1
Details	164	92	hsa-miR-548a-3p	TMEM245	transmembrane protein 245								GOTERM_BP_DIRECT	ovarian follicle development	RT		4	0.8	0.076	1
Details	165	92	hsa-miR-548a-3p	RPP30	ribonuclease P/MRP subunit p30								GOTERM_BP_DIRECT	positive regulation of peptidyl-tyrosine phosphorylation	RT		6	1.2	0.076	1
Details	166	92	hsa-miR-548a-3p	PTPN12	protein tyrosine phosphatase, non-receptor type 12								GOTERM_BP_DIRECT	neuron projection development	RT		7	1.4	0.078	1
Details	167	92	hsa-miR-548a-3p	C3orf70	chromosome 3 open reading frame 70								GOTERM_BP_DIRECT	nervous system development	RT		16	3.3	0.079	1
Details	168	91	hsa-miR-548a-3p	PCBP4	poly(rC) binding protein 4								GOTERM_BP_DIRECT	gamete generation	RT		3	0.6	0.08	1
Details	169	91	hsa-miR-548a-3p	BMPR2	bone morphogenetic protein receptor type 2								GOTERM_BP_DIRECT	hippo signaling	RT		3	0.6	0.08	1
Details	170	91	hsa-miR-548a-3p	TET1	tet methylcytosine dioxygenase 1								GOTERM_BP_DIRECT	regulation of smoothened signaling pathway	RT		3	0.6	0.08	1
Details	171	91	hsa-miR-548a-3p	CDCA4	cell division cycle associated 4								GOTERM_BP_DIRECT	hair follicle development	RT		4	0.8	0.08	1
Details	172	91	hsa-miR-548a-3p	LOC110117498-PIK3R3	LOC110117498-PIK3R3 readthrough								GOTERM_BP_DIRECT	glycosaminoglycan biosynthetic process	RT		4	0.8	0.08	1
Details	173	91	hsa-miR-548a-3p	ZFAND4	zinc finger AN1-type containing 4								GOTERM_BP_DIRECT	intracellular signal transduction	RT		17	3.5	0.081	1
Details	174	91	hsa-miR-548a-3p	VPS37A	VPS37A, ESCRT-I subunit								GOTERM_BP_DIRECT	response to glucose	RT		5	1	0.083	1
Details	175	91	hsa-miR-548a-3p	ARL6IP1	ADP ribosylation factor like GTPase 6 interacting protein 1								GOTERM_BP_DIRECT	axonogenesis	RT		6	1.2	0.084	1
Details	176	91	hsa-miR-548a-3p	SOCS6	suppressor of cytokine signaling 6								GOTERM_BP_DIRECT	protein homooligomerization	RT		7	1.4	0.085	1
Details	177	91	hsa-miR-548a-3p	PIK3R3	phosphoinositide-3-kinase regulatory subunit 3								GOTERM_BP_DIRECT	3'-UTR-mediated mRNA stabilization	RT		3	0.6	0.087	1
Details	178	91	hsa-miR-548a-3p	PAK2	p21 (RAC1) activated kinase 2								GOTERM_BP_DIRECT	iron ion transport	RT		3	0.6	0.087	1
Details	179	91	hsa-miR-548a-3p	ZMYND19	zinc finger MYND-type containing 19								GOTERM_BP_DIRECT	negative regulation of stem cell population maintenance	RT		3	0.6	0.087	1
Details	180	91	hsa-miR-548a-3p	PTEN	phosphatase and tensin homolog								GOTERM_BP_DIRECT	histone H3-K4 trimethylation	RT		3	0.6	0.087	1
Details	181	91	hsa-miR-548a-3p	UGGT1	UDP-glucose glycoprotein glucosyltransferase 1								GOTERM_BP_DIRECT	osteoclast differentiation	RT		4	0.8	0.089	1
Details	182	91	hsa-miR-548a-3p	PCDH11X	protocadherin 11 X-linked								GOTERM_BP_DIRECT	regulation of histone H3-K9 methylation	RT		2	0.4	0.091	1
Details	183	91	hsa-miR-548a-3p	CLASP2	cytoplasmic linker associated protein 2								GOTERM_BP_DIRECT	negative regulation of cortisol biosynthetic process	RT		2	0.4	0.091	1
Details	184	91	hsa-miR-548a-3p	TM9SF2	transmembrane 9 superfamily member 2								GOTERM_BP_DIRECT	endoplasmic reticulum tubular network membrane organization	RT		2	0.4	0.091	1
Details	185	91	hsa-miR-548a-3p	NEMF	nuclear export mediator factor								GOTERM_BP_DIRECT	'de novo' posttranslational protein folding	RT		2	0.4	0.091	1
Details	186	91	hsa-miR-548a-3p	MINDY2	MINDY lysine 48 deubiquitinase 2								GOTERM_BP_DIRECT	negative regulation of aldosterone biosynthetic process	RT		2	0.4	0.091	1
Details	187	91	hsa-miR-548a-3p	B4GALT6	beta-1,4-galactosyltransferase 6								GOTERM_BP_DIRECT	response to oxygen levels	RT		2	0.4	0.091	1
Details	188	91	hsa-miR-548a-3p	PCDH7	protocadherin 7								GOTERM_BP_DIRECT	negative regulation of wound healing, spreading of epidermal cells	RT		2	0.4	0.091	1
Details	189	91	hsa-miR-548a-3p	MSI1	musashi RNA binding protein 1								GOTERM_BP_DIRECT	nitric oxide-cGMP-mediated signaling pathway	RT		2	0.4	0.091	1
Details	190	90	hsa-miR-548a-3p	PPM1D	protein phosphatase, Mg2+/Mn2+ dependent 1D								GOTERM_BP_DIRECT	myeloid leukocyte migration	RT		2	0.4	0.091	1
Details	191	90	hsa-miR-548a-3p	CCL28	C-C motif chemokine ligand 28								GOTERM_BP_DIRECT	negative regulation of cell-matrix adhesion	RT		3	0.6	0.094	1
Details	192	90	hsa-miR-548a-3p	CAVIN4	caveolae associated protein 4								GOTERM_BP_DIRECT	phosphatidylinositol-3-phosphate biosynthetic process	RT		3	0.6	0.094	1
Details	193	90	hsa-miR-548a-3p	MOB1B	MOB kinase activator 1B								GOTERM_BP_DIRECT	positive regulation of translational initiation	RT		3	0.6	0.094	1
Details	194	90	hsa-miR-548a-3p	C1orf131	chromosome 1 open reading frame 131								GOTERM_BP_DIRECT	transforming growth factor beta receptor signaling pathway	RT		6	1.2	0.096	1
Details	195	90	hsa-miR-548a-3p	PGM2L1	phosphoglucomutase 2 like 1								GOTERM_BP_DIRECT	positive regulation of stem cell population maintenance	RT		4	0.8	0.099	1
Details	196	90	hsa-miR-548a-3p	ERBIN	erbb2 interacting protein								GOTERM_BP_DIRECT	regulation of embryonic development	RT		4	0.8	0.099	1
Details	197	90	hsa-miR-548a-3p	XRN2	5'-3' exoribonuclease 2								GOTERM_BP_DIRECT	positive regulation of apoptotic process	RT		13	2.6	0.099	1
Details	198	90	hsa-miR-548a-3p	ARL8B	ADP ribosylation factor like GTPase 8B								GOTERM_BP_DIRECT	Golgi organization	RT		7	1.4	0.1	1
Details	199	90	hsa-miR-548a-3p	ADAM10	ADAM metallopeptidase domain 10								GOTERM_BP_DIRECT	ER to Golgi vesicle-mediated transport	RT		7	1.4	0.1	1
Details	200	90	hsa-miR-548a-3p	SYNDIG1L	synapse differentiation inducing 1 like
Details	201	90	hsa-miR-548a-3p	CAMTA1	calmodulin binding transcription activator 1
Details	202	90	hsa-miR-548a-3p	SPINK7	serine peptidase inhibitor, Kazal type 7 (putative)
Details	203	90	hsa-miR-548a-3p	CREB5	cAMP responsive element binding protein 5
Details	204	90	hsa-miR-548a-3p	CNTNAP2	contactin associated protein like 2
Details	205	90	hsa-miR-548a-3p	TP53INP1	tumor protein p53 inducible nuclear protein 1
Details	206	90	hsa-miR-548a-3p	OSBPL8	oxysterol binding protein like 8
Details	207	90	hsa-miR-548a-3p	WAPL	WAPL cohesin release factor
Details	208	90	hsa-miR-548a-3p	KMT2D	lysine methyltransferase 2D
Details	209	90	hsa-miR-548a-3p	POU4F1	POU class 4 homeobox 1
Details	210	90	hsa-miR-548a-3p	ZNF681	zinc finger protein 681
Details	211	90	hsa-miR-548a-3p	NAV3	neuron navigator 3
Details	212	90	hsa-miR-548a-3p	PCGF5	polycomb group ring finger 5
Details	213	90	hsa-miR-548a-3p	RNF168	ring finger protein 168
Details	214	90	hsa-miR-548a-3p	PPM1B	protein phosphatase, Mg2+/Mn2+ dependent 1B
Details	215	90	hsa-miR-548a-3p	CXXC4	CXXC finger protein 4
Details	216	90	hsa-miR-548a-3p	NSD2	nuclear receptor binding SET domain protein 2
Details	217	90	hsa-miR-548a-3p	BRWD1	bromodomain and WD repeat domain containing 1
Details	218	90	hsa-miR-548a-3p	GCSAML	germinal center associated signaling and motility like
Details	219	90	hsa-miR-548a-3p	TP53BP1	tumor protein p53 binding protein 1
Details	220	89	hsa-miR-548a-3p	NEURL3	neuralized E3 ubiquitin protein ligase 3
Details	221	89	hsa-miR-548a-3p	IFT81	intraflagellar transport 81
Details	222	89	hsa-miR-548a-3p	ZFHX4	zinc finger homeobox 4
Details	223	89	hsa-miR-548a-3p	GNAO1	G protein subunit alpha o1
Details	224	89	hsa-miR-548a-3p	GPAM	glycerol-3-phosphate acyltransferase, mitochondrial
Details	225	89	hsa-miR-548a-3p	ZNF658	zinc finger protein 658
Details	226	89	hsa-miR-548a-3p	ZEB1	zinc finger E-box binding homeobox 1
Details	227	89	hsa-miR-548a-3p	MYO1B	myosin IB
Details	228	89	hsa-miR-548a-3p	ATF2	activating transcription factor 2
Details	229	89	hsa-miR-548a-3p	CNEP1R1	CTD nuclear envelope phosphatase 1 regulatory subunit 1
Details	230	89	hsa-miR-548a-3p	USP48	ubiquitin specific peptidase 48
Details	231	89	hsa-miR-548a-3p	FGG	fibrinogen gamma chain
Details	232	89	hsa-miR-548a-3p	TNRC18	trinucleotide repeat containing 18
Details	233	89	hsa-miR-548a-3p	MECP2	methyl-CpG binding protein 2
Details	234	89	hsa-miR-548a-3p	EVI5	ecotropic viral integration site 5
Details	235	89	hsa-miR-548a-3p	PI4KB	phosphatidylinositol 4-kinase beta
Details	236	89	hsa-miR-548a-3p	ZFX	zinc finger protein X-linked
Details	237	89	hsa-miR-548a-3p	ANKRD11	ankyrin repeat domain 11
Details	238	89	hsa-miR-548a-3p	GNS	glucosamine (N-acetyl)-6-sulfatase
Details	239	89	hsa-miR-548a-3p	WDTC1	WD and tetratricopeptide repeats 1
Details	240	89	hsa-miR-548a-3p	TRPM7	transient receptor potential cation channel subfamily M member 7
Details	241	89	hsa-miR-548a-3p	PCLO	piccolo presynaptic cytomatrix protein
Details	242	89	hsa-miR-548a-3p	CNTN4	contactin 4
Details	243	89	hsa-miR-548a-3p	MAP7	microtubule associated protein 7
Details	244	88	hsa-miR-548a-3p	BEX2	brain expressed X-linked 2
Details	245	88	hsa-miR-548a-3p	ST18	ST18, C2H2C-type zinc finger
Details	246	88	hsa-miR-548a-3p	PDE7B	phosphodiesterase 7B
Details	247	88	hsa-miR-548a-3p	SCML1	Scm polycomb group protein like 1
Details	248	88	hsa-miR-548a-3p	ZCCHC10	zinc finger CCHC-type containing 10
Details	249	88	hsa-miR-548a-3p	U2SURP	U2 snRNP associated SURP domain containing
Details	250	88	hsa-miR-548a-3p	TGFBR3	transforming growth factor beta receptor 3
Details	251	88	hsa-miR-548a-3p	N4BP2L1	NEDD4 binding protein 2 like 1
Details	252	88	hsa-miR-548a-3p	KBTBD8	kelch repeat and BTB domain containing 8
Details	253	88	hsa-miR-548a-3p	HYPK	huntingtin interacting protein K
Details	254	88	hsa-miR-548a-3p	MTF1	metal regulatory transcription factor 1
Details	255	88	hsa-miR-548a-3p	ZDBF2	zinc finger DBF-type containing 2
Details	256	88	hsa-miR-548a-3p	SOWAHC	sosondowah ankyrin repeat domain family member C
Details	257	88	hsa-miR-548a-3p	ZNF264	zinc finger protein 264
Details	258	88	hsa-miR-548a-3p	CFHR5	complement factor H related 5
Details	259	88	hsa-miR-548a-3p	PCBP1	poly(rC) binding protein 1
Details	260	88	hsa-miR-548a-3p	LYRM7	LYR motif containing 7
Details	261	88	hsa-miR-548a-3p	TAOK1	TAO kinase 1
Details	262	88	hsa-miR-548a-3p	STAM2	signal transducing adaptor molecule 2
Details	263	88	hsa-miR-548a-3p	MMAB	metabolism of cobalamin associated B
Details	264	88	hsa-miR-548a-3p	HECTD2	HECT domain E3 ubiquitin protein ligase 2
Details	265	88	hsa-miR-548a-3p	ZNF148	zinc finger protein 148
Details	266	88	hsa-miR-548a-3p	REST	RE1 silencing transcription factor
Details	267	88	hsa-miR-548a-3p	KLHL28	kelch like family member 28
Details	268	88	hsa-miR-548a-3p	KANSL1L	KAT8 regulatory NSL complex subunit 1 like
Details	269	87	hsa-miR-548a-3p	KDELR3	KDEL endoplasmic reticulum protein retention receptor 3
Details	270	87	hsa-miR-548a-3p	DIDO1	death inducer-obliterator 1
Details	271	87	hsa-miR-548a-3p	GALNT1	polypeptide N-acetylgalactosaminyltransferase 1
Details	272	87	hsa-miR-548a-3p	IREB2	iron responsive element binding protein 2
Details	273	87	hsa-miR-548a-3p	OPRM1	opioid receptor mu 1
Details	274	87	hsa-miR-548a-3p	PCGF3	polycomb group ring finger 3
Details	275	87	hsa-miR-548a-3p	SLC1A3	solute carrier family 1 member 3
Details	276	87	hsa-miR-548a-3p	CNOT6L	CCR4-NOT transcription complex subunit 6 like
Details	277	87	hsa-miR-548a-3p	IKZF2	IKAROS family zinc finger 2
Details	278	87	hsa-miR-548a-3p	WDR17	WD repeat domain 17
Details	279	87	hsa-miR-548a-3p	ADAMTS5	ADAM metallopeptidase with thrombospondin type 1 motif 5
Details	280	87	hsa-miR-548a-3p	ATP11C	ATPase phospholipid transporting 11C
Details	281	87	hsa-miR-548a-3p	PCNA	proliferating cell nuclear antigen
Details	282	87	hsa-miR-548a-3p	LTBP1	latent transforming growth factor beta binding protein 1
Details	283	87	hsa-miR-548a-3p	GEMIN5	gem nuclear organelle associated protein 5
Details	284	87	hsa-miR-548a-3p	SEC62	SEC62 homolog, preprotein translocation factor
Details	285	87	hsa-miR-548a-3p	PHF20L1	PHD finger protein 20 like 1
Details	286	87	hsa-miR-548a-3p	LUC7L2	LUC7 like 2, pre-mRNA splicing factor
Details	287	87	hsa-miR-548a-3p	GKAP1	G kinase anchoring protein 1
Details	288	87	hsa-miR-548a-3p	TSTD2	thiosulfate sulfurtransferase like domain containing 2
Details	289	87	hsa-miR-548a-3p	MSL2	MSL complex subunit 2
Details	290	87	hsa-miR-548a-3p	RGS3	regulator of G protein signaling 3
Details	291	87	hsa-miR-548a-3p	SPATA5	spermatogenesis associated 5
Details	292	86	hsa-miR-548a-3p	ZNF713	zinc finger protein 713
Details	293	86	hsa-miR-548a-3p	SUB1	SUB1 homolog, transcriptional regulator
Details	294	86	hsa-miR-548a-3p	WASF1	WAS protein family member 1
Details	295	86	hsa-miR-548a-3p	HTR5A	5-hydroxytryptamine receptor 5A
Details	296	86	hsa-miR-548a-3p	SULT1C4	sulfotransferase family 1C member 4
Details	297	86	hsa-miR-548a-3p	CEP85L	centrosomal protein 85 like
Details	298	86	hsa-miR-548a-3p	UGT3A1	UDP glycosyltransferase family 3 member A1
Details	299	86	hsa-miR-548a-3p	SMNDC1	survival motor neuron domain containing 1
Details	300	86	hsa-miR-548a-3p	RAPGEF5	Rap guanine nucleotide exchange factor 5
Details	301	86	hsa-miR-548a-3p	ZYG11B	zyg-11 family member B, cell cycle regulator
Details	302	86	hsa-miR-548a-3p	PLAGL1	PLAG1 like zinc finger 1
Details	303	86	hsa-miR-548a-3p	SERINC5	serine incorporator 5
Details	304	86	hsa-miR-548a-3p	EZR	ezrin
Details	305	86	hsa-miR-548a-3p	PBX2	PBX homeobox 2
Details	306	86	hsa-miR-548a-3p	ABHD6	abhydrolase domain containing 6
Details	307	86	hsa-miR-548a-3p	G3BP2	G3BP stress granule assembly factor 2
Details	308	86	hsa-miR-548a-3p	LPP	LIM domain containing preferred translocation partner in lipoma
Details	309	86	hsa-miR-548a-3p	SERBP1	SERPINE1 mRNA binding protein 1
Details	310	86	hsa-miR-548a-3p	B3GAT1	beta-1,3-glucuronyltransferase 1
Details	311	86	hsa-miR-548a-3p	FTO	FTO, alpha-ketoglutarate dependent dioxygenase
Details	312	86	hsa-miR-548a-3p	GEMIN2	gem nuclear organelle associated protein 2
Details	313	86	hsa-miR-548a-3p	HAPLN1	hyaluronan and proteoglycan link protein 1
Details	314	86	hsa-miR-548a-3p	BTF3	basic transcription factor 3
Details	315	86	hsa-miR-548a-3p	CALM1	calmodulin 1
Details	316	86	hsa-miR-548a-3p	MED28	mediator complex subunit 28
Details	317	86	hsa-miR-548a-3p	SLC44A5	solute carrier family 44 member 5
Details	318	86	hsa-miR-548a-3p	DNAJC27	DnaJ heat shock protein family (Hsp40) member C27
Details	319	86	hsa-miR-548a-3p	ZC3H12C	zinc finger CCCH-type containing 12C
Details	320	86	hsa-miR-548a-3p	ATL1	atlastin GTPase 1
Details	321	86	hsa-miR-548a-3p	SLC25A24	solute carrier family 25 member 24
Details	322	86	hsa-miR-548a-3p	TMEM236	transmembrane protein 236
Details	323	85	hsa-miR-548a-3p	ANGEL2	angel homolog 2
Details	324	85	hsa-miR-548a-3p	PABPC5	poly(A) binding protein cytoplasmic 5
Details	325	85	hsa-miR-548a-3p	ADH5	alcohol dehydrogenase 5 (class III), chi polypeptide
Details	326	85	hsa-miR-548a-3p	HACE1	HECT domain and ankyrin repeat containing E3 ubiquitin protein ligase 1
Details	327	85	hsa-miR-548a-3p	TTPA	alpha tocopherol transfer protein
Details	328	85	hsa-miR-548a-3p	RNF19A	ring finger protein 19A, RBR E3 ubiquitin protein ligase
Details	329	85	hsa-miR-548a-3p	COX15	cytochrome c oxidase assembly homolog COX15
Details	330	85	hsa-miR-548a-3p	EIF1	eukaryotic translation initiation factor 1
Details	331	85	hsa-miR-548a-3p	XPO4	exportin 4
Details	332	85	hsa-miR-548a-3p	TET2	tet methylcytosine dioxygenase 2
Details	333	85	hsa-miR-548a-3p	ACVR1C	activin A receptor type 1C
Details	334	85	hsa-miR-548a-3p	EPC1	enhancer of polycomb homolog 1
Details	335	85	hsa-miR-548a-3p	GUCY1A1	guanylate cyclase 1 soluble subunit alpha 1
Details	336	85	hsa-miR-548a-3p	VEZT	vezatin, adherens junctions transmembrane protein
Details	337	85	hsa-miR-548a-3p	ZNF281	zinc finger protein 281
Details	338	85	hsa-miR-548a-3p	TENT4B	terminal nucleotidyltransferase 4B
Details	339	85	hsa-miR-548a-3p	TPR	translocated promoter region, nuclear basket protein
Details	340	85	hsa-miR-548a-3p	TRAPPC1	trafficking protein particle complex 1
Details	341	85	hsa-miR-548a-3p	GADD45A	growth arrest and DNA damage inducible alpha
Details	342	85	hsa-miR-548a-3p	TMED7	transmembrane p24 trafficking protein 7
Details	343	85	hsa-miR-548a-3p	ATP2A2	ATPase sarcoplasmic/endoplasmic reticulum Ca2+ transporting 2
Details	344	85	hsa-miR-548a-3p	JAKMIP3	Janus kinase and microtubule interacting protein 3
Details	345	85	hsa-miR-548a-3p	SPIN4	spindlin family member 4
Details	346	85	hsa-miR-548a-3p	PIK3CB	phosphatidylinositol-4,5-bisphosphate 3-kinase catalytic subunit beta
Details	347	85	hsa-miR-548a-3p	LOC101927844	uncharacterized LOC101927844
Details	348	85	hsa-miR-548a-3p	RPGRIP1L	RPGRIP1 like
Details	349	85	hsa-miR-548a-3p	MTX3	metaxin 3
Details	350	85	hsa-miR-548a-3p	VASP	vasodilator stimulated phosphoprotein
Details	351	85	hsa-miR-548a-3p	NR3C2	nuclear receptor subfamily 3 group C member 2
Details	352	85	hsa-miR-548a-3p	MAP3K2	mitogen-activated protein kinase kinase kinase 2
Details	353	85	hsa-miR-548a-3p	ARID4A	AT-rich interaction domain 4A
Details	354	85	hsa-miR-548a-3p	TRMT5	tRNA methyltransferase 5
Details	355	84	hsa-miR-548a-3p	TRUB1	TruB pseudouridine synthase family member 1
Details	356	84	hsa-miR-548a-3p	COMMD3-BMI1	COMMD3-BMI1 readthrough
Details	357	84	hsa-miR-548a-3p	SAMD8	sterile alpha motif domain containing 8
Details	358	84	hsa-miR-548a-3p	GABPB1	GA binding protein transcription factor subunit beta 1
Details	359	84	hsa-miR-548a-3p	TMEM169	transmembrane protein 169
Details	360	84	hsa-miR-548a-3p	PIK3CG	phosphatidylinositol-4,5-bisphosphate 3-kinase catalytic subunit gamma
Details	361	84	hsa-miR-548a-3p	C12orf73	chromosome 12 open reading frame 73
Details	362	84	hsa-miR-548a-3p	TBP	TATA-box binding protein
Details	363	84	hsa-miR-548a-3p	AMPH	amphiphysin
Details	364	84	hsa-miR-548a-3p	CCNYL1	cyclin Y like 1
Details	365	84	hsa-miR-548a-3p	SLC26A4	solute carrier family 26 member 4
Details	366	84	hsa-miR-548a-3p	KIAA0754	KIAA0754
Details	367	84	hsa-miR-548a-3p	LEPROT	leptin receptor overlapping transcript
Details	368	84	hsa-miR-548a-3p	PTBP3	polypyrimidine tract binding protein 3
Details	369	84	hsa-miR-548a-3p	PNPLA4	patatin like phospholipase domain containing 4
Details	370	84	hsa-miR-548a-3p	CHST14	carbohydrate sulfotransferase 14
Details	371	84	hsa-miR-548a-3p	SGIP1	SH3 domain GRB2 like endophilin interacting protein 1
Details	372	84	hsa-miR-548a-3p	TMED4	transmembrane p24 trafficking protein 4
Details	373	84	hsa-miR-548a-3p	ELK4	ELK4, ETS transcription factor
Details	374	84	hsa-miR-548a-3p	ALKBH5	alkB homolog 5, RNA demethylase
Details	375	84	hsa-miR-548a-3p	EDEM3	ER degradation enhancing alpha-mannosidase like protein 3
Details	376	84	hsa-miR-548a-3p	DKK3	dickkopf WNT signaling pathway inhibitor 3
Details	377	84	hsa-miR-548a-3p	NHLRC2	NHL repeat containing 2
Details	378	84	hsa-miR-548a-3p	MEX3D	mex-3 RNA binding family member D
Details	379	84	hsa-miR-548a-3p	INHBB	inhibin subunit beta B
Details	380	84	hsa-miR-548a-3p	FZD3	frizzled class receptor 3
Details	381	84	hsa-miR-548a-3p	MEF2A	myocyte enhancer factor 2A
Details	382	84	hsa-miR-548a-3p	UTP23	UTP23, small subunit processome component
Details	383	83	hsa-miR-548a-3p	GPR22	G protein-coupled receptor 22
Details	384	83	hsa-miR-548a-3p	FAM3C	family with sequence similarity 3 member C
Details	385	83	hsa-miR-548a-3p	ARHGAP6	Rho GTPase activating protein 6
Details	386	83	hsa-miR-548a-3p	SLC2A13	solute carrier family 2 member 13
Details	387	83	hsa-miR-548a-3p	ZNF484	zinc finger protein 484
Details	388	83	hsa-miR-548a-3p	ADAMTSL3	ADAMTS like 3
Details	389	83	hsa-miR-548a-3p	WASHC3	WASH complex subunit 3
Details	390	83	hsa-miR-548a-3p	DENND4C	DENN domain containing 4C
Details	391	83	hsa-miR-548a-3p	USP33	ubiquitin specific peptidase 33
Details	392	83	hsa-miR-548a-3p	TAB2	TGF-beta activated kinase 1 (MAP3K7) binding protein 2
Details	393	83	hsa-miR-548a-3p	ACKR3	atypical chemokine receptor 3
Details	394	83	hsa-miR-548a-3p	TLNRD1	talin rod domain containing 1
Details	395	83	hsa-miR-548a-3p	ADIPOQ	adiponectin, C1Q and collagen domain containing
Details	396	83	hsa-miR-548a-3p	KAZN	kazrin, periplakin interacting protein
Details	397	83	hsa-miR-548a-3p	ZNF569	zinc finger protein 569
Details	398	83	hsa-miR-548a-3p	VPS13C	vacuolar protein sorting 13 homolog C
Details	399	83	hsa-miR-548a-3p	OTX2	orthodenticle homeobox 2
Details	400	83	hsa-miR-548a-3p	PEX13	peroxisomal biogenesis factor 13
Details	401	83	hsa-miR-548a-3p	C7orf26	chromosome 7 open reading frame 26
Details	402	83	hsa-miR-548a-3p	FBXO22	F-box protein 22
Details	403	83	hsa-miR-548a-3p	ANKRD55	ankyrin repeat domain 55
Details	404	83	hsa-miR-548a-3p	PMS1	PMS1 homolog 1, mismatch repair system component
Details	405	83	hsa-miR-548a-3p	PHF6	PHD finger protein 6
Details	406	83	hsa-miR-548a-3p	SCHIP1	schwannomin interacting protein 1
Details	407	83	hsa-miR-548a-3p	PRRC1	proline rich coiled-coil 1
Details	408	83	hsa-miR-548a-3p	RAB31	RAB31, member RAS oncogene family
Details	409	83	hsa-miR-548a-3p	MYO5A	myosin VA
Details	410	83	hsa-miR-548a-3p	HACD3	3-hydroxyacyl-CoA dehydratase 3
Details	411	83	hsa-miR-548a-3p	PDE10A	phosphodiesterase 10A
Details	412	83	hsa-miR-548a-3p	SLCO4C1	solute carrier organic anion transporter family member 4C1
Details	413	83	hsa-miR-548a-3p	SGCZ	sarcoglycan zeta
Details	414	83	hsa-miR-548a-3p	SRSF11	serine and arginine rich splicing factor 11
Details	415	83	hsa-miR-548a-3p	ALS2	ALS2, alsin Rho guanine nucleotide exchange factor
Details	416	83	hsa-miR-548a-3p	CNBP	CCHC-type zinc finger nucleic acid binding protein
Details	417	83	hsa-miR-548a-3p	VMA21	VMA21, vacuolar ATPase assembly factor
Details	418	83	hsa-miR-548a-3p	KANSL1	KAT8 regulatory NSL complex subunit 1
Details	419	83	hsa-miR-548a-3p	CALB1	calbindin 1
Details	420	83	hsa-miR-548a-3p	HLTF	helicase like transcription factor
Details	421	83	hsa-miR-548a-3p	CHCHD7	coiled-coil-helix-coiled-coil-helix domain containing 7
Details	422	82	hsa-miR-548a-3p	EHMT1	euchromatic histone lysine methyltransferase 1
Details	423	82	hsa-miR-548a-3p	NTN4	netrin 4
Details	424	82	hsa-miR-548a-3p	ITPRID2	ITPR interacting domain containing 2
Details	425	82	hsa-miR-548a-3p	PSIP1	PC4 and SFRS1 interacting protein 1
Details	426	82	hsa-miR-548a-3p	RNPS1	RNA binding protein with serine rich domain 1
Details	427	82	hsa-miR-548a-3p	FLI1	Fli-1 proto-oncogene, ETS transcription factor
Details	428	82	hsa-miR-548a-3p	DDHD1	DDHD domain containing 1
Details	429	82	hsa-miR-548a-3p	RNF2	ring finger protein 2
Details	430	82	hsa-miR-548a-3p	SREK1	splicing regulatory glutamic acid and lysine rich protein 1
Details	431	82	hsa-miR-548a-3p	SPOPL	speckle type BTB/POZ protein like
Details	432	82	hsa-miR-548a-3p	SELENOF	selenoprotein F
Details	433	82	hsa-miR-548a-3p	CDK6	cyclin dependent kinase 6
Details	434	82	hsa-miR-548a-3p	DTD2	D-tyrosyl-tRNA deacylase 2 (putative)
Details	435	82	hsa-miR-548a-3p	GTF2A1	general transcription factor IIA subunit 1
Details	436	82	hsa-miR-548a-3p	UBE2G1	ubiquitin conjugating enzyme E2 G1
Details	437	82	hsa-miR-548a-3p	RNF14	ring finger protein 14
Details	438	82	hsa-miR-548a-3p	ZBTB44	zinc finger and BTB domain containing 44
Details	439	82	hsa-miR-548a-3p	ADGRB3	adhesion G protein-coupled receptor B3
Details	440	82	hsa-miR-548a-3p	STRBP	spermatid perinuclear RNA binding protein
Details	441	82	hsa-miR-548a-3p	RNF207	ring finger protein 207
Details	442	82	hsa-miR-548a-3p	SLC6A11	solute carrier family 6 member 11
Details	443	82	hsa-miR-548a-3p	ZNF333	zinc finger protein 333
Details	444	82	hsa-miR-548a-3p	ADSS	adenylosuccinate synthase
Details	445	82	hsa-miR-548a-3p	PLEKHB2	pleckstrin homology domain containing B2
Details	446	81	hsa-miR-548a-3p	RAPH1	Ras association (RalGDS/AF-6) and pleckstrin homology domains 1
Details	447	81	hsa-miR-548a-3p	ZNF711	zinc finger protein 711
Details	448	81	hsa-miR-548a-3p	SLC25A36	solute carrier family 25 member 36
Details	449	81	hsa-miR-548a-3p	RAB27B	RAB27B, member RAS oncogene family
Details	450	81	hsa-miR-548a-3p	ENTPD1	ectonucleoside triphosphate diphosphohydrolase 1
Details	451	81	hsa-miR-548a-3p	FAM76A	family with sequence similarity 76 member A
Details	452	81	hsa-miR-548a-3p	MED4	mediator complex subunit 4
Details	453	81	hsa-miR-548a-3p	FNIP2	folliculin interacting protein 2
Details	454	81	hsa-miR-548a-3p	PCBP2	poly(rC) binding protein 2
Details	455	81	hsa-miR-548a-3p	CSK	C-terminal Src kinase
Details	456	81	hsa-miR-548a-3p	GFRA1	GDNF family receptor alpha 1
Details	457	81	hsa-miR-548a-3p	SESN3	sestrin 3
Details	458	81	hsa-miR-548a-3p	SDE2	SDE2 telomere maintenance homolog
Details	459	81	hsa-miR-548a-3p	SRCIN1	SRC kinase signaling inhibitor 1
Details	460	81	hsa-miR-548a-3p	ZNF275	zinc finger protein 275
Details	461	81	hsa-miR-548a-3p	MTPAP	mitochondrial poly(A) polymerase
Details	462	81	hsa-miR-548a-3p	C8orf37	chromosome 8 open reading frame 37
Details	463	81	hsa-miR-548a-3p	GPR137B	G protein-coupled receptor 137B
Details	464	81	hsa-miR-548a-3p	NUAK1	NUAK family kinase 1
Details	465	81	hsa-miR-548a-3p	TMED5	transmembrane p24 trafficking protein 5
Details	466	81	hsa-miR-548a-3p	NDUFC2-KCTD14	NDUFC2-KCTD14 readthrough
Details	467	81	hsa-miR-548a-3p	PPP6R3	protein phosphatase 6 regulatory subunit 3
Details	468	81	hsa-miR-548a-3p	TEAD1	TEA domain transcription factor 1
Details	469	80	hsa-miR-548a-3p	ZNF260	zinc finger protein 260
Details	470	80	hsa-miR-548a-3p	HS3ST3A1	heparan sulfate-glucosamine 3-sulfotransferase 3A1
Details	471	80	hsa-miR-548a-3p	PGM3	phosphoglucomutase 3
Details	472	80	hsa-miR-548a-3p	PIAS2	protein inhibitor of activated STAT 2
Details	473	80	hsa-miR-548a-3p	BBS5	Bardet-Biedl syndrome 5
Details	474	80	hsa-miR-548a-3p	PPTC7	PTC7 protein phosphatase homolog
Details	475	80	hsa-miR-548a-3p	TSPAN16	tetraspanin 16
Details	476	80	hsa-miR-548a-3p	RBBP8	RB binding protein 8, endonuclease
Details	477	80	hsa-miR-548a-3p	RGS22	regulator of G protein signaling 22
Details	478	80	hsa-miR-548a-3p	HNRNPUL2	heterogeneous nuclear ribonucleoprotein U like 2
Details	479	80	hsa-miR-548a-3p	STK39	serine/threonine kinase 39
Details	480	80	hsa-miR-548a-3p	JAKMIP2	janus kinase and microtubule interacting protein 2
Details	481	80	hsa-miR-548a-3p	VHL	von Hippel-Lindau tumor suppressor
Details	482	80	hsa-miR-548a-3p	TOP2A	DNA topoisomerase II alpha
Details	483	80	hsa-miR-548a-3p	SCAI	suppressor of cancer cell invasion
Details	484	80	hsa-miR-548a-3p	SMAD5	SMAD family member 5
Details	485	80	hsa-miR-548a-3p	SLC4A5	solute carrier family 4 member 5
Details	486	80	hsa-miR-548a-3p	RBFOX1	RNA binding fox-1 homolog 1
Details	487	80	hsa-miR-548a-3p	USP31	ubiquitin specific peptidase 31
Details	488	80	hsa-miR-548a-3p	FAM169A	family with sequence similarity 169 member A
Details	489	80	hsa-miR-548a-3p	APOL6	apolipoprotein L6
Details	490	80	hsa-miR-548a-3p	SINHCAF	SIN3-HDAC complex associated factor
Details	491	80	hsa-miR-548a-3p	TRMT10A	tRNA methyltransferase 10A
Details	492	80	hsa-miR-548a-3p	HSPA4	heat shock protein family A (Hsp70) member 4
Details	493	80	hsa-miR-548a-3p	ZEB2	zinc finger E-box binding homeobox 2
Details	494	80	hsa-miR-548a-3p	RNF19B	ring finger protein 19B
Details	495	80	hsa-miR-548a-3p	HERC1	HECT and RLD domain containing E3 ubiquitin protein ligase family member 1
Details	496	80	hsa-miR-548a-3p	ZFR	zinc finger RNA binding protein
Details	497	80	hsa-miR-548a-3p	DSC2	desmocollin 2
Details	498	80	hsa-miR-548a-3p	MAP4	microtubule associated protein 4
Details	499	80	hsa-miR-548a-3p	MEX3C	mex-3 RNA binding family member C
Details	500	80	hsa-miR-548a-3p	GUCY1B1	guanylate cyclase 1 soluble subunit beta 1

## Sheet: hsa-miR-100-3p
Target Detail	Target Rank	Target Score	miRNA Name	Gene Symbol	Gene Description								Category	Term	RT	Genes	Count	%	P-Value	Benjamini
Details	1	99	hsa-miR-100-3p	TOB1	transducer of ERBB2, 1								KEGG_PATHWAY	TGF-beta signaling pathway	RT		3	4.2	0.044	1
Details	2	99	hsa-miR-100-3p	EBF1	EBF transcription factor 1								KEGG_PATHWAY	Cell cycle	RT		3	4.2	0.086	1
Details	3	97	hsa-miR-100-3p	RTN4	reticulon 4								KEGG_PATHWAY	Protein processing in endoplasmic reticulum	RT		3	4.2	0.098	1
Details	4	95	hsa-miR-100-3p	SEC24A	SEC24 homolog A, COPII coat complex component
Details	5	94	hsa-miR-100-3p	NT5DC1	5'-nucleotidase domain containing 1
Details	6	94	hsa-miR-100-3p	VAMP3	vesicle associated membrane protein 3								Category	Term	RT	Genes	Count	%	P-Value	Benjamini
Details	7	94	hsa-miR-100-3p	SOCS5	suppressor of cytokine signaling 5								GOTERM_BP_DIRECT	endoplasmic reticulum tubular network organization	RT		2	2.8	0.038	1
Details	8	94	hsa-miR-100-3p	FBXL2	F-box and leucine rich repeat protein 2								GOTERM_BP_DIRECT	protein stabilization	RT		4	5.6	0.039	1
Details	9	93	hsa-miR-100-3p	RBX1	ring-box 1								GOTERM_BP_DIRECT	osteoblast differentiation	RT		3	4.2	0.065	1
Details	10	93	hsa-miR-100-3p	BCAS2	BCAS2, pre-mRNA processing factor								GOTERM_BP_DIRECT	regulation of ARF protein signal transduction	RT		2	2.8	0.066	1
Details	11	92	hsa-miR-100-3p	MIA2	MIA SH3 domain ER export factor 2								GOTERM_BP_DIRECT	Golgi to plasma membrane protein transport	RT		2	2.8	0.093	1
Details	12	92	hsa-miR-100-3p	C10orf126	chromosome 10 open reading frame 126
Details	13	92	hsa-miR-100-3p	AKIRIN2	akirin 2
Details	14	92	hsa-miR-100-3p	TMEM33	transmembrane protein 33
Details	15	92	hsa-miR-100-3p	FBN2	fibrillin 2
Details	16	92	hsa-miR-100-3p	DNAJC27	DnaJ heat shock protein family (Hsp40) member C27
Details	17	91	hsa-miR-100-3p	ATRX	ATRX, chromatin remodeler
Details	18	90	hsa-miR-100-3p	PACSIN1	protein kinase C and casein kinase substrate in neurons 1
Details	19	90	hsa-miR-100-3p	ZSWIM5	zinc finger SWIM-type containing 5
Details	20	90	hsa-miR-100-3p	RALA	RAS like proto-oncogene A
Details	21	90	hsa-miR-100-3p	FAM169A	family with sequence similarity 169 member A
Details	22	90	hsa-miR-100-3p	OSMR	oncostatin M receptor
Details	23	89	hsa-miR-100-3p	ECI2	enoyl-CoA delta isomerase 2
Details	24	89	hsa-miR-100-3p	SYT10	synaptotagmin 10
Details	25	89	hsa-miR-100-3p	DOCK3	dedicator of cytokinesis 3
Details	26	88	hsa-miR-100-3p	NAB1	NGFI-A binding protein 1
Details	27	88	hsa-miR-100-3p	E2F3	E2F transcription factor 3
Details	28	88	hsa-miR-100-3p	ENKUR	enkurin, TRPC channel interacting protein
Details	29	88	hsa-miR-100-3p	SVIP	small VCP interacting protein
Details	30	88	hsa-miR-100-3p	NBEA	neurobeachin
Details	31	88	hsa-miR-100-3p	TUBGCP4	tubulin gamma complex associated protein 4
Details	32	88	hsa-miR-100-3p	ADAM18	ADAM metallopeptidase domain 18
Details	33	88	hsa-miR-100-3p	ZNHIT3	zinc finger HIT-type containing 3
Details	34	87	hsa-miR-100-3p	PSD3	pleckstrin and Sec7 domain containing 3
Details	35	87	hsa-miR-100-3p	ZNF143	zinc finger protein 143
Details	36	87	hsa-miR-100-3p	SAV1	salvador family WW domain containing protein 1
Details	37	87	hsa-miR-100-3p	SPIN1	spindlin 1
Details	38	87	hsa-miR-100-3p	FEM1C	fem-1 homolog C
Details	39	87	hsa-miR-100-3p	NECTIN3	nectin cell adhesion molecule 3
Details	40	86	hsa-miR-100-3p	ELSPBP1	epididymal sperm binding protein 1
Details	41	86	hsa-miR-100-3p	CBFB	core-binding factor subunit beta
Details	42	86	hsa-miR-100-3p	RHOQ	ras homolog family member Q
Details	43	85	hsa-miR-100-3p	ARFGEF3	ARFGEF family member 3
Details	44	85	hsa-miR-100-3p	BMPR2	bone morphogenetic protein receptor type 2
Details	45	85	hsa-miR-100-3p	CEP68	centrosomal protein 68
Details	46	85	hsa-miR-100-3p	GGA2	golgi associated, gamma adaptin ear containing, ARF binding protein 2
Details	47	85	hsa-miR-100-3p	CCT6A	chaperonin containing TCP1 subunit 6A
Details	48	85	hsa-miR-100-3p	ANP32E	acidic nuclear phosphoprotein 32 family member E
Details	49	83	hsa-miR-100-3p	MAGOHB	mago homolog B, exon junction complex subunit
Details	50	83	hsa-miR-100-3p	BHLHE40	basic helix-loop-helix family member e40
Details	51	83	hsa-miR-100-3p	LRRC57	leucine rich repeat containing 57
Details	52	82	hsa-miR-100-3p	PRR13	proline rich 13
Details	53	82	hsa-miR-100-3p	ID4	inhibitor of DNA binding 4, HLH protein
Details	54	82	hsa-miR-100-3p	TMEM167A	transmembrane protein 167A
Details	55	82	hsa-miR-100-3p	THRSP	thyroid hormone responsive
Details	56	82	hsa-miR-100-3p	PHF20L1	PHD finger protein 20 like 1
Details	57	82	hsa-miR-100-3p	ANO2	anoctamin 2
Details	58	82	hsa-miR-100-3p	FAM177A1	family with sequence similarity 177 member A1
Details	59	81	hsa-miR-100-3p	SGK3	serum/glucocorticoid regulated kinase family member 3
Details	60	81	hsa-miR-100-3p	TMEM64	transmembrane protein 64
Details	61	81	hsa-miR-100-3p	SERPINB1	serpin family B member 1
Details	62	81	hsa-miR-100-3p	ATRN	attractin
Details	63	81	hsa-miR-100-3p	OXGR1	oxoglutarate receptor 1
Details	64	81	hsa-miR-100-3p	ZNF326	zinc finger protein 326
Details	65	80	hsa-miR-100-3p	DUSP11	dual specificity phosphatase 11
Details	66	80	hsa-miR-100-3p	SLC9A9	solute carrier family 9 member A9
Details	67	80	hsa-miR-100-3p	TTC14	tetratricopeptide repeat domain 14
Details	68	80	hsa-miR-100-3p	SIPA1L1	signal induced proliferation associated 1 like 1
Details	69	80	hsa-miR-100-3p	MSH3	mutS homolog 3
Details	70	80	hsa-miR-100-3p	VPS53	VPS53, GARP complex subunit
Details	71	80	hsa-miR-100-3p	STOM	stomatin
Details	72	80	hsa-miR-100-3p	AAK1	AP2 associated kinase 1

## Sheet: hsa-miR-19a-5p
Target Detail	Target Rank	Target Score	miRNA Name	Gene Symbol	Gene Description				Sublist	Category	Term	RT	Genes	Count	%	P-Value	Benjamini
Details	1	99	hsa-miR-19a-5p	EDNRB	endothelin receptor type B					KEGG_PATHWAY	Herpes simplex virus 1 infection	RT		15	8.5	0.00022	0.04
Details	2	99	hsa-miR-19a-5p	ANO3	anoctamin 3					KEGG_PATHWAY	Melanogenesis	RT		6	3.4	0.0024	0.13
Details	3	99	hsa-miR-19a-5p	CNOT7	CCR4-NOT transcription complex subunit 7					KEGG_PATHWAY	Parathyroid hormone synthesis, secretion and action	RT		6	3.4	0.0029	0.13
Details	4	98	hsa-miR-19a-5p	LIN28B	lin-28 homolog B					KEGG_PATHWAY	Glucagon signaling pathway	RT		6	3.4	0.003	0.13
Details	5	97	hsa-miR-19a-5p	SLC44A1	solute carrier family 44 member 1					KEGG_PATHWAY	Renin secretion	RT		5	2.8	0.0037	0.13
Details	6	97	hsa-miR-19a-5p	ARPC5	actin related protein 2/3 complex subunit 5					KEGG_PATHWAY	Estrogen signaling pathway	RT		6	3.4	0.0086	0.26
Details	7	97	hsa-miR-19a-5p	CFL2	cofilin 2					KEGG_PATHWAY	cGMP-PKG signaling pathway	RT		6	3.4	0.019	0.49
Details	8	96	hsa-miR-19a-5p	MOSMO	modulator of smoothened					KEGG_PATHWAY	Cortisol synthesis and secretion	RT		4	2.3	0.022	0.49
Details	9	96	hsa-miR-19a-5p	ZNF816	zinc finger protein 816					KEGG_PATHWAY	AMPK signaling pathway	RT		5	2.8	0.026	0.51
Details	10	96	hsa-miR-19a-5p	BBX	BBX, HMG-box containing					KEGG_PATHWAY	Relaxin signaling pathway	RT		5	2.8	0.031	0.52
Details	11	96	hsa-miR-19a-5p	FYTTD1	forty-two-three domain containing 1					KEGG_PATHWAY	Thyroid hormone synthesis	RT		4	2.3	0.032	0.52
Details	12	96	hsa-miR-19a-5p	GATM	glycine amidinotransferase					KEGG_PATHWAY	Apelin signaling pathway	RT		5	2.8	0.04	0.58
Details	13	95	hsa-miR-19a-5p	PALLD	palladin, cytoskeletal associated protein					KEGG_PATHWAY	Spinocerebellar ataxia	RT		5	2.8	0.043	0.58
Details	14	95	hsa-miR-19a-5p	XKR6	XK related 6					KEGG_PATHWAY	Insulin secretion	RT		4	2.3	0.045	0.58
Details	15	95	hsa-miR-19a-5p	LRRTM3	leucine rich repeat transmembrane neuronal 3					KEGG_PATHWAY	Aldosterone synthesis and secretion	RT		4	2.3	0.062	0.74
Details	16	95	hsa-miR-19a-5p	ZNF600	zinc finger protein 600					KEGG_PATHWAY	Protein processing in endoplasmic reticulum	RT		5	2.8	0.072	0.81
Details	17	95	hsa-miR-19a-5p	CGGBP1	CGG triplet repeat binding protein 1					KEGG_PATHWAY	Insulin resistance	RT		4	2.3	0.078	0.81
Details	18	94	hsa-miR-19a-5p	ZNF761	zinc finger protein 761					KEGG_PATHWAY	Cholinergic synapse	RT		4	2.3	0.087	0.81
Details	19	94	hsa-miR-19a-5p	ZNF611	zinc finger protein 611					KEGG_PATHWAY	TNF signaling pathway	RT		4	2.3	0.089	0.81
Details	20	94	hsa-miR-19a-5p	ZNF888	zinc finger protein 888					KEGG_PATHWAY	Serotonergic synapse	RT		4	2.3	0.09	0.81
Details	21	94	hsa-miR-19a-5p	ZNF808	zinc finger protein 808					KEGG_PATHWAY	Growth hormone synthesis, secretion and action	RT		4	2.3	0.1	0.85
Details	22	94	hsa-miR-19a-5p	SETD6	SET domain containing 6, protein lysine methyltransferase
Details	23	94	hsa-miR-19a-5p	DCLK1	doublecortin like kinase 1
Details	24	93	hsa-miR-19a-5p	ZNF845	zinc finger protein 845
Details	25	93	hsa-miR-19a-5p	ZNF813	zinc finger protein 813					Sublist	Category	Term	RT	Genes	Count	%	P-Value	Benjamini
Details	26	93	hsa-miR-19a-5p	ZNF28	zinc finger protein 28						GOTERM_BP_DIRECT	regulation of transcription from RNA polymerase II promoter	RT		39	22	2.8e-08	3.4e-05
Details	27	93	hsa-miR-19a-5p	IKZF5	IKAROS family zinc finger 5						GOTERM_BP_DIRECT	positive regulation of transcription from RNA polymerase II promoter	RT		26	14.7	3.5e-05	0.021
Details	28	93	hsa-miR-19a-5p	TMEM255A	transmembrane protein 255A						GOTERM_BP_DIRECT	negative regulation of transcription from RNA polymerase II promoter	RT		21	11.9	0.00033	0.14
Details	29	93	hsa-miR-19a-5p	CHL1	cell adhesion molecule L1 like						GOTERM_BP_DIRECT	regulation of presynapse assembly	RT		4	2.3	0.0029	0.88
Details	30	93	hsa-miR-19a-5p	TNPO1	transportin 1						GOTERM_BP_DIRECT	cell death	RT		4	2.3	0.0039	0.97
Details	31	93	hsa-miR-19a-5p	CREBL2	cAMP responsive element binding protein like 2						GOTERM_BP_DIRECT	negative regulation of gene expression	RT		9	5.1	0.0056	1
Details	32	92	hsa-miR-19a-5p	AJAP1	adherens junctions associated protein 1						GOTERM_BP_DIRECT	energy homeostasis	RT		4	2.3	0.0076	1
Details	33	92	hsa-miR-19a-5p	ZNF578	zinc finger protein 578						GOTERM_BP_DIRECT	response to dietary excess	RT		3	1.7	0.0087	1
Details	34	92	hsa-miR-19a-5p	PNPLA4	patatin like phospholipase domain containing 4						GOTERM_BP_DIRECT	regulation of transcription, DNA-templated	RT		17	9.6	0.011	1
Details	35	92	hsa-miR-19a-5p	PLEKHO2	pleckstrin homology domain containing O2						GOTERM_BP_DIRECT	positive regulation of synapse assembly	RT		4	2.3	0.014	1
Details	36	92	hsa-miR-19a-5p	PCDHGA7	protocadherin gamma subfamily A, 7						GOTERM_BP_DIRECT	positive regulation of osteoclast differentiation	RT		3	1.7	0.021	1
Details	37	92	hsa-miR-19a-5p	NTS	neurotensin						GOTERM_BP_DIRECT	cellular response to retinoic acid	RT		4	2.3	0.023	1
Details	38	92	hsa-miR-19a-5p	PLCB4	phospholipase C beta 4						GOTERM_BP_DIRECT	double-strand break repair	RT		4	2.3	0.024	1
Details	39	92	hsa-miR-19a-5p	ANKRD36B	ankyrin repeat domain 36B						GOTERM_BP_DIRECT	creatine metabolic process	RT		2	1.1	0.025	1
Details	40	91	hsa-miR-19a-5p	ZNF468	zinc finger protein 468						GOTERM_BP_DIRECT	behavioral fear response	RT		3	1.7	0.029	1
Details	41	91	hsa-miR-19a-5p	HOXA2	homeobox A2						GOTERM_BP_DIRECT	embryonic forelimb morphogenesis	RT		3	1.7	0.031	1
Details	42	91	hsa-miR-19a-5p	MPP7	membrane palmitoylated protein 7						GOTERM_BP_DIRECT	DNA biosynthetic process	RT		3	1.7	0.033	1
Details	43	91	hsa-miR-19a-5p	FAM120A	family with sequence similarity 120A						GOTERM_BP_DIRECT	intracellular receptor signaling pathway	RT		3	1.7	0.033	1
Details	44	91	hsa-miR-19a-5p	SLC6A8	solute carrier family 6 member 8						GOTERM_BP_DIRECT	extracellular matrix constituent secretion	RT		2	1.1	0.033	1
Details	45	91	hsa-miR-19a-5p	SGIP1	SH3 domain GRB2 like endophilin interacting protein 1						GOTERM_BP_DIRECT	vein smooth muscle contraction	RT		2	1.1	0.033	1
Details	46	91	hsa-miR-19a-5p	SLC39A8	solute carrier family 39 member 8						GOTERM_BP_DIRECT	positive regulation of developmental process	RT		2	1.1	0.033	1
Details	47	91	hsa-miR-19a-5p	RPP14	ribonuclease P/MRP subunit p14						GOTERM_BP_DIRECT	mitochondrion organization	RT		4	2.3	0.035	1
Details	48	91	hsa-miR-19a-5p	FRMD4A	FERM domain containing 4A						GOTERM_BP_DIRECT	ubiquitin-dependent protein catabolic process	RT		7	4	0.035	1
Details	49	90	hsa-miR-19a-5p	ACACB	acetyl-CoA carboxylase beta						GOTERM_BP_DIRECT	regulation of tyrosine phosphorylation of STAT protein	RT		2	1.1	0.041	1
Details	50	90	hsa-miR-19a-5p	NRXN1	neurexin 1						GOTERM_BP_DIRECT	dendrite morphogenesis	RT		3	1.7	0.042	1
Details	51	90	hsa-miR-19a-5p	SLITRK4	SLIT and NTRK like family member 4						GOTERM_BP_DIRECT	positive regulation of peptidyl-serine phosphorylation	RT		4	2.3	0.043	1
Details	52	90	hsa-miR-19a-5p	C1QTNF9	C1q and TNF related 9						GOTERM_BP_DIRECT	protein stabilization	RT		6	3.4	0.045	1
Details	53	89	hsa-miR-19a-5p	MKX	mohawk homeobox						GOTERM_BP_DIRECT	negative regulation of neuron apoptotic process	RT		5	2.8	0.048	1
Details	54	89	hsa-miR-19a-5p	GPATCH11	G-patch domain containing 11						GOTERM_BP_DIRECT	negative regulation of cellular protein metabolic process	RT		2	1.1	0.049	1
Details	55	89	hsa-miR-19a-5p	TRIM7	tripartite motif containing 7
Details	56	89	hsa-miR-19a-5p	RBMS3	RNA binding motif single stranded interacting protein 3
Details	57	89	hsa-miR-19a-5p	PGR	progesterone receptor
Details	58	89	hsa-miR-19a-5p	EDN1	endothelin 1
Details	59	89	hsa-miR-19a-5p	GRIK2	glutamate ionotropic receptor kainate type subunit 2
Details	60	88	hsa-miR-19a-5p	PTPRJ	protein tyrosine phosphatase, receptor type J
Details	61	88	hsa-miR-19a-5p	IFI35	interferon induced protein 35
Details	62	88	hsa-miR-19a-5p	SPRED2	sprouty related EVH1 domain containing 2
Details	63	88	hsa-miR-19a-5p	EIF4G2	eukaryotic translation initiation factor 4 gamma 2
Details	64	88	hsa-miR-19a-5p	CP	ceruloplasmin
Details	65	88	hsa-miR-19a-5p	TMEM131	transmembrane protein 131
Details	66	88	hsa-miR-19a-5p	COG5	component of oligomeric golgi complex 5
Details	67	88	hsa-miR-19a-5p	ZBTB2	zinc finger and BTB domain containing 2
Details	68	88	hsa-miR-19a-5p	ZNF345	zinc finger protein 345
Details	69	88	hsa-miR-19a-5p	WDSUB1	WD repeat, sterile alpha motif and U-box domain containing 1
Details	70	88	hsa-miR-19a-5p	UBR7	ubiquitin protein ligase E3 component n-recognin 7 (putative)
Details	71	88	hsa-miR-19a-5p	BCL11B	BCL11B, BAF complex component
Details	72	88	hsa-miR-19a-5p	SLC35F1	solute carrier family 35 member F1
Details	73	88	hsa-miR-19a-5p	XIAP	X-linked inhibitor of apoptosis
Details	74	88	hsa-miR-19a-5p	EIF2S1	eukaryotic translation initiation factor 2 subunit alpha
Details	75	88	hsa-miR-19a-5p	NIPBL	NIPBL, cohesin loading factor
Details	76	88	hsa-miR-19a-5p	ZNF860	zinc finger protein 860
Details	77	87	hsa-miR-19a-5p	BRINP1	BMP/retinoic acid inducible neural specific 1
Details	78	87	hsa-miR-19a-5p	SMCO3	single-pass membrane protein with coiled-coil domains 3
Details	79	87	hsa-miR-19a-5p	GNA13	G protein subunit alpha 13
Details	80	87	hsa-miR-19a-5p	NEK7	NIMA related kinase 7
Details	81	87	hsa-miR-19a-5p	FGF13	fibroblast growth factor 13
Details	82	87	hsa-miR-19a-5p	ITPRIPL2	ITPRIP like 2
Details	83	87	hsa-miR-19a-5p	FBXO8	F-box protein 8
Details	84	87	hsa-miR-19a-5p	DERL1	derlin 1
Details	85	87	hsa-miR-19a-5p	KMT2E	lysine methyltransferase 2E
Details	86	87	hsa-miR-19a-5p	TPD52L3	TPD52 like 3
Details	87	87	hsa-miR-19a-5p	TMEM192	transmembrane protein 192
Details	88	87	hsa-miR-19a-5p	RORA	RAR related orphan receptor A
Details	89	86	hsa-miR-19a-5p	STXBP5	syntaxin binding protein 5
Details	90	86	hsa-miR-19a-5p	CREBRF	CREB3 regulatory factor
Details	91	86	hsa-miR-19a-5p	RNF169	ring finger protein 169
Details	92	86	hsa-miR-19a-5p	FLRT3	fibronectin leucine rich transmembrane protein 3
Details	93	86	hsa-miR-19a-5p	ABCB10	ATP binding cassette subfamily B member 10
Details	94	86	hsa-miR-19a-5p	EMP1	epithelial membrane protein 1
Details	95	86	hsa-miR-19a-5p	TTC30A	tetratricopeptide repeat domain 30A
Details	96	86	hsa-miR-19a-5p	TRPS1	transcriptional repressor GATA binding 1
Details	97	86	hsa-miR-19a-5p	LIN7C	lin-7 homolog C, crumbs cell polarity complex component
Details	98	86	hsa-miR-19a-5p	PHF20	PHD finger protein 20
Details	99	86	hsa-miR-19a-5p	ELOVL6	ELOVL fatty acid elongase 6
Details	100	86	hsa-miR-19a-5p	TUB	tubby bipartite transcription factor
Details	101	86	hsa-miR-19a-5p	WWP1	WW domain containing E3 ubiquitin protein ligase 1
Details	102	85	hsa-miR-19a-5p	ZNF765	zinc finger protein 765
Details	103	85	hsa-miR-19a-5p	HIPK1	homeodomain interacting protein kinase 1
Details	104	85	hsa-miR-19a-5p	UBE2D4	ubiquitin conjugating enzyme E2 D4 (putative)
Details	105	85	hsa-miR-19a-5p	PRDM13	PR/SET domain 13
Details	106	85	hsa-miR-19a-5p	ANKRD52	ankyrin repeat domain 52
Details	107	85	hsa-miR-19a-5p	CREB1	cAMP responsive element binding protein 1
Details	108	85	hsa-miR-19a-5p	RUNX2	runt related transcription factor 2
Details	109	85	hsa-miR-19a-5p	LATS1	large tumor suppressor kinase 1
Details	110	85	hsa-miR-19a-5p	SEL1L	SEL1L, ERAD E3 ligase adaptor subunit
Details	111	85	hsa-miR-19a-5p	TNS4	tensin 4
Details	112	85	hsa-miR-19a-5p	CSRNP2	cysteine and serine rich nuclear protein 2
Details	113	85	hsa-miR-19a-5p	FAXC	failed axon connections homolog
Details	114	85	hsa-miR-19a-5p	CENPN	centromere protein N
Details	115	84	hsa-miR-19a-5p	NR4A3	nuclear receptor subfamily 4 group A member 3
Details	116	84	hsa-miR-19a-5p	ACVR1C	activin A receptor type 1C
Details	117	84	hsa-miR-19a-5p	FHL5	four and a half LIM domains 5
Details	118	84	hsa-miR-19a-5p	PSMC1	proteasome 26S subunit, ATPase 1
Details	119	84	hsa-miR-19a-5p	GSTA2	glutathione S-transferase alpha 2
Details	120	84	hsa-miR-19a-5p	ABRAXAS1	abraxas 1, BRCA1 A complex subunit
Details	121	84	hsa-miR-19a-5p	THAP11	THAP domain containing 11
Details	122	83	hsa-miR-19a-5p	MSRB3	methionine sulfoxide reductase B3
Details	123	83	hsa-miR-19a-5p	PMPCB	peptidase, mitochondrial processing beta subunit
Details	124	83	hsa-miR-19a-5p	PTCD2	pentatricopeptide repeat domain 2
Details	125	83	hsa-miR-19a-5p	CAMTA1	calmodulin binding transcription activator 1
Details	126	83	hsa-miR-19a-5p	HIVEP2	human immunodeficiency virus type I enhancer binding protein 2
Details	127	83	hsa-miR-19a-5p	IL23R	interleukin 23 receptor
Details	128	83	hsa-miR-19a-5p	ALDH1A2	aldehyde dehydrogenase 1 family member A2
Details	129	83	hsa-miR-19a-5p	PURB	purine rich element binding protein B
Details	130	83	hsa-miR-19a-5p	GABPA	GA binding protein transcription factor subunit alpha
Details	131	83	hsa-miR-19a-5p	PLXDC2	plexin domain containing 2
Details	132	83	hsa-miR-19a-5p	PHYHIPL	phytanoyl-CoA 2-hydroxylase interacting protein like
Details	133	83	hsa-miR-19a-5p	UBE2R2	ubiquitin conjugating enzyme E2 R2
Details	134	82	hsa-miR-19a-5p	SEZ6L	seizure related 6 homolog like
Details	135	82	hsa-miR-19a-5p	HSPB8	heat shock protein family B (small) member 8
Details	136	82	hsa-miR-19a-5p	PAN2	poly(A) specific ribonuclease subunit PAN2
Details	137	82	hsa-miR-19a-5p	UNC5C	unc-5 netrin receptor C
Details	138	82	hsa-miR-19a-5p	CCN2	cellular communication network factor 2
Details	139	82	hsa-miR-19a-5p	POLQ	DNA polymerase theta
Details	140	82	hsa-miR-19a-5p	TMEFF2	transmembrane protein with EGF like and two follistatin like domains 2
Details	141	82	hsa-miR-19a-5p	ZMYM5	zinc finger MYM-type containing 5
Details	142	82	hsa-miR-19a-5p	CREB3L1	cAMP responsive element binding protein 3 like 1
Details	143	82	hsa-miR-19a-5p	NR2E1	nuclear receptor subfamily 2 group E member 1
Details	144	82	hsa-miR-19a-5p	ZNF439	zinc finger protein 439
Details	145	82	hsa-miR-19a-5p	LOC339862	uncharacterized LOC339862
Details	146	82	hsa-miR-19a-5p	KIAA1549	KIAA1549
Details	147	82	hsa-miR-19a-5p	IL17A	interleukin 17A
Details	148	82	hsa-miR-19a-5p	PUM2	pumilio RNA binding family member 2
Details	149	82	hsa-miR-19a-5p	USP50	ubiquitin specific peptidase 50
Details	150	82	hsa-miR-19a-5p	HNRNPR	heterogeneous nuclear ribonucleoprotein R
Details	151	82	hsa-miR-19a-5p	ANKS1B	ankyrin repeat and sterile alpha motif domain containing 1B
Details	152	82	hsa-miR-19a-5p	GABRB2	gamma-aminobutyric acid type A receptor beta2 subunit
Details	153	82	hsa-miR-19a-5p	FSCN3	fascin actin-bundling protein 3
Details	154	81	hsa-miR-19a-5p	MS4A4A	membrane spanning 4-domains A4A
Details	155	81	hsa-miR-19a-5p	KIAA1211L	KIAA1211 like
Details	156	81	hsa-miR-19a-5p	PPARGC1A	PPARG coactivator 1 alpha
Details	157	81	hsa-miR-19a-5p	FKBP5	FKBP prolyl isomerase 5
Details	158	81	hsa-miR-19a-5p	AGO1	argonaute RISC catalytic component 1
Details	159	81	hsa-miR-19a-5p	GNAQ	G protein subunit alpha q
Details	160	81	hsa-miR-19a-5p	TET2	tet methylcytosine dioxygenase 2
Details	161	81	hsa-miR-19a-5p	CAB39	calcium binding protein 39
Details	162	81	hsa-miR-19a-5p	FARP1	FERM, ARH/RhoGEF and pleckstrin domain protein 1
Details	163	81	hsa-miR-19a-5p	CENPF	centromere protein F
Details	164	81	hsa-miR-19a-5p	TENM1	teneurin transmembrane protein 1
Details	165	81	hsa-miR-19a-5p	ESCO2	establishment of sister chromatid cohesion N-acetyltransferase 2
Details	166	81	hsa-miR-19a-5p	MAN1A2	mannosidase alpha class 1A member 2
Details	167	81	hsa-miR-19a-5p	EXOSC8	exosome component 8
Details	168	81	hsa-miR-19a-5p	RLIM	ring finger protein, LIM domain interacting
Details	169	81	hsa-miR-19a-5p	ELAVL4	ELAV like RNA binding protein 4
Details	170	81	hsa-miR-19a-5p	MEX3D	mex-3 RNA binding family member D
Details	171	80	hsa-miR-19a-5p	SPIRE1	spire type actin nucleation factor 1
Details	172	80	hsa-miR-19a-5p	AGPAT3	1-acylglycerol-3-phosphate O-acyltransferase 3
Details	173	80	hsa-miR-19a-5p	DYDC2	DPY30 domain containing 2
Details	174	80	hsa-miR-19a-5p	MCF2L	MCF.2 cell line derived transforming sequence like
Details	175	80	hsa-miR-19a-5p	PDE1C	phosphodiesterase 1C
Details	176	80	hsa-miR-19a-5p	ZFAND1	zinc finger AN1-type containing 1
Details	177	80	hsa-miR-19a-5p	KLHL15	kelch like family member 15
Details	178	80	hsa-miR-19a-5p	KCND2	potassium voltage-gated channel subfamily D member 2
Details	179	80	hsa-miR-19a-5p	AAK1	AP2 associated kinase 1
Details	180	80	hsa-miR-19a-5p	AGFG1	ArfGAP with FG repeats 1

[truncated: 19 more sheets: hsa-miR-32-5p, hsa-miR-33b-3p, hsa-miR-592, hsa-miR-7-5p, hsa-miR-4521, hsa-miR-1277-5p, hsa-miR-365a-5p, hsa-miR-16-1-3p, hsa-miR-101-5p, UpTargets, hsa-miR-10392-5p, hsa-miR-6735-3p, hsa-miR-27b-5p, hsa-miR-1291, hsa-let-7c-3p, hsa-miR-3917, hsa-miR-3074-3p, All Targets, DownTargets]
