# Supplementary material for: Identification and Potential Roles of Human MicroRNAs in Ebola Virus Infection and Disease Pathogenesis
Source: Genes (Basel). 2024 Mar 25;15(4):403. doi: 10.3390/genes15040403 (PMC11049046; doi:10.3390/genes15040403)
Supplement: Supplementary file 1 [file genes-15-00403-s001.zip › Mensah-Bonsu_Supplementary information/Supplemental TableS1 - Differentially Expressed KnownmiRNAs identified with BWA.xlsx]

## Sheet: DESeq2_miRNABWAAll
GeneID	Base mean	log2(FC)	StdErr	Wald-Stats	P-value	P-adj
hsa-miR-27b-5p	1819.87	-1.08054	0.0553327	-19.5281	6.32949e-85	7.17131e-82
hsa-miR-181a-3p	2488.75	-0.666248	0.0355262	-18.7537	1.80479e-78	1.02242e-75
hsa-miR-100-3p	1284.84	1.32769	0.0779731	17.0275	5.13603e-65	1.93971e-62
hsa-miR-29b-3p	1161.53	1.87246	0.11989	15.6182	5.47213e-55	1.54998e-52
hsa-miR-204-5p	1487.47	-0.967529	0.0637775	-15.1704	5.55468e-52	1.25869e-49
hsa-miR-27a-5p	425.081	0.768829	0.0531468	14.4662	1.98263e-47	3.74387e-45
hsa-miR-181a-2-3p	12384.2	-0.446347	0.0317174	-14.0726	5.59341e-45	9.05333e-43
hsa-miR-29a-5p	315.65	0.817166	0.0606645	13.4702	2.34075e-41	3.31509e-39
hsa-miR-30d-3p	967.423	0.811697	0.0630048	12.8831	5.60436e-38	7.05527e-36
hsa-miR-28-3p	25325.2	-0.457243	0.0376475	-12.1454	6.06923e-34	6.87644e-32
hsa-miR-7-5p	208.392	1.17611	0.0985255	11.9371	7.58196e-33	7.80942e-31
hsa-miR-25-3p	27252.2	-0.248088	0.0210236	-11.8004	3.88284e-32	3.66605e-30
hsa-miR-4521	150.768	1.16451	0.100143	11.6285	2.9513e-31	2.57217e-29
hsa-miR-106b-3p	1351.69	-0.483282	0.0423279	-11.4176	3.41648e-30	2.76491e-28
hsa-miR-29b-1-5p	162.522	0.977641	0.0860938	11.3555	6.9619e-30	5.25855e-28
hsa-miR-3074-3p	67.2034	-1.59188	0.144516	-11.0153	3.22551e-28	2.28407e-26
hsa-miR-193a-3p	1373.88	0.912397	0.0840561	10.8546	1.89607e-27	1.26367e-25
hsa-miR-30a-3p	14089.8	-0.374776	0.0354441	-10.5737	3.94505e-26	2.48319e-24
hsa-miR-30b-3p	109.578	0.860232	0.085206	10.0959	5.75978e-24	3.43465e-22
hsa-miR-24-3p	2999.28	0.558651	0.0586326	9.528	1.60336e-21	9.08306e-20
hsa-miR-151a-3p	52484.5	-0.237994	0.0252315	-9.43241	4.00761e-21	2.1622e-19
hsa-miR-301a-3p	5185.36	0.620609	0.0663018	9.36035	7.94715e-21	4.09278e-19
hsa-miR-101-5p	71.439	1.02255	0.110701	9.23711	2.53253e-20	1.24755e-18
hsa-miR-1307-5p	2780.95	1.55322	0.170949	9.0859	1.02847e-19	4.85526e-18
hsa-miR-30e-3p	3497.78	-0.318111	0.0355039	-8.95988	3.25046e-19	1.47311e-17
hsa-miR-34a-3p	185.841	0.687987	0.0799692	8.60316	7.75537e-18	3.37955e-16
hsa-miR-33b-3p	33.5133	1.29403	0.150921	8.57422	9.97569e-18	4.1861e-16
hsa-miR-1304-3p	669.003	-0.611538	0.0726209	-8.42096	3.73413e-17	1.51099e-15
hsa-miR-18a-5p	743.887	0.593533	0.070863	8.37578	5.48591e-17	2.14329e-15
hsa-miR-92a-1-5p	52.9794	0.94691	0.113229	8.36278	6.12567e-17	2.31346e-15
hsa-miR-31-5p	61039.8	-0.252805	0.030393	-8.31784	8.95776e-17	3.27392e-15
hsa-miR-19a-3p	1078.82	0.803603	0.0978419	8.21329	2.15218e-16	7.62005e-15
hsa-let-7d-5p	9911.96	-0.191879	0.0239866	-7.99945	1.24976e-15	4.29084e-14
hsa-miR-374a-3p	1431.08	0.95906	0.123989	7.73502	1.03388e-14	3.44524e-13
hsa-miR-590-3p	282.484	0.881815	0.114471	7.70336	1.32532e-14	4.29024e-13
hsa-miR-345-5p	3134.45	-0.503465	0.0656898	-7.66428	1.79837e-14	5.65988e-13
hsa-miR-148a-5p	166.323	0.542428	0.0712124	7.61705	2.59547e-14	7.94774e-13
hsa-miR-32-5p	74.8403	1.2996	0.174598	7.44341	9.81155e-14	2.92539e-12
hsa-miR-33a-5p	60.405	1.87031	0.252506	7.40698	1.29209e-13	3.75369e-12
hsa-miR-181b-5p	19610.4	-0.456137	0.0634072	-7.19378	6.30195e-13	1.78503e-11
hsa-miR-12135	83.1981	0.787572	0.111011	7.09456	1.29766e-12	3.58597e-11
hsa-miR-652-3p	535.576	-0.3258	0.0466302	-6.98688	2.81057e-12	7.58184e-11
hsa-miR-1305	36.9413	1.12698	0.161745	6.96763	3.22335e-12	8.49314e-11
hsa-miR-328-3p	313.255	-0.474692	0.0684229	-6.93761	3.98786e-12	1.02687e-10
hsa-miR-330-5p	448.178	0.645422	0.0942705	6.84649	7.56865e-12	1.90562e-10
hsa-miR-301b-3p	1392.47	0.49619	0.0727915	6.8166	9.3221e-12	2.29607e-10
hsa-miR-92b-3p	57339.3	-0.288378	0.0425491	-6.77753	1.22246e-11	2.94691e-10
hsa-miR-190a-5p	1249.23	0.702779	0.104117	6.74989	1.47955e-11	3.49235e-10
hsa-miR-135b-5p	54.5712	0.797935	0.11865	6.72509	1.75488e-11	4.0577e-10
hsa-miR-30c-2-3p	1001.48	-0.338758	0.0506739	-6.68504	2.30857e-11	5.23121e-10
hsa-let-7e-5p	18030.6	-0.301537	0.0456537	-6.60488	3.97845e-11	8.8384e-10
hsa-miR-149-5p	1633.48	-0.410158	0.0628789	-6.52299	6.89212e-11	1.50169e-09
hsa-let-7g-3p	66.9946	0.717753	0.111426	6.4415	1.183e-10	2.52893e-09
hsa-miR-7158-3p	178.102	-0.481025	0.0754632	-6.3743	1.838e-10	3.8564e-09
hsa-miR-3613-5p	126.892	0.698947	0.111105	6.29087	3.15689e-10	6.5032e-09
hsa-miR-33b-5p	33.1257	1.1403	0.181604	6.27907	3.40611e-10	6.8913e-09
hsa-miR-708-3p	1506.87	0.460971	0.075018	6.1448	8.00659e-10	1.59148e-08
hsa-miR-17-3p	307.739	0.535537	0.0888982	6.02416	1.69993e-09	3.32072e-08
hsa-miR-99b-3p	635.249	-0.313889	0.0524671	-5.98258	2.1963e-09	4.21764e-08
hsa-miR-218-5p	622.664	0.44953	0.0756119	5.94523	2.76063e-09	5.21299e-08
hsa-miR-19b-3p	2981.97	0.437607	0.0742713	5.892	3.81551e-09	7.08684e-08
hsa-miR-1277-5p	21.5095	1.11591	0.190714	5.85124	4.87908e-09	8.91612e-08
hsa-miR-20a-5p	6119.43	0.392418	0.0682406	5.75051	8.89763e-09	1.60016e-07
hsa-miR-452-5p	1119.93	-0.302238	0.0527298	-5.73181	9.93631e-09	1.75904e-07
hsa-miR-193b-5p	29.4481	0.85515	0.149552	5.71809	1.07728e-08	1.87778e-07
hsa-miR-1296-3p	2.43327	1.90921	0.334074	5.71493	1.09752e-08	1.88408e-07
hsa-miR-378a-3p	2291.04	-0.230069	0.0403363	-5.70376	1.17191e-08	1.98174e-07
hsa-miR-877-5p	319.308	-0.554461	0.0973143	-5.69763	1.21482e-08	2.02411e-07
hsa-miR-2116-3p	112.068	-0.478326	0.0849933	-5.62781	1.82509e-08	2.99685e-07
hsa-miR-190a-3p	21.1963	0.986019	0.175495	5.61851	1.92611e-08	3.11755e-07
hsa-miR-584-5p	2380.07	-0.517395	0.0921869	-5.61245	1.99476e-08	3.18319e-07
hsa-miR-23a-5p	131.314	0.549692	0.0981146	5.60255	2.1122e-08	3.32378e-07
hsa-miR-1180-3p	1058.19	-0.360715	0.0644633	-5.59567	2.19776e-08	3.41104e-07
hsa-miR-3615	611.99	-0.566047	0.102546	-5.51994	3.39122e-08	5.19223e-07
hsa-miR-365a-5p	18.5773	1.07216	0.195226	5.4919	3.97625e-08	6.00679e-07
hsa-miR-132-3p	566.34	-0.317463	0.0580955	-5.46451	4.64188e-08	6.92007e-07
hsa-miR-222-3p	93536.1	-0.482331	0.0886486	-5.44093	5.30023e-08	7.79892e-07
hsa-miR-708-5p	1558.47	0.233824	0.04348	5.37773	7.54295e-08	1.09566e-06
hsa-miR-7974	1536.03	0.288438	0.0538439	5.35694	8.46436e-08	1.2104e-06
hsa-miR-1468-5p	198.313	-0.409355	0.0764407	-5.35519	8.54651e-08	1.2104e-06
hsa-miR-769-5p	6224.94	-0.334045	0.0629517	-5.30637	1.11828e-07	1.56421e-06
hsa-miR-200b-3p	490.906	-0.69752	0.132257	-5.27397	1.33505e-07	1.84465e-06
hsa-miR-21-3p	29374.4	0.577805	0.109904	5.25737	1.46128e-07	1.99473e-06
hsa-miR-29c-5p	182.916	0.373757	0.0713024	5.24186	1.58968e-07	2.14418e-06
hsa-miR-590-5p	18.9231	0.987924	0.189651	5.20918	1.89677e-07	2.52828e-06
hsa-miR-2467-5p	95.4561	0.522776	0.100433	5.20525	1.9374e-07	2.55241e-06
hsa-miR-193b-3p	1897.4	0.18743	0.036181	5.18035	2.21473e-07	2.85848e-06
hsa-let-7f-2-3p	260.878	0.389814	0.0752552	5.17989	2.22018e-07	2.85848e-06
hsa-miR-21-5p	408009	0.258343	0.0500553	5.16115	2.45438e-07	3.1245e-06
hsa-miR-375-3p	28.3266	-0.803078	0.155867	-5.15234	2.5726e-07	3.23862e-06
hsa-miR-6716-3p	30.7194	-0.864821	0.168096	-5.14481	2.67795e-07	3.33419e-06
hsa-miR-125b-2-3p	2430.77	-0.257444	0.0501514	-5.13335	2.84634e-07	3.50533e-06
hsa-miR-24-2-5p	671.054	0.37798	0.0743513	5.0837	3.70145e-07	4.5094e-06
hsa-miR-30e-5p	47650.9	0.465227	0.091915	5.06149	4.15994e-07	5.01406e-06
hsa-miR-455-5p	151.286	0.410658	0.0818575	5.01674	5.2555e-07	6.26787e-06
hsa-miR-155-3p	3.40791	1.60734	0.320567	5.01406	5.32929e-07	6.28967e-06
hsa-miR-130a-3p	7440.58	0.200706	0.0400835	5.00721	5.5225e-07	6.45051e-06
hsa-miR-7-1-3p	78.0857	0.474082	0.0952868	4.97532	6.51397e-07	7.53095e-06
hsa-miR-324-5p	176.907	0.452564	0.0919151	4.92371	8.49171e-07	9.71829e-06
hsa-miR-26a-2-3p	204.248	0.406021	0.0841167	4.82688	1.38692e-06	1.57138e-05
hsa-miR-16-1-3p	12.1781	1.05861	0.220188	4.80776	1.52632e-06	1.7122e-05
hsa-miR-34a-5p	5838.1	0.295726	0.0616761	4.79481	1.62825e-06	1.80864e-05
hsa-miR-19a-5p	7.62161	1.31979	0.275739	4.78639	1.69811e-06	1.86792e-05
hsa-miR-125a-3p	316.821	-0.295274	0.0622516	-4.74324	2.10323e-06	2.29131e-05
hsa-miR-128-3p	3431.02	-0.563912	0.119521	-4.7181	2.38057e-06	2.56875e-05
hsa-miR-181a-5p	116986	-0.268293	0.0569259	-4.71302	2.44067e-06	2.60875e-05
hsa-miR-671-3p	903.552	-0.308137	0.0661073	-4.66116	3.14434e-06	3.32947e-05
hsa-miR-548a-3p	3.23061	1.51704	0.327612	4.6306	3.64609e-06	3.82502e-05
hsa-let-7a-5p	244441	-0.156981	0.0340573	-4.60932	4.03982e-06	4.19919e-05
hsa-let-7e-3p	209.721	-0.426457	0.0929906	-4.58602	4.51779e-06	4.65332e-05
hsa-miR-1843	81.0145	-0.434396	0.0951798	-4.56395	5.01997e-06	5.12399e-05
hsa-miR-107	2125.19	-0.185654	0.0411175	-4.51521	6.32541e-06	6.39883e-05
hsa-miR-3661	241.262	-0.292674	0.0658077	-4.44742	8.69085e-06	8.71392e-05
hsa-miR-574-3p	2158.43	-0.316596	0.0715314	-4.42597	9.60086e-06	9.54191e-05
hsa-miR-152-3p	1655.46	-0.264113	0.0604534	-4.36886	1.24896e-05	0.00012305
hsa-miR-143-3p	126.032	-0.39497	0.0905147	-4.3636	1.2794e-05	0.000123894
hsa-miR-141-3p	23.3735	0.822458	0.188447	4.36441	1.27468e-05	0.000123894
hsa-miR-148b-5p	842.015	0.286686	0.0658015	4.35684	1.31956e-05	0.0001267
hsa-miR-17-5p	5936.61	0.183011	0.0420882	4.34827	1.37218e-05	0.000130646
hsa-miR-152-5p	313.361	0.253263	0.0586129	4.32094	1.55367e-05	0.000146693
hsa-miR-7706	434.018	-0.290303	0.0676876	-4.28886	1.7959e-05	0.000168162
hsa-miR-32-3p	69.6233	0.539697	0.126404	4.26962	1.95808e-05	0.000181845
hsa-let-7i-3p	188.754	0.345044	0.0809118	4.26445	2.00398e-05	0.000184595
hsa-let-7b-5p	23585.6	-0.189966	0.0448383	-4.2367	2.26831e-05	0.000205599
hsa-miR-374a-5p	806.239	0.439124	0.103644	4.23686	2.26663e-05	0.000205599
hsa-miR-126-5p	494.379	0.302776	0.0716545	4.22549	2.38416e-05	0.000214385
hsa-miR-130b-5p	632.453	-0.390928	0.0926005	-4.22166	2.42513e-05	0.000216352
hsa-let-7a-3p	951.821	0.167712	0.0399579	4.19722	2.70215e-05	0.000239182
hsa-miR-744-5p	1450.01	-0.333537	0.0798308	-4.17804	2.94027e-05	0.000258243
hsa-let-7c-3p	4.50927	-1.21451	0.29213	-4.15743	3.21853e-05	0.000280507
hsa-miR-20b-5p	225.655	0.266444	0.0642638	4.1461	3.38183e-05	0.000292489
hsa-miR-3917	1.68629	-1.38201	0.333729	-4.14112	3.45618e-05	0.000296656
hsa-miR-27a-3p	15113.6	0.270758	0.0657073	4.12067	3.77777e-05	0.000321821
hsa-miR-1260b	154.039	-0.456922	0.111002	-4.11636	3.84906e-05	0.000325447
hsa-miR-29c-3p	2057.18	0.306861	0.0748624	4.099	4.14931e-05	0.000348235
hsa-miR-30c-5p	45645.5	-0.219237	0.0536569	-4.08591	4.39049e-05	0.000365767
hsa-miR-592	5.03087	1.1961	0.293469	4.07575	4.58665e-05	0.00037932
hsa-miR-937-3p	35.4565	-0.581976	0.143441	-4.05726	4.96527e-05	0.000407656
hsa-miR-1908-3p	35.5387	-0.632625	0.15828	-3.99688	6.41816e-05	0.000523149
hsa-let-7a-2-3p	49.4517	0.471731	0.118229	3.98998	6.60795e-05	0.000534772
hsa-miR-1910-5p	77.6648	-0.501302	0.125948	-3.98022	6.88526e-05	0.000553262
hsa-miR-454-3p	2205.95	0.233225	0.0590374	3.95047	7.79988e-05	0.000622342
hsa-miR-25-5p	136.504	-0.367028	0.0930828	-3.94303	8.04582e-05	0.000637477
hsa-miR-1260a	127.558	-0.409143	0.105672	-3.87182	0.000108025	0.000849943
hsa-miR-33a-3p	30.3745	0.581659	0.150347	3.86879	0.000109378	0.000854658
hsa-miR-873-5p	332.827	0.272029	0.0706903	3.84818	0.000118998	0.000923453
hsa-miR-188-5p	37.9774	0.541272	0.140786	3.84465	0.000120725	0.000930484
hsa-miR-101-3p	9100.29	0.354755	0.0927947	3.82301	0.000131835	0.00100925
hsa-miR-3605-3p	97.5868	-0.498106	0.131763	-3.78031	0.00015663	0.00119102
hsa-miR-224-5p	4035.46	-0.468681	0.1266	-3.70207	0.000213844	0.00161523
hsa-miR-146b-5p	497.179	0.286099	0.0776359	3.68514	0.000228577	0.00171509
hsa-miR-7705	17.4418	0.751949	0.204313	3.68038	0.000232885	0.00173591
hsa-let-7i-5p	46263.4	-0.232451	0.0631914	-3.67852	0.00023459	0.00173719
hsa-miR-125b-1-3p	4234.09	-0.227093	0.0619827	-3.66381	0.000248489	0.00182817
hsa-miR-561-5p	291.206	0.265261	0.0727073	3.64834	0.000263941	0.00192932
hsa-miR-191-3p	107.111	-0.302743	0.0831029	-3.64298	0.000269495	0.0019573
hsa-miR-454-5p	146.276	-0.374104	0.104868	-3.56736	0.000360595	0.00260225
hsa-miR-1291	115.25	-1.1391	0.319964	-3.56009	0.000370727	0.00264172
hsa-miR-23a-3p	7502.55	0.101842	0.0286047	3.56032	0.000370402	0.00264172
hsa-miR-106b-5p	1924.39	0.271563	0.0766197	3.5443	0.000393664	0.00278764
hsa-miR-3188	14.6263	-0.708507	0.200659	-3.5309	0.000414145	0.00291445
hsa-miR-545-5p	15.1353	0.733582	0.208932	3.51111	0.000446243	0.00312095
hsa-miR-340-5p	3178.7	0.337757	0.0963103	3.50696	0.000453257	0.00314665
hsa-miR-3677-3p	49.6065	0.443187	0.12642	3.50566	0.000455473	0.00314665
hsa-miR-210-3p	6264.52	0.172275	0.0498451	3.4562	0.000547841	0.00376184
hsa-miR-221-5p	5691.42	0.461826	0.13383	3.45083	0.000558857	0.00381437
hsa-miR-15a-5p	2952.43	0.225278	0.0653723	3.44608	0.00056879	0.00385892
hsa-miR-182-5p	71473.3	-0.209522	0.0610158	-3.4339	0.000594963	0.00401246
hsa-miR-28-5p	2399.02	-0.179328	0.0525658	-3.4115	0.000646065	0.00433131
hsa-miR-497-5p	22.7484	-0.538055	0.159392	-3.37567	0.000736362	0.00490763
hsa-miR-26a-1-3p	16.0658	0.630242	0.187188	3.36689	0.000760209	0.00503694
hsa-miR-26a-5p	117783	-0.189256	0.0563132	-3.36077	0.000777242	0.00509026
hsa-miR-3909	170.424	-0.34093	0.101402	-3.36218	0.000773311	0.00509026
hsa-miR-380-3p	8.53094	-0.808876	0.245212	-3.29868	0.000971408	0.00632532
hsa-miR-26b-3p	231.977	0.250916	0.0761897	3.2933	0.000990178	0.00641069
hsa-let-7f-5p	106871	-0.15032	0.046196	-3.25396	0.00113808	0.0073264
hsa-miR-942-5p	83.8153	-0.395199	0.123725	-3.19418	0.00140229	0.00897622
hsa-miR-6735-3p	1.38092	-1.06203	0.333134	-3.18801	0.00143256	0.00911849
hsa-miR-186-3p	8.74484	0.75487	0.237207	3.18233	0.00146095	0.00924727
hsa-miR-222-5p	218.791	0.250157	0.0788902	3.17095	0.00151942	0.00956393
hsa-miR-548u	5.03406	0.931844	0.294646	3.16258	0.00156376	0.00978864
hsa-miR-320b	136.368	-0.247605	0.0784932	-3.15447	0.00160788	0.0100095
hsa-miR-10392-5p	1.04519	-1.03622	0.329706	-3.14285	0.0016731	0.0103586
hsa-miR-7155-3p	8.61463	-0.753391	0.240565	-3.13175	0.00173767	0.0106999
hsa-miR-23b-5p	33.6013	-0.63905	0.205888	-3.10387	0.0019101	0.0116981
hsa-miR-31-3p	1666.67	0.34765	0.112323	3.09508	0.0019676	0.0117952
hsa-miR-381-3p	5.79896	0.886592	0.286322	3.09649	0.00195829	0.0117952
hsa-miR-4746-5p	109.754	-0.256517	0.0828662	-3.09555	0.00196446	0.0117952
hsa-miR-532-5p	758.691	-0.243683	0.0786299	-3.09911	0.00194101	0.0117952
hsa-miR-3611	4.75532	0.9037	0.293021	3.08408	0.00204181	0.0121175
hsa-miR-2110	50.3783	-0.449731	0.14583	-3.08395	0.00204275	0.0121175
hsa-miR-6837-3p	4.60235	-0.925969	0.304923	-3.03673	0.00239157	0.0141128
hsa-miR-556-3p	16.4424	0.572723	0.189348	3.02471	0.00248869	0.0146098
hsa-miR-5091	2.20998	-0.996377	0.331368	-3.00686	0.00263965	0.0154161
hsa-miR-320a-3p	6072.71	-0.143256	0.0478121	-2.99623	0.00273342	0.0158819
hsa-miR-3129-3p	22.5153	-0.480916	0.161128	-2.98468	0.00283878	0.0164099
hsa-miR-5002-5p	18.1335	-0.539802	0.181034	-2.98178	0.00286581	0.016482
hsa-miR-1307-3p	1532.65	-0.127603	0.0431221	-2.95912	0.00308523	0.0176544
hsa-miR-106a-5p	114.44	0.250119	0.0848057	2.94932	0.00318471	0.0181321
hsa-miR-34c-5p	992.982	0.177605	0.0605395	2.93371	0.0033494	0.0189744
hsa-miR-133a-3p	6.94728	-0.756724	0.259267	-2.9187	0.0035149	0.0197147
hsa-miR-421	2015.71	-0.194633	0.0666567	-2.91993	0.00350111	0.0197147
hsa-miR-4440	1.31193	-0.956063	0.330612	-2.8918	0.0038304	0.0213166
hsa-miR-144-3p	0.802506	0.883743	0.30567	2.89117	0.00383812	0.0213166
hsa-miR-6866-5p	3.65445	-0.883796	0.309054	-2.85968	0.00424069	0.0234376
hsa-miR-671-5p	281.321	0.23953	0.0844723	2.83561	0.00457388	0.0250729
hsa-miR-27b-3p	276905	-0.14704	0.0518758	-2.83447	0.00459023	0.0250729
hsa-miR-652-5p	32.5334	0.425269	0.150082	2.83358	0.00460297	0.0250729
hsa-miR-548h-5p	379.86	-0.156927	0.055521	-2.82645	0.00470678	0.0255157
hsa-let-7g-5p	27828.8	-0.094108	0.0335309	-2.80661	0.00500661	0.0270118
hsa-miR-155-5p	7376.81	0.153549	0.0547591	2.80408	0.00504597	0.0270952
hsa-miR-30c-1-3p	299.513	-0.230795	0.08265	-2.79243	0.00523133	0.027958
hsa-miR-548a-5p	3.78514	0.838207	0.304563	2.75216	0.00592031	0.0314916
hsa-miR-224-3p	35.5143	0.360998	0.131343	2.74851	0.00598669	0.0316959
hsa-miR-3935	6.89728	-0.700882	0.255541	-2.74274	0.00609292	0.0321083
hsa-miR-425-3p	183.66	0.182137	0.0666227	2.73386	0.0062596	0.0328339
hsa-miR-5090	0.721516	-0.793124	0.290631	-2.72897	0.00635324	0.0331715
hsa-miR-130a-5p	14.6037	0.535386	0.197592	2.70955	0.00673746	0.0347797
hsa-miR-34b-5p	52.1359	0.383131	0.141301	2.71146	0.00669873	0.0347797
hsa-miR-181c-3p	821.514	-0.0986542	0.0364203	-2.70877	0.00675334	0.0347797
hsa-miR-625-5p	194.371	-0.239817	0.090105	-2.66153	0.00777871	0.0398791
hsa-miR-660-5p	405.997	0.156781	0.0591524	2.65046	0.00803827	0.0410241
hsa-miR-193a-5p	563.013	-0.157955	0.0597377	-2.64413	0.00819001	0.0414253
hsa-miR-664b-5p	1.80031	0.881347	0.333255	2.64466	0.00817732	0.0414253
hsa-miR-6511b-5p	2.39342	-0.858656	0.326886	-2.62678	0.00861973	0.0434052
hsa-miR-504-5p	25.0282	-0.59211	0.227184	-2.6063	0.00915262	0.0458846
hsa-miR-197-5p	6.33851	0.730729	0.284789	2.56586	0.0102921	0.0513696
hsa-miR-7977	453.837	-0.357046	0.139556	-2.55844	0.0105143	0.0522487
hsa-miR-625-3p	190.24	-0.214435	0.0844944	-2.53786	0.0111533	0.0551818
hsa-miR-4741	6.24038	-0.682148	0.270924	-2.51786	0.0118072	0.0581632
hsa-miR-659-3p	0.541151	-0.734935	0.293421	-2.50471	0.0122551	0.0601082
hsa-miR-3145-3p	2.47287	0.811484	0.32577	2.49097	0.0127395	0.0622149
hsa-miR-505-3p	263.511	-0.17419	0.0708047	-2.46014	0.0138882	0.0675337
hsa-miR-550a-3p	31.7255	-0.361645	0.147121	-2.45815	0.0139656	0.0676197
hsa-miR-6505-5p	1.00875	-0.80188	0.326715	-2.45437	0.014113	0.0680428
hsa-miR-216a-5p	12.0015	0.525827	0.214466	2.45179	0.0142147	0.0682424
hsa-miR-93-3p	220.412	-0.196543	0.0802289	-2.44977	0.0142947	0.0683371
hsa-miR-624-5p	18.0179	-0.446081	0.182898	-2.43896	0.0147298	0.0701211
hsa-miR-99a-3p	11.6458	-0.542901	0.22353	-2.42876	0.0151505	0.0718224
hsa-miR-4466	0.666634	-0.742603	0.306239	-2.42491	0.0153122	0.0722862
hsa-miR-873-3p	356.945	0.139048	0.0577071	2.40954	0.0159725	0.0750904
hsa-miR-6783-3p	8.61612	-0.574229	0.239601	-2.39661	0.0165476	0.0774729
hsa-miR-3174	5.86266	-0.664967	0.2777	-2.39455	0.0166408	0.0775886
hsa-miR-6844	4.00721	0.766361	0.32062	2.39025	0.0168371	0.0781821
hsa-miR-3605-5p	44.4935	-0.447976	0.189263	-2.36695	0.0179355	0.0829426
hsa-miR-140-3p	5484.81	-0.161785	0.0685184	-2.36119	0.0182165	0.0838994
hsa-miR-92a-3p	165596	-0.162291	0.0688019	-2.35881	0.0183334	0.0840963
hsa-miR-2114-3p	0.7532	0.720215	0.307044	2.34564	0.0189945	0.0867774
hsa-miR-153-3p	2.51927	0.779738	0.333743	2.33634	0.0194733	0.0886075
hsa-miR-204-3p	0.855039	-0.706039	0.304449	-2.31907	0.0203911	0.0924123
hsa-miR-5696	2.03738	-0.764	0.330941	-2.30857	0.0209675	0.094646
hsa-miR-219a-5p	6.69577	0.641594	0.278555	2.30329	0.0212624	0.0955966
hsa-miR-545-3p	1.481	0.763759	0.332466	2.29726	0.0216042	0.0967494
hsa-miR-151b	73.0908	-0.230046	0.100354	-2.29235	0.0218855	0.097623
hsa-miR-6815-3p	1.58363	-0.744641	0.333887	-2.23022	0.025733	0.114335
hsa-miR-18a-3p	154.397	-0.277383	0.124689	-2.2246	0.0261079	0.115166
hsa-miR-641	150.671	-0.170564	0.0766793	-2.22437	0.0261233	0.115166
hsa-miR-548j-3p	1.86357	0.742878	0.334303	2.22217	0.0262716	0.115371
hsa-miR-22-5p	367.616	0.135675	0.0612269	2.21594	0.0266959	0.116782
hsa-miR-217-5p	23.5147	0.37338	0.168848	2.21135	0.0270119	0.11771
hsa-miR-4685-3p	2.801	-0.730308	0.331602	-2.20237	0.0276395	0.119983
hsa-miR-3918	7.35838	-0.538576	0.244735	-2.20065	0.027761	0.120051
hsa-miR-6780a-5p	0.663883	0.670178	0.306156	2.18901	0.0285963	0.123192
hsa-miR-6881-3p	3.63391	-0.672738	0.307873	-2.18512	0.0288801	0.123944
hsa-miR-339-5p	184.522	-0.166424	0.0762471	-2.18269	0.0290583	0.124238
hsa-miR-1296-5p	443.188	-0.0994642	0.0456172	-2.18041	0.0292271	0.12449
hsa-miR-4743-3p	0.903898	-0.696182	0.319517	-2.17886	0.029342	0.124511
hsa-miR-548e-5p	45.4014	0.277047	0.128151	2.16189	0.0306268	0.129214
hsa-miR-1277-3p	1.36015	0.717149	0.331826	2.16122	0.0306784	0.129214
hsa-miR-200b-5p	3.86027	-0.67903	0.316179	-2.14761	0.0317446	0.13321
hsa-miR-15b-3p	604.125	0.124647	0.058189	2.14211	0.0321849	0.134559
hsa-miR-6809-5p	0.446719	-0.603945	0.28298	-2.13424	0.0328235	0.136725
hsa-miR-2355-5p	227.771	0.124504	0.0585485	2.1265	0.0334613	0.138364
hsa-miR-3193	2.5671	-0.680502	0.319889	-2.12731	0.0333946	0.138364
hsa-miR-129-5p	40.1369	-0.260157	0.122577	-2.1224	0.0338039	0.1388
hsa-miR-12114	1.17132	-0.656417	0.309294	-2.12231	0.0338118	0.1388
hsa-miR-362-5p	44.6161	0.256291	0.12165	2.10679	0.0351354	0.143713
hsa-miR-5579-3p	5.119	-0.591493	0.282322	-2.0951	0.036162	0.14738
hsa-miR-4791	1.64289	-0.699181	0.334497	-2.09024	0.036596	0.148604
hsa-miR-181d-5p	717.91	-0.135715	0.0649722	-2.08881	0.0367247	0.148604
hsa-miR-219a-1-3p	31.9866	-0.294283	0.141533	-2.07925	0.0375948	0.151583
hsa-let-7d-3p	1530.35	-0.104598	0.0504322	-2.07403	0.0380761	0.15298
hsa-miR-6798-3p	20.8041	-0.337015	0.162897	-2.06888	0.0385569	0.154364
hsa-miR-1294	12.7199	-0.411164	0.199141	-2.06469	0.0389522	0.155397
hsa-miR-550a-3-5p	5.06958	-0.595855	0.289194	-2.06039	0.0393608	0.156477
hsa-miR-6720-3p	10.0079	-0.492867	0.239497	-2.05793	0.0395973	0.156565
hsa-miR-589-3p	379.978	-0.141986	0.0690218	-2.05712	0.0396751	0.156565
hsa-miR-147b-3p	2.59238	0.665115	0.32375	2.05441	0.0399358	0.156565
hsa-miR-1909-3p	1.42243	0.682393	0.331954	2.05569	0.0398129	0.156565
hsa-miR-29b-2-5p	39.3164	0.309951	0.151527	2.04551	0.0408047	0.158872
hsa-miR-30d-5p	66504.1	-0.0959344	0.0468964	-2.04567	0.0407891	0.158872
hsa-miR-4793-3p	0.486074	0.587105	0.287513	2.04201	0.0411506	0.15967
hsa-miR-3173-3p	1.19935	-0.679429	0.333433	-2.03768	0.0415823	0.160794
hsa-miR-320a-5p	1.31454	-0.673337	0.331096	-2.03366	0.0419861	0.161804
hsa-miR-6782-3p	0.651411	-0.622183	0.306678	-2.02878	0.0424803	0.163153
hsa-miR-573	24.8851	0.331082	0.163936	2.01959	0.043426	0.166222
hsa-miR-29a-3p	40670.9	0.14571	0.0722396	2.01704	0.0436915	0.166675
hsa-miR-6825-5p	0.540704	-0.58477	0.290282	-2.01449	0.0439585	0.167131
hsa-miR-6875-5p	3.94037	-0.601493	0.299584	-2.00776	0.0446685	0.168698
hsa-miR-4512	1.64008	0.671292	0.334228	2.00849	0.0445918	0.168698
hsa-miR-4745-3p	2.93566	-0.64903	0.323586	-2.00574	0.0448835	0.168947
hsa-miR-181c-5p	1961.36	0.0916585	0.0459331	1.99548	0.0459906	0.172541
hsa-miR-151a-5p	9842.08	-0.0676642	0.0340105	-1.98951	0.0466451	0.174419
hsa-miR-548y	0.556736	-0.578756	0.291121	-1.98802	0.0468089	0.174456
hsa-miR-16-5p	90301.1	-0.0724045	0.0364727	-1.98517	0.0471256	0.174488
hsa-miR-6777-3p	3.10617	-0.62827	0.316361	-1.98593	0.0470414	0.174488
hsa-miR-3609	9.49293	-0.655993	0.330975	-1.98201	0.0474786	0.175223
hsa-miR-429	27.7891	-0.293374	0.148357	-1.97749	0.047986	0.17652
hsa-miR-4766-3p	3.52065	0.603906	0.305892	1.97424	0.048354	0.177298
hsa-miR-216a-3p	24.1675	-0.31812	0.162139	-1.96202	0.04976	0.181202
hsa-miR-150-5p	4.22931	-0.573147	0.292298	-1.96083	0.0498987	0.181202
hsa-miR-505-5p	15.0135	0.386263	0.196987	1.96086	0.0498958	0.181202
hsa-miR-18b-5p	11.5819	0.437262	0.223769	1.95408	0.0506919	0.183495
hsa-miR-10a-5p	106.462	0.20613	0.105699	1.95016	0.0511571	0.184589
hsa-miR-6852-5p	19.9389	-0.374535	0.193355	-1.93703	0.0527412	0.189101
hsa-miR-1293	16.3777	-0.353569	0.182477	-1.93761	0.0526708	0.189101
hsa-miR-1255a	11.1677	-0.430711	0.223835	-1.92423	0.0543252	0.194165
hsa-miR-320c	12.0609	-0.398989	0.20769	-1.92108	0.0547215	0.194967
hsa-miR-3664-5p	0.653489	0.597443	0.311945	1.91522	0.0554644	0.196994
hsa-miR-7854-3p	3.67598	-0.580197	0.30428	-1.90678	0.0565486	0.199805
hsa-miR-3194-3p	1.32356	0.63545	0.333338	1.90632	0.0566084	0.199805
hsa-miR-99b-5p	159654	-0.40333	0.211769	-1.90458	0.0568351	0.199982
hsa-miR-582-5p	6.01805	0.517132	0.272708	1.89628	0.0579226	0.203177
hsa-miR-3126-5p	5.39954	-0.539516	0.28474	-1.89477	0.0581228	0.20325
hsa-miR-3678-3p	0.606709	0.588467	0.310843	1.89313	0.0583403	0.203383
hsa-miR-10397-5p	14.3389	-0.367871	0.195365	-1.883	0.0597005	0.207487
hsa-miR-1913	0.66863	-0.579676	0.31122	-1.86259	0.0625201	0.216622
hsa-miR-9903	27.6225	0.295909	0.159207	1.85864	0.0630778	0.217888
hsa-miR-20a-3p	30.2701	0.308316	0.166545	1.85125	0.0641342	0.220863
hsa-miR-4725-5p	1.38738	0.614919	0.333657	1.84297	0.0653336	0.224312
hsa-miR-943	7.92693	-0.471302	0.256358	-1.83845	0.0659963	0.225235
hsa-miR-342-5p	26.6908	0.303441	0.165176	1.83707	0.0661989	0.225235
hsa-miR-4523	5.88099	0.514413	0.279992	1.83724	0.0661742	0.225235
hsa-miR-1228-5p	3.94542	0.552509	0.301209	1.8343	0.0666091	0.225952
hsa-miR-1301-3p	325.216	-0.334921	0.18445	-1.81578	0.0694038	0.234031
hsa-miR-548b-3p	6.0395	0.497877	0.274134	1.81618	0.0693425	0.234031
hsa-miR-939-5p	3.74375	0.555266	0.306196	1.81343	0.0697653	0.234552
hsa-miR-7976	43.0051	-0.349138	0.194116	-1.7986	0.0720816	0.241623
hsa-miR-142-5p	12.3235	0.404476	0.226835	1.78313	0.0745651	0.24921
hsa-miR-197-3p	1735.59	-0.111991	0.0630175	-1.77715	0.0755443	0.25174
hsa-miR-335-5p	1914.72	0.117834	0.066525	1.77127	0.0765157	0.254229
hsa-miR-1976	5.13389	0.490512	0.277558	1.76724	0.0771881	0.255714
hsa-miR-19b-1-5p	8.00039	0.419305	0.238575	1.75754	0.0788259	0.259674
hsa-miR-3177-3p	21.2421	-0.282638	0.160823	-1.75745	0.0788418	0.259674
hsa-miR-889-3p	0.390329	0.4748	0.271905	1.7462	0.0807761	0.265273
hsa-miR-4511	6.23842	-0.47491	0.272907	-1.74019	0.0818253	0.267942
hsa-miR-34b-3p	21.3054	-0.296946	0.171176	-1.73474	0.0827869	0.27031
hsa-miR-1284	25.8637	-0.292745	0.169338	-1.72876	0.0838516	0.273
hsa-miR-3118	2.92536	0.562349	0.328498	1.71188	0.0869192	0.282176
hsa-miR-3167	3.7337	-0.50725	0.296839	-1.70884	0.0874809	0.282381
hsa-miR-3173-5p	4.6896	-0.504083	0.294762	-1.71014	0.0872404	0.282381
hsa-miR-5188	1.38747	0.569739	0.333959	1.70602	0.0880053	0.283267
hsa-miR-146a-5p	0.585734	0.501247	0.294638	1.70123	0.0889	0.284639
hsa-miR-585-3p	170.836	-0.13246	0.0778698	-1.70105	0.088934	0.284639
hsa-miR-6769b-3p	4.1376	-0.500936	0.296291	-1.69069	0.090896	0.290099
hsa-miR-2355-3p	40.3222	0.216218	0.12896	1.67662	0.0936159	0.297106
hsa-miR-5580-3p	0.632163	0.516732	0.308181	1.67672	0.0935981	0.297106
hsa-miR-6817-3p	0.867856	-0.532738	0.320763	-1.66085	0.0967443	0.306177
hsa-miR-551b-3p	1.42053	0.550147	0.33229	1.65562	0.0977987	0.308652
hsa-miR-331-5p	86.6558	0.158405	0.0958618	1.65243	0.0984469	0.309834
hsa-miR-5588-3p	0.921009	-0.532038	0.322369	-1.6504	0.0988604	0.310274
hsa-miR-6734-5p	2.31319	0.541649	0.329232	1.64519	0.0999303	0.31034
hsa-miR-4803	3.61387	0.503528	0.305617	1.64758	0.0994389	0.31034
hsa-miR-6511a-5p	3.80144	-0.509622	0.309807	-1.64496	0.099977	0.31034
hsa-miR-3619-5p	18.138	-0.300807	0.182616	-1.64721	0.0995144	0.31034
hsa-miR-9899	0.453861	0.459049	0.279644	1.64155	0.100684	0.311681
hsa-miR-301a-5p	17.1482	0.308302	0.188547	1.63515	0.102018	0.314949
hsa-miR-4515	0.544473	-0.454664	0.279476	-1.62684	0.103771	0.318974
hsa-miR-6787-3p	9.67663	-0.363999	0.22382	-1.6263	0.103885	0.318974
hsa-miR-4786-5p	4.79082	-0.461515	0.286066	-1.61331	0.106676	0.32666
hsa-miR-4640-3p	2.76784	-0.514954	0.320122	-1.60862	0.1077	0.328907
hsa-miR-5588-5p	1.8385	-0.534094	0.332389	-1.60683	0.108091	0.329212
hsa-miR-1180-5p	3.17086	-0.504691	0.315537	-1.59947	0.109717	0.333268
hsa-miR-135a-5p	1.63114	0.53234	0.334251	1.59263	0.111242	0.336384
hsa-miR-184	451.796	-0.110496	0.0693974	-1.59222	0.111336	0.336384
hsa-miR-6728-5p	0.915571	-0.51821	0.325877	-1.5902	0.11179	0.336856
hsa-miR-4706	0.547823	-0.465082	0.293273	-1.58583	0.112778	0.338932
hsa-miR-210-5p	653.992	0.128214	0.0812904	1.57724	0.11474	0.343918
hsa-miR-548aw	1.98942	0.525278	0.333902	1.57315	0.115684	0.345831
hsa-miR-3678-5p	0.768038	-0.50457	0.321176	-1.57101	0.116181	0.346402
hsa-miR-6877-5p	1.05158	-0.513944	0.328604	-1.56402	0.117812	0.350345
hsa-miR-5001-5p	2.32038	-0.509753	0.32627	-1.56237	0.118202	0.350526
hsa-miR-5009-5p	2.09196	-0.521798	0.334243	-1.56113	0.118492	0.350526
hsa-miR-1227-3p	12.8378	-0.325541	0.208746	-1.55951	0.118876	0.350746
hsa-miR-4738-3p	1.74688	-0.519697	0.334015	-1.55591	0.11973	0.352348
hsa-miR-5700	0.970146	-0.484141	0.318611	-1.51953	0.128628	0.377554
hsa-miR-9-5p	15.1544	0.294563	0.195491	1.50679	0.131866	0.386056
hsa-miR-574-5p	23.1988	-0.242883	0.161868	-1.5005	0.133485	0.386798
hsa-miR-30b-5p	7348.94	0.114811	0.0764379	1.50202	0.133093	0.386798
hsa-miR-4668-3p	0.709251	0.454305	0.302063	1.50401	0.132579	0.386798
hsa-miR-15a-3p	2.72621	0.478794	0.319083	1.50053	0.133477	0.386798
hsa-miR-624-3p	4.36771	0.438104	0.293725	1.49155	0.135818	0.392557
hsa-miR-95-3p	8.44702	-0.347172	0.233241	-1.48847	0.136626	0.393094
hsa-miR-103a-1-5p	0.872253	0.445962	0.30057	1.48372	0.137883	0.393094
hsa-miR-101-2-5p	2.93936	0.47231	0.317835	1.48602	0.137273	0.393094
hsa-miR-4519	0.581764	-0.437894	0.295284	-1.48296	0.138086	0.393094
hsa-miR-6516-3p	3.96777	0.463169	0.312168	1.48372	0.137884	0.393094
hsa-miR-330-3p	116.606	-0.126021	0.0847055	-1.48775	0.136816	0.393094
hsa-miR-6726-3p	2.62191	-0.486581	0.329039	-1.4788	0.139195	0.395258
hsa-miR-199b-5p	1.85576	-0.492986	0.33375	-1.47711	0.139645	0.395545
hsa-miR-598-3p	310.266	0.0986489	0.0670398	1.4715	0.141157	0.398829
hsa-miR-205-5p	1.13925	-0.484897	0.331171	-1.46419	0.143143	0.403434
hsa-miR-148b-3p	11182.9	-0.0508541	0.0348042	-1.46115	0.143975	0.403572
hsa-miR-549a-3p	0.988647	-0.462614	0.316809	-1.46023	0.144227	0.403572
hsa-miR-1270	15.3373	-0.292529	0.200347	-1.46011	0.14426	0.403572
hsa-miR-1914-5p	7.22021	-0.383	0.262779	-1.4575	0.144979	0.404583
hsa-miR-218-1-3p	22.0626	0.251185	0.172546	1.45575	0.14546	0.404931
hsa-miR-4753-5p	1.72138	-0.480971	0.332316	-1.44733	0.147804	0.410447
hsa-miR-556-5p	25.5328	-0.238042	0.164629	-1.44594	0.148195	0.410527
hsa-miR-6735-5p	2.1994	-0.476039	0.333005	-1.42953	0.152853	0.411408
hsa-miR-3133	1.26353	-0.47797	0.333143	-1.43473	0.151364	0.411408
hsa-miR-1303	4.03568	-0.428995	0.299361	-1.43304	0.151847	0.411408
hsa-miR-4660	1.4984	-0.478099	0.33446	-1.42946	0.152871	0.411408
hsa-miR-937-5p	0.727844	0.444422	0.308533	1.44043	0.149745	0.411408
hsa-miR-605-3p	4.77412	-0.45981	0.319068	-1.44111	0.149555	0.411408
hsa-miR-378c	14.5201	-0.280733	0.195051	-1.43928	0.150071	0.411408
hsa-miR-5701	0.610055	-0.435546	0.30192	-1.44259	0.149136	0.411408
hsa-miR-4725-3p	2.814	0.448009	0.313344	1.42977	0.152783	0.411408
hsa-miR-378i	3.47104	-0.44296	0.308624	-1.43528	0.151208	0.411408
hsa-miR-188-3p	3.73663	0.43748	0.305294	1.43298	0.151863	0.411408
hsa-miR-6895-3p	1.25421	-0.475355	0.332131	-1.43123	0.152365	0.411408
hsa-miR-548ba	3.94559	-0.421956	0.296062	-1.42523	0.15409	0.413707
hsa-miR-874-5p	45.9487	-0.18103	0.127399	-1.42096	0.155327	0.41506
hsa-miR-5006-3p	1.9781	-0.475437	0.334538	-1.42118	0.155266	0.41506
hsa-miR-500b-5p	9.06503	0.33489	0.235888	1.4197	0.155695	0.415064
hsa-miR-548az-5p	0.667122	-0.415711	0.29414	-1.41331	0.157565	0.419063
hsa-miR-6854-5p	1.95491	0.47181	0.334293	1.41137	0.158136	0.419598
hsa-miR-4766-5p	0.798347	-0.442575	0.314795	-1.40591	0.159749	0.422888
hsa-miR-542-3p	0.59486	0.420809	0.29962	1.40448	0.160177	0.423032
hsa-miR-6737-3p	11.8527	-0.331379	0.237154	-1.39732	0.162319	0.427388
hsa-miR-548d-3p	3.18776	0.447428	0.320406	1.39644	0.162581	0.427388
hsa-miR-4435	42.1303	-0.169621	0.121718	-1.39356	0.163451	0.427692
hsa-miR-181b-2-3p	47.914	0.18003	0.129181	1.39363	0.16343	0.427692
hsa-miR-582-3p	14.4976	0.28801	0.206931	1.39182	0.163978	0.42808
hsa-miR-449c-5p	4.69243	0.404798	0.291146	1.39036	0.164419	0.428246
hsa-miR-3180-3p	5.86925	-0.372615	0.268371	-1.38843	0.165007	0.42879
hsa-miR-200a-5p	6.47614	-0.355309	0.256891	-1.38311	0.166631	0.432019
hsa-miR-10399-3p	23.6649	-0.253426	0.183415	-1.38171	0.167061	0.432148
hsa-miR-432-5p	1.4644	-0.459534	0.333614	-1.37744	0.168375	0.433572
hsa-miR-365a-3p	417.569	0.0728503	0.0528883	1.37744	0.168377	0.433572
hsa-miR-324-3p	233.842	-0.0892385	0.0648894	-1.37524	0.169057	0.434334
hsa-miR-6805-3p	1.3426	-0.452986	0.33123	-1.36759	0.171441	0.439463
hsa-miR-939-3p	1.05111	-0.451167	0.331624	-1.36048	0.173679	0.444194
hsa-miR-4785	4.66998	-0.387762	0.28675	-1.35227	0.17629	0.44899
hsa-miR-7107-3p	0.905644	-0.42787	0.316552	-1.35166	0.176485	0.44899
hsa-miR-1538	5.3354	-0.384544	0.284668	-1.35085	0.176743	0.44899
hsa-miR-6881-5p	0.707935	-0.391119	0.290128	-1.34809	0.177629	0.450231
hsa-miR-4642	0.920083	-0.434977	0.323152	-1.34604	0.178288	0.450894
hsa-miR-215-5p	161.503	0.128758	0.0958005	1.34402	0.178943	0.451542
hsa-let-7b-3p	1102.6	-0.0678183	0.0505981	-1.34033	0.180137	0.453544
hsa-miR-369-3p	10.9541	-0.325329	0.243005	-1.33877	0.180645	0.453814
hsa-miR-597-5p	2.51352	0.436836	0.327634	1.33331	0.182432	0.45729
hsa-miR-1268b	0.655354	-0.407007	0.306319	-1.3287	0.183945	0.460066
hsa-miR-4661-5p	21.6747	-0.241992	0.182462	-1.32626	0.184755	0.461072
hsa-miR-1249-5p	0.422292	0.372675	0.283327	1.31535	0.188391	0.469114
hsa-miR-125b-5p	59513.3	-0.13653	0.104277	-1.3093	0.190433	0.473159
hsa-miR-1287-5p	108.539	-0.111547	0.0853987	-1.30619	0.191489	0.474688
hsa-miR-6858-3p	5.07721	0.390154	0.298964	1.30502	0.191886	0.474688
hsa-miR-7156-5p	0.523488	-0.368136	0.283198	-1.29993	0.193626	0.47769
hsa-miR-548ah-3p	4.38824	0.379113	0.291849	1.299	0.193943	0.47769
hsa-miR-3117-3p	2.12013	-0.423289	0.328168	-1.28985	0.197102	0.484175
hsa-miR-4653-5p	0.456531	-0.362543	0.281756	-1.28673	0.198188	0.484175
hsa-miR-651-5p	27.8229	0.210877	0.163921	1.28645	0.198285	0.484175
hsa-miR-502-3p	63.5362	-0.177692	0.137933	-1.28825	0.197659	0.484175
hsa-miR-5690	3.77084	0.379424	0.295742	1.28295	0.199508	0.48557
hsa-miR-136-3p	1.18136	0.424881	0.331326	1.28237	0.199714	0.48557
hsa-miR-6749-3p	1.464	-0.421022	0.334489	-1.2587	0.208138	0.502826
hsa-miR-4755-3p	1.42851	0.40933	0.32499	1.25952	0.207844	0.502826
hsa-miR-6889-3p	6.68867	-0.336231	0.267128	-1.25869	0.208142	0.502826
hsa-miR-6886-5p	3.04513	0.391139	0.31187	1.25417	0.209779	0.505701
hsa-miR-6797-3p	4.09636	-0.368406	0.294435	-1.25123	0.210851	0.507206
hsa-miR-654-3p	0.668305	0.388613	0.311	1.24956	0.21146	0.507595
hsa-miR-6741-3p	4.61441	-0.365523	0.29297	-1.24765	0.21216	0.508198
hsa-miR-4664-3p	8.88618	-0.305641	0.245271	-1.24613	0.212715	0.508452
hsa-miR-488-5p	2.47555	0.409397	0.330071	1.24033	0.214854	0.512482
hsa-miR-4757-3p	0.789655	-0.386575	0.313264	-1.23402	0.217194	0.514814
hsa-miR-3651	11.1205	-0.274185	0.221981	-1.23517	0.216766	0.514814
hsa-miR-6880-5p	0.401595	-0.352151	0.285346	-1.23412	0.217158	0.514814
hsa-miR-149-3p	1.60907	0.412113	0.334412	1.23235	0.217818	0.515215
hsa-miR-874-3p	464.381	0.0839725	0.0682319	1.23069	0.218438	0.515604
hsa-miR-211-5p	0.426741	-0.346902	0.286002	-1.21294	0.225154	0.530353
hsa-miR-3121-3p	1.52922	-0.403227	0.334432	-1.20571	0.227931	0.53163
hsa-miR-3126-3p	2.19147	-0.395529	0.326892	-1.20997	0.226291	0.53163
hsa-miR-1226-3p	49.1892	-0.220389	0.182773	-1.20581	0.227892	0.53163
hsa-miR-3192-5p	0.456742	-0.330905	0.273799	-1.20857	0.226829	0.53163
hsa-miR-296-5p	112.933	-0.114176	0.0947191	-1.20542	0.228043	0.53163
hsa-miR-580-3p	11.8818	0.262515	0.219533	1.19579	0.23178	0.533283
hsa-miR-148a-3p	5881.9	0.0646381	0.0540857	1.1951	0.232046	0.533283
hsa-miR-10525-3p	11.3229	-0.356393	0.297701	-1.19715	0.231248	0.533283
hsa-miR-611	0.47681	-0.297132	0.24851	-1.19565	0.231832	0.533283
hsa-miR-4690-3p	3.65551	-0.360332	0.300701	-1.19831	0.230797	0.533283
hsa-miR-140-5p	247.336	0.087264	0.0729349	1.19646	0.231515	0.533283
hsa-miR-5695	0.962492	-0.385497	0.321705	-1.19829	0.230803	0.533283
hsa-miR-4787-3p	15.7124	0.244792	0.206066	1.18793	0.234862	0.53541
hsa-miR-4802-5p	2.15992	0.388801	0.326418	1.19112	0.233608	0.53541
hsa-miR-5706	3.77112	0.379953	0.319845	1.18793	0.234862	0.53541
hsa-miR-4747-5p	0.398181	0.330174	0.277928	1.18799	0.234839	0.53541
hsa-miR-23c	2.37853	0.394287	0.332537	1.18569	0.235743	0.53634
hsa-miR-6753-3p	0.44415	-0.338752	0.28685	-1.18094	0.237628	0.538676
hsa-miR-4326	282.547	-0.105048	0.0889706	-1.1807	0.237721	0.538676
hsa-miR-4762-5p	8.68861	-0.280382	0.239008	-1.17311	0.240752	0.544456
hsa-miR-616-5p	16.7766	0.215801	0.184207	1.17151	0.241393	0.544816
hsa-miR-4640-5p	0.924877	-0.376596	0.322201	-1.16882	0.242475	0.546171
hsa-miR-9985	12.1843	-0.287889	0.246561	-1.16762	0.24296	0.546178
hsa-miR-6752-3p	0.638313	-0.330095	0.283285	-1.16524	0.243923	0.547256
hsa-miR-628-3p	72.4907	-0.130407	0.112255	-1.16169	0.24536	0.549393
hsa-miR-6746-3p	4.32114	-0.350938	0.303706	-1.15552	0.247878	0.553937
hsa-miR-4423-3p	3.37813	-0.360778	0.312657	-1.15391	0.248536	0.554314
hsa-miR-887-3p	635.967	-0.0998082	0.0870302	-1.14682	0.251455	0.558751
hsa-miR-5003-3p	0.42656	-0.32769	0.287218	-1.14091	0.253908	0.558751
hsa-miR-6833-3p	0.582262	-0.344732	0.301933	-1.14175	0.253557	0.558751
hsa-miR-365b-5p	36.2617	0.150937	0.132134	1.1423	0.253328	0.558751
hsa-miR-150-3p	0.391261	0.320397	0.279615	1.14585	0.251857	0.558751
hsa-miR-502-5p	11.6417	0.254192	0.222764	1.14108	0.253836	0.558751
hsa-miR-766-5p	0.731237	0.34937	0.306266	1.14074	0.253978	0.558751
hsa-miR-2114-5p	1.21292	0.368605	0.324375	1.13636	0.255808	0.561686
hsa-miR-6739-3p	1.14428	0.368465	0.32692	1.12708	0.259709	0.569149
hsa-miR-944	22.7757	0.182976	0.163431	1.11959	0.262888	0.572279
hsa-miR-2277-5p	162.751	-0.104118	0.0927726	-1.12229	0.261738	0.572279
hsa-miR-93-5p	13874	-0.0378459	0.0337806	-1.12034	0.262567	0.572279
hsa-miR-3940-3p	25.1263	-0.198296	0.177215	-1.11896	0.263157	0.572279
hsa-miR-3129-5p	3.20982	0.366449	0.328033	1.11711	0.263947	0.572897
hsa-miR-1278	4.86748	0.316217	0.283949	1.11364	0.265434	0.574211
hsa-miR-6824-3p	6.79022	-0.288209	0.258871	-1.11333	0.265566	0.574211
hsa-miR-4454	0.529983	0.320402	0.290814	1.10174	0.270574	0.583601
hsa-let-7f-1-3p	256.455	0.0753357	0.0684309	1.1009	0.270939	0.583601
hsa-miR-4676-3p	1.47925	0.367737	0.334455	1.09951	0.271545	0.583796
hsa-miR-643	7.22529	-0.276572	0.251905	-1.09792	0.272238	0.584178
hsa-miR-2278	5.0065	-0.306609	0.280304	-1.09384	0.274024	0.586322
hsa-miR-7114-3p	2.64716	-0.350853	0.320919	-1.09328	0.274272	0.586322
hsa-miR-3127-5p	7.93394	-0.260362	0.238676	-1.09086	0.275334	0.587484
hsa-miR-876-3p	4.07247	0.32036	0.294665	1.0872	0.276949	0.589817
hsa-miR-4731-5p	2.03514	-0.358239	0.332435	-1.07762	0.281203	0.597754
hsa-miR-3136-5p	4.41027	-0.307567	0.286919	-1.07196	0.283736	0.600883
hsa-miR-935	0.768938	-0.33526	0.312478	-1.07291	0.283313	0.600883
hsa-miR-551a	4.33711	0.323072	0.30333	1.06508	0.286839	0.603568
hsa-miR-4742-3p	4.22857	-0.310247	0.290781	-1.06694	0.285997	0.603568
hsa-miR-5008-5p	0.841897	-0.340424	0.319916	-1.0641	0.287282	0.603568
hsa-miR-16-2-3p	473.514	0.0657748	0.0618618	1.06325	0.287667	0.603568
hsa-miR-5699-5p	29.4691	0.152993	0.143868	1.06343	0.287587	0.603568
hsa-miR-378g	1.46007	0.338614	0.319608	1.05947	0.289388	0.606056
hsa-miR-3681-5p	1.19297	0.351894	0.333212	1.05607	0.290938	0.608179
hsa-miR-5688	0.531527	-0.31029	0.294571	-1.05336	0.292175	0.609581
hsa-miR-3685	2.2298	-0.347899	0.330667	-1.05211	0.292747	0.609581
hsa-miR-4748	0.462223	0.278497	0.264964	1.05108	0.293223	0.609581
hsa-miR-4645-3p	4.93643	0.294855	0.282375	1.0442	0.296394	0.613426
hsa-miR-6836-5p	1.51388	-0.348338	0.333803	-1.04354	0.296697	0.613426
hsa-miR-4707-3p	2.89979	-0.332181	0.31778	-1.04532	0.295877	0.613426
hsa-miR-488-3p	2.09245	0.347313	0.333965	1.03997	0.298354	0.615728
hsa-miR-1267	3.61424	-0.313818	0.302432	-1.03765	0.299434	0.615986
hsa-miR-548ar-3p	2.52674	0.338245	0.326062	1.03736	0.299566	0.615986
hsa-miR-3122	0.4917	-0.299502	0.290696	-1.03029	0.302873	0.618298
hsa-miR-194-3p	4.96668	0.295634	0.286389	1.03228	0.301941	0.618298
hsa-miR-3198	0.652023	0.314526	0.305259	1.03036	0.302842	0.618298
hsa-miR-4728-3p	6.74315	0.276565	0.26794	1.03219	0.301982	0.618298
hsa-miR-361-5p	1671.49	0.0437969	0.0427001	1.02569	0.305039	0.621599
hsa-miR-301b-5p	1.76544	0.342539	0.334466	1.02414	0.30577	0.621971
hsa-miR-6857-3p	2.77893	0.329159	0.322127	1.02183	0.306861	0.623071
hsa-miR-139-3p	1.13644	0.335999	0.332542	1.01039	0.312306	0.626663
hsa-miR-4701-3p	0.393344	-0.251463	0.248977	-1.00999	0.312502	0.626663
hsa-miR-6511b-3p	22.2224	-0.175113	0.172211	-1.01685	0.309223	0.626663
hsa-miR-1909-5p	1.45891	-0.334007	0.330282	-1.01128	0.311882	0.626663
hsa-miR-6871-5p	0.787918	0.321158	0.317321	1.01209	0.311495	0.626663
hsa-miR-3200-3p	127.055	-0.0804662	0.0792604	-1.01521	0.310004	0.626663
hsa-miR-3619-3p	3.14346	-0.320455	0.316616	-1.01213	0.311478	0.626663
hsa-miR-3143	2.63714	-0.318401	0.316872	-1.00482	0.314982	0.630521
hsa-miR-3187-3p	18.7085	-0.19471	0.194162	-1.00282	0.315947	0.631336
hsa-miR-3157-5p	4.77978	0.304276	0.304722	0.998537	0.318019	0.634358
hsa-miR-5584-3p	0.536255	-0.29659	0.298146	-0.994783	0.319842	0.635756
hsa-miR-187-3p	2.15445	-0.326391	0.328097	-0.994803	0.319832	0.635756
hsa-miR-6721-5p	0.73031	0.307353	0.309435	0.99327	0.320578	0.636104
hsa-miR-548b-5p	1.06997	-0.319346	0.322005	-0.99174	0.321324	0.636469
hsa-miR-4485-5p	3.13414	0.308684	0.312705	0.987141	0.323573	0.636581
hsa-miR-6879-3p	2.10183	0.327555	0.331342	0.98857	0.322874	0.636581
hsa-miR-323a-3p	0.412666	-0.264359	0.268056	-0.986208	0.324031	0.636581
hsa-miR-1292-5p	13.6215	0.240083	0.242508	0.990003	0.322173	0.636581
hsa-miR-767-5p	24.7946	-0.161027	0.163333	-0.985884	0.32419	0.636581
hsa-miR-3152-5p	1.29403	0.328578	0.334171	0.983262	0.325479	0.638006
hsa-miR-6894-5p	0.591578	-0.29924	0.304813	-0.981718	0.326239	0.638392
hsa-miR-138-5p	2198.71	-0.054064	0.0551564	-0.980195	0.32699	0.638758
hsa-miR-4674	0.556668	-0.289978	0.296952	-0.976516	0.328809	0.640104
hsa-miR-6807-3p	1.61603	-0.326735	0.334311	-0.977338	0.328402	0.640104
hsa-miR-1286	14.4132	0.195913	0.200946	0.974957	0.329582	0.640507
hsa-miR-500a-3p	1164.23	-0.092097	0.0949561	-0.96989	0.332101	0.6443
hsa-miR-181d-3p	2.30891	0.320417	0.331042	0.967906	0.333091	0.645116
hsa-miR-5094	8.07374	-0.247332	0.256332	-0.964887	0.334601	0.646341
hsa-miR-659-5p	24.2427	0.158257	0.164106	0.964361	0.334865	0.646341
hsa-miR-1224-3p	0.711245	0.294233	0.306148	0.961083	0.336511	0.648412
hsa-miR-9-3p	0.568676	0.290656	0.303189	0.958663	0.337728	0.649622
hsa-miR-3941	0.442693	0.283214	0.295766	0.957559	0.338285	0.649622
hsa-miR-548f-3p	4.53397	0.27414	0.290013	0.945268	0.344522	0.650717
hsa-miR-4450	0.388218	-0.259594	0.2747	-0.945009	0.344654	0.650717
hsa-miR-3662	6.60195	0.267522	0.282756	0.946122	0.344086	0.650717
hsa-miR-6840-5p	4.11285	0.280334	0.29569	0.948068	0.343095	0.650717
hsa-miR-548o-3p	164.828	0.0711813	0.0749239	0.950048	0.342088	0.650717
hsa-miR-10399-5p	16.1501	0.187619	0.198712	0.944175	0.34508	0.650717
hsa-miR-23b-3p	10988.9	-0.0394629	0.0415807	-0.949068	0.342586	0.650717
hsa-miR-9898	2.32201	-0.31222	0.330113	-0.945799	0.344251	0.650717
hsa-miR-1228-3p	23.3061	0.162022	0.170479	0.950393	0.341913	0.650717
hsa-miR-4712-3p	0.908239	0.298095	0.31578	0.943993	0.345173	0.650717
hsa-miR-4728-5p	0.414434	0.249573	0.264044	0.945197	0.344558	0.650717
hsa-miR-4717-5p	2.16681	0.311881	0.333705	0.934599	0.349995	0.657328
hsa-miR-548w	0.514485	0.259178	0.277559	0.933774	0.35042	0.657328
hsa-miR-3940-5p	1.48327	-0.312859	0.334523	-0.935238	0.349666	0.657328
hsa-miR-5000-3p	23.0278	0.15051	0.161517	0.931854	0.351412	0.658099
hsa-miR-933	2.07421	0.30294	0.327304	0.925562	0.354674	0.662019
hsa-miR-1275	1.92118	-0.308474	0.333168	-0.925881	0.354508	0.662019
hsa-miR-128-1-5p	117.211	-0.0778505	0.0842205	-0.924365	0.355296	0.66209
hsa-miR-4429	0.448307	0.266553	0.289985	0.919196	0.357993	0.662135
hsa-miR-100-5p	385998	-0.222362	0.241115	-0.922227	0.35641	0.662135
hsa-miR-141-5p	3.54998	0.288753	0.314063	0.91941	0.357881	0.662135
hsa-miR-501-3p	686.53	-0.206734	0.225024	-0.918719	0.358243	0.662135
hsa-miR-105-5p	4.68926	0.261193	0.283324	0.921888	0.356587	0.662135
hsa-miR-4695-3p	0.577507	-0.266368	0.290653	-0.916447	0.359432	0.663252
hsa-miR-6501-5p	0.498883	-0.263807	0.288491	-0.914435	0.360488	0.664119
hsa-miR-6877-3p	1.30728	-0.303854	0.334283	-0.908972	0.363365	0.666169
hsa-miR-103a-2-5p	8.41657	0.217893	0.23962	0.909327	0.363178	0.666169
hsa-miR-548an	0.840588	0.289752	0.318637	0.90935	0.363165	0.666169
hsa-miR-7108-3p	1.95275	0.300157	0.33074	0.907533	0.364125	0.666484
hsa-miR-3928-3p	38.9062	-0.120778	0.133471	-0.904903	0.365517	0.667953
hsa-miR-5010-3p	7.10957	-0.231633	0.256441	-0.903262	0.366387	0.668465
hsa-miR-876-5p	0.961259	0.294821	0.326812	0.902111	0.366998	0.668502
hsa-miR-5585-5p	0.398108	0.252309	0.281085	0.897626	0.369385	0.668552
hsa-miR-7845-5p	1.60253	0.3008	0.334527	0.899179	0.368557	0.668552
hsa-miR-1271-5p	893.163	-0.244664	0.272231	-0.898737	0.368793	0.668552
hsa-miR-4749-3p	1.47008	-0.300275	0.334215	-0.898449	0.368946	0.668552
hsa-miR-5697	1.52652	0.297708	0.333708	0.892122	0.372328	0.672256
hsa-miR-6747-3p	10.9593	-0.205639	0.230646	-0.89158	0.372618	0.672256
hsa-miR-3176	267.704	0.0539956	0.0607059	0.889461	0.373755	0.673235
hsa-miR-548aq-5p	0.996106	0.291801	0.329407	0.885837	0.375705	0.673938
hsa-miR-6875-3p	0.829782	-0.282254	0.319177	-0.884318	0.376525	0.673938
hsa-miR-3162-5p	0.452657	-0.255154	0.288315	-0.884984	0.376166	0.673938
hsa-miR-940	118.208	-0.0843799	0.095349	-0.884959	0.376179	0.673938
hsa-miR-6733-3p	1.56225	-0.294234	0.333497	-0.882269	0.377632	0.67484
hsa-miR-3192-3p	0.38782	0.233628	0.265131	0.881181	0.37822	0.67484
hsa-miR-7158-5p	0.959646	0.284544	0.325134	0.87516	0.381487	0.679599
hsa-miR-6850-3p	3.09205	-0.277827	0.319207	-0.870365	0.384101	0.681043
hsa-miR-769-3p	36.5626	0.123023	0.141145	0.871607	0.383423	0.681043
hsa-miR-4767	7.46524	-0.230791	0.265087	-0.870627	0.383958	0.681043
hsa-miR-212-3p	26.3203	-0.146876	0.16971	-0.86545	0.386792	0.684743
hsa-miR-4668-5p	1.86584	0.288775	0.334177	0.864137	0.387513	0.684948
hsa-miR-628-5p	139.979	-0.0729646	0.0849071	-0.859346	0.390149	0.688535
hsa-miR-6838-5p	0.404945	-0.244648	0.285301	-0.857508	0.391164	0.689252
hsa-miR-1306-3p	7.42865	-0.214908	0.251697	-0.853834	0.393197	0.691758
hsa-miR-4742-5p	2.57306	-0.27071	0.31835	-0.850353	0.395129	0.694079
hsa-miR-1910-3p	0.511608	-0.24609	0.289871	-0.848964	0.395902	0.69436
hsa-miR-4788	0.792551	-0.270242	0.318738	-0.847849	0.396522	0.694373
hsa-miR-548j-5p	13.1819	-0.17277	0.204712	-0.843966	0.398688	0.696411
hsa-miR-361-3p	633.928	0.0557243	0.0660585	0.84356	0.398915	0.696411
hsa-miR-1224-5p	1.80123	0.280642	0.334423	0.839182	0.401367	0.698035
hsa-miR-6842-3p	13.2663	-0.170428	0.203904	-0.835825	0.403253	0.698035
hsa-miR-493-5p	0.441566	0.219721	0.262802	0.836069	0.403116	0.698035
hsa-miR-3942-3p	2.27261	0.279598	0.333972	0.837191	0.402485	0.698035
hsa-miR-6862-5p	0.821822	-0.265856	0.316819	-0.839142	0.40139	0.698035
hsa-miR-501-5p	18.9578	-0.15398	0.184338	-0.835312	0.403542	0.698035
hsa-miR-765	0.526903	0.242248	0.290525	0.833829	0.404377	0.698414
hsa-miR-449b-5p	1.00684	0.270253	0.325124	0.831228	0.405845	0.699882
hsa-miR-579-3p	1.64957	0.272363	0.328925	0.828039	0.407648	0.701923
hsa-miR-5001-3p	8.56585	-0.194735	0.235663	-0.826327	0.408619	0.702297
hsa-miR-4517	22.3392	0.145076	0.175749	0.825469	0.409105	0.702297
hsa-miR-4781-3p	4.33233	-0.233843	0.284878	-0.820851	0.411731	0.704165
hsa-miR-4671-3p	16.2344	-0.1662	0.202615	-0.820278	0.412058	0.704165
hsa-miR-597-3p	4.01814	-0.242395	0.295246	-0.820993	0.41165	0.704165
hsa-miR-3934-3p	0.467743	0.242653	0.297005	0.817001	0.413928	0.706296
hsa-miR-4421	0.987595	-0.268194	0.32949	-0.813966	0.415664	0.707129
hsa-miR-1322	2.424	-0.26778	0.328753	-0.814532	0.415341	0.707129
hsa-miR-5189-3p	1.08334	0.257934	0.317397	0.812653	0.416417	0.707347
hsa-miR-3942-5p	3.39788	-0.256636	0.318514	-0.805729	0.420399	0.708477
hsa-miR-1266-5p	48.337	-0.105738	0.130935	-0.807564	0.419341	0.708477
hsa-miR-3177-5p	3.03437	-0.257287	0.318553	-0.807673	0.419279	0.708477
hsa-miR-4717-3p	2.17152	0.268298	0.331122	0.810271	0.417785	0.708477
hsa-miR-548bc	1.68358	0.267267	0.331815	0.805471	0.420548	0.708477
hsa-miR-941	3050.3	-0.0410672	0.0510167	-0.804975	0.420834	0.708477
hsa-miR-4646-3p	0.53669	-0.241726	0.301338	-0.802177	0.422451	0.709092
hsa-miR-96-5p	487.796	0.150951	0.188138	0.802341	0.422356	0.709092
hsa-miR-6730-5p	2.59605	-0.265578	0.332299	-0.799213	0.424167	0.710919
hsa-miR-3679-5p	4.49472	-0.23484	0.294962	-0.796172	0.425932	0.712823
hsa-miR-548n	16.7033	0.15125	0.191821	0.788494	0.430408	0.719251
hsa-miR-1237-3p	7.26632	-0.204275	0.26002	-0.785615	0.432093	0.719975
hsa-miR-4734	0.845426	-0.25242	0.321316	-0.785583	0.432112	0.719975
hsa-miR-6732-3p	11.9189	-0.177054	0.225942	-0.783626	0.43326	0.720827
hsa-miR-6125	1.55044	-0.257373	0.329557	-0.780965	0.434823	0.721098
hsa-miR-345-3p	2.72547	-0.248153	0.317948	-0.780484	0.435106	0.721098
hsa-miR-1306-5p	25.4223	0.137333	0.176045	0.7801	0.435332	0.721098
hsa-miR-378a-5p	19.8059	0.13457	0.172949	0.778088	0.436517	0.722005
hsa-miR-22-3p	450431	-0.0378484	0.0489907	-0.772562	0.439782	0.726345
hsa-miR-6845-5p	0.552908	0.231386	0.300041	0.771184	0.440598	0.726634
hsa-miR-5003-5p	0.530349	-0.226712	0.295451	-0.76734	0.442879	0.728575
hsa-miR-4749-5p	0.616915	-0.227909	0.29713	-0.767034	0.443061	0.728575
hsa-miR-378d	2.72531	-0.243526	0.319217	-0.762883	0.445533	0.731578
hsa-miR-218-2-3p	5.70315	0.204218	0.268525	0.760519	0.446945	0.732834
hsa-miR-200a-3p	36.8375	0.108308	0.142708	0.758947	0.447884	0.733313
hsa-miR-1537-3p	0.640471	0.228813	0.304639	0.751096	0.452595	0.734858
hsa-miR-138-1-3p	34.5284	-0.109322	0.144835	-0.754805	0.450366	0.734858
hsa-miR-548ah-5p	54.0911	0.085291	0.113396	0.752154	0.451958	0.734858
hsa-miR-145-3p	0.544574	-0.210691	0.279178	-0.754683	0.450439	0.734858
hsa-miR-182-3p	6.74445	0.194745	0.259726	0.749812	0.453368	0.734858
hsa-miR-4687-5p	4.17473	-0.223164	0.297582	-0.749925	0.4533	0.734858
hsa-miR-4709-3p	1.31181	-0.247854	0.329939	-0.75121	0.452526	0.734858
hsa-miR-130b-3p	2857.85	-0.051818	0.0700047	-0.740208	0.459174	0.743206
hsa-miR-6818-3p	1.74475	0.245834	0.334291	0.73539	0.462102	0.746878
hsa-miR-561-3p	5.05361	0.218108	0.297744	0.732537	0.463841	0.747556
hsa-miR-4723-5p	0.508793	-0.215204	0.293737	-0.73264	0.463778	0.747556
hsa-miR-186-5p	29523.8	-0.0342786	0.047719	-0.718342	0.472546	0.751124
hsa-miR-4423-5p	2.13429	-0.237786	0.330008	-0.720545	0.47119	0.751124
hsa-miR-6513-5p	1.921	-0.237603	0.330843	-0.718173	0.472651	0.751124
hsa-miR-3139	3.60256	0.220558	0.306762	0.718989	0.472148	0.751124
hsa-miR-548ao-3p	1.52435	-0.239827	0.334136	-0.717754	0.472909	0.751124
hsa-miR-6855-3p	1.30394	-0.237847	0.331705	-0.717044	0.473347	0.751124
hsa-miR-548e-3p	162.615	-0.0880183	0.121318	-0.72552	0.468133	0.751124
hsa-miR-3159	2.72633	-0.22887	0.316818	-0.722401	0.470048	0.751124
hsa-miR-6880-3p	1.27082	0.241401	0.333512	0.723813	0.46918	0.751124
hsa-miR-6862-3p	1.02065	-0.234991	0.325294	-0.722395	0.470051	0.751124
hsa-miR-6806-3p	3.40439	0.222266	0.309541	0.718049	0.472727	0.751124
hsa-miR-4797-3p	8.87007	-0.170828	0.239505	-0.713254	0.475689	0.752347
hsa-miR-4804-3p	0.390688	0.204701	0.28644	0.714641	0.474831	0.752347
hsa-miR-6780a-3p	0.442908	0.197951	0.277797	0.712573	0.47611	0.752347
hsa-miR-598-5p	0.664546	0.223893	0.315152	0.710427	0.477439	0.752752
hsa-miR-3677-5p	1.25452	0.237155	0.334014	0.710014	0.477695	0.752752
hsa-miR-6892-5p	10.1421	0.174809	0.247616	0.705967	0.480209	0.753568
hsa-miR-4694-5p	2.94547	0.22374	0.316532	0.706848	0.479661	0.753568
hsa-miR-6793-5p	0.561775	-0.209931	0.296824	-0.707258	0.479406	0.753568
hsa-miR-4802-3p	6.42737	-0.185419	0.264124	-0.702013	0.482671	0.75534
hsa-miR-4764-5p	0.473459	-0.202842	0.288533	-0.703012	0.482048	0.75534
hsa-miR-6724-5p	0.469414	-0.19433	0.277596	-0.700046	0.483899	0.756217
hsa-miR-335-3p	6202.58	0.0565318	0.0809681	0.698198	0.485053	0.756977
hsa-miR-145-5p	1.08459	-0.230679	0.331639	-0.695571	0.486698	0.758498
hsa-miR-570-3p	2.64564	-0.220956	0.318675	-0.693361	0.488083	0.759613
hsa-miR-4484	1.46635	-0.231096	0.333847	-0.692221	0.488799	0.759683
hsa-miR-585-5p	91.9046	-0.0742882	0.107811	-0.689063	0.490784	0.761071
hsa-miR-6755-5p	0.938577	-0.21626	0.314028	-0.688663	0.491035	0.761071
hsa-miR-3939	11.6805	-0.149177	0.218116	-0.683937	0.494015	0.761604
hsa-miR-4473	12.5232	0.148483	0.217606	0.68235	0.495018	0.761604
hsa-miR-1915-3p	0.760992	-0.217655	0.319271	-0.681726	0.495412	0.761604
hsa-miR-4690-5p	0.943655	0.219416	0.32152	0.682435	0.494964	0.761604
hsa-miR-6793-3p	1.61847	-0.229552	0.33426	-0.686749	0.492241	0.761604
hsa-miR-6515-3p	0.778998	-0.215365	0.315557	-0.68249	0.494929	0.761604
hsa-miR-511-5p	0.986733	-0.222447	0.327052	-0.680157	0.496405	0.762096
hsa-miR-4694-3p	1.72592	-0.225603	0.332439	-0.67863	0.497372	0.762548
hsa-miR-5689	0.72262	0.215367	0.317881	0.677507	0.498084	0.762607
hsa-miR-4735-5p	0.397759	-0.186579	0.275824	-0.676441	0.498761	0.762612
hsa-miR-3124-5p	1.20511	-0.222676	0.330039	-0.674695	0.499869	0.763278
hsa-miR-6799-3p	1.15381	0.220431	0.327984	0.672079	0.501533	0.764788
hsa-miR-4654	2.08594	0.220222	0.329361	0.668635	0.503728	0.765046
hsa-miR-4727-3p	0.84349	-0.205663	0.307076	-0.669745	0.503021	0.765046
hsa-miR-185-3p	38.5626	-0.0919725	0.137364	-0.669555	0.503141	0.765046
hsa-miR-5683	0.948003	0.217048	0.325736	0.666332	0.505199	0.766252
hsa-miR-3664-3p	4.15038	0.194616	0.294555	0.660711	0.508798	0.76965
hsa-miR-200c-3p	24.305	0.113572	0.171861	0.660835	0.508718	0.76965
hsa-miR-4755-5p	0.683028	0.203239	0.308247	0.659338	0.509679	0.769955
hsa-miR-192-5p	10922.7	-0.0331574	0.0505039	-0.656532	0.511482	0.770624
hsa-miR-3165	1.26142	0.218302	0.332506	0.656533	0.511481	0.770624
hsa-miR-6510-3p	1.15782	0.217685	0.332505	0.654682	0.512673	0.771392
hsa-miR-1179	2.2979	-0.210537	0.323758	-0.650292	0.515504	0.774623
hsa-miR-3929	2.82275	-0.207486	0.321103	-0.646167	0.518171	0.7776
hsa-miR-6514-3p	0.436426	0.18247	0.283277	0.644139	0.519485	0.778541
hsa-miR-4443	0.460983	0.184591	0.287898	0.641166	0.521415	0.779595
hsa-miR-629-5p	74.821	-0.066462	0.103696	-0.640935	0.521565	0.779595
hsa-miR-4444	0.943846	-0.207972	0.327367	-0.635287	0.525242	0.783953
hsa-miR-589-5p	1732.58	-0.028908	0.0455724	-0.634332	0.525864	0.783953
hsa-miR-410-3p	9.81778	-0.139828	0.221184	-0.632178	0.527271	0.784497
hsa-miR-6802-3p	2.69245	-0.201369	0.318797	-0.631652	0.527614	0.784497
hsa-miR-20b-3p	1.70464	0.2088	0.331864	0.629174	0.529235	0.785876
hsa-miR-4677-3p	341.78	0.0493111	0.0789038	0.624953	0.532002	0.786868
hsa-miR-588	1.50839	-0.20742	0.332163	-0.624451	0.532332	0.786868
hsa-miR-3166	0.590921	0.191422	0.305385	0.626822	0.530776	0.786868
hsa-miR-484	4943.57	-0.0296121	0.0474615	-0.623918	0.532681	0.786868
hsa-miR-576-5p	252.063	-0.0492719	0.0791289	-0.622679	0.533496	0.787045
hsa-miR-3620-3p	10.9122	-0.135302	0.220154	-0.614579	0.538833	0.793885
hsa-miR-1304-5p	26.5836	-0.0937453	0.153322	-0.611426	0.540918	0.795283
hsa-miR-627-5p	17.7284	-0.108921	0.178261	-0.611021	0.541185	0.795283
hsa-miR-4688	0.727129	-0.183351	0.301178	-0.608781	0.54267	0.796431
hsa-miR-6750-3p	1.36489	0.202886	0.334504	0.606529	0.544164	0.797591
hsa-miR-664a-3p	89.5527	0.0564008	0.0933719	0.604044	0.545814	0.798926
hsa-miR-6852-3p	0.584901	-0.167944	0.278497	-0.603036	0.546485	0.798926
hsa-miR-6733-5p	0.946468	0.190642	0.321029	0.593846	0.552615	0.806846
hsa-miR-6727-5p	0.67993	0.183723	0.312118	0.588634	0.556107	0.8109
hsa-miR-491-5p	8.5891	0.135762	0.231418	0.586651	0.557438	0.811796
hsa-miR-1908-5p	55.3889	0.0690074	0.118116	0.584233	0.559064	0.812076
hsa-miR-6791-3p	1.53121	0.195438	0.334441	0.584372	0.55897	0.812076
hsa-miR-4665-5p	1.53703	-0.193995	0.333022	-0.58253	0.56021	0.812699
hsa-miR-3115	1.28755	0.1932	0.334035	0.578381	0.563007	0.812906
hsa-miR-3659	0.739135	0.182548	0.315113	0.57931	0.56238	0.812906
hsa-miR-5692c	0.636283	-0.175265	0.303194	-0.578062	0.563223	0.812906
hsa-miR-6818-5p	3.9697	0.169661	0.29196	0.581111	0.561165	0.812906
hsa-miR-139-5p	24.0982	0.091611	0.158985	0.576224	0.564464	0.813661
hsa-miR-185-5p	174.17	0.038929	0.0677562	0.574544	0.5656	0.814262
hsa-miR-942-3p	12.2101	0.123744	0.217439	0.569097	0.56929	0.818246
hsa-miR-346	11.6352	0.121526	0.21383	0.568329	0.569811	0.818246
hsa-miR-6854-3p	0.59829	-0.171195	0.30358	-0.563922	0.572807	0.821507
hsa-miR-7109-5p	0.617452	0.16604	0.296282	0.560412	0.575198	0.823893
hsa-miR-4753-3p	0.672852	-0.168239	0.303454	-0.554414	0.579295	0.825587
hsa-miR-4775	72.6723	0.0560043	0.101	0.554498	0.579238	0.825587
hsa-miR-3936	0.904022	0.181403	0.325613	0.557111	0.577452	0.825587
hsa-miR-6894-3p	3.68121	-0.175388	0.315347	-0.556173	0.578092	0.825587
hsa-miR-363-5p	0.388226	0.156615	0.283345	0.552738	0.580443	0.826184
hsa-miR-4677-5p	4.88831	-0.155849	0.283363	-0.549999	0.58232	0.827508
hsa-miR-1273c	0.550621	-0.165988	0.302208	-0.549249	0.582834	0.827508
hsa-miR-676-5p	1.14736	-0.180431	0.330445	-0.546023	0.58505	0.829615
hsa-miR-450b-5p	4.50036	-0.163184	0.300196	-0.543591	0.586723	0.830947
hsa-miR-6888-3p	1.37981	0.181421	0.334436	0.54247	0.587495	0.831
hsa-miR-4687-3p	0.46799	-0.148263	0.27584	-0.537496	0.590925	0.834532
hsa-miR-6772-3p	5.65439	0.149966	0.279415	0.536715	0.591464	0.834532
hsa-miR-6729-3p	0.730217	-0.167188	0.312738	-0.534593	0.592932	0.835562
hsa-miR-541-5p	0.504426	0.158226	0.298041	0.530885	0.595498	0.838136
hsa-miR-1226-5p	1.93021	-0.175304	0.332302	-0.527545	0.597815	0.840223
hsa-miR-6805-5p	0.832536	0.168406	0.319791	0.526611	0.598464	0.840223
hsa-miR-1245b-3p	0.780937	-0.157496	0.302606	-0.520465	0.60274	0.844134
hsa-miR-6777-5p	0.65717	0.155739	0.299072	0.520741	0.602547	0.844134
hsa-miR-653-5p	3.10385	0.164863	0.317783	0.518793	0.603905	0.844721
hsa-miR-4796-3p	0.67794	0.163147	0.315266	0.517489	0.604815	0.844951
hsa-miR-126-3p	100.355	-0.050246	0.0978038	-0.513743	0.607432	0.847561
hsa-miR-636	8.39487	-0.121126	0.237685	-0.509607	0.610327	0.849926
hsa-miR-1249-3p	24.3028	-0.0856669	0.168245	-0.509179	0.610627	0.849926
hsa-miR-4743-5p	1.48708	-0.168836	0.334449	-0.504818	0.613687	0.853138
hsa-miR-548al	6.24614	0.127287	0.255893	0.497421	0.618892	0.859319
hsa-miR-181b-3p	64.2942	-0.0543646	0.110678	-0.491196	0.623288	0.862253
hsa-miR-195-5p	22.6673	-0.0894445	0.181794	-0.492011	0.622711	0.862253
hsa-miR-125a-5p	57666.3	-0.0290271	0.0588377	-0.493343	0.621771	0.862253
hsa-miR-3131	0.564934	-0.145328	0.299387	-0.485419	0.627379	0.862646
hsa-miR-425-5p	2920.38	0.0304758	0.0626517	0.486433	0.62666	0.862646
hsa-miR-4672	0.822298	-0.15578	0.319978	-0.486845	0.626368	0.862646
hsa-miR-6758-3p	0.40177	0.137623	0.283297	0.485791	0.627115	0.862646
hsa-miR-6865-5p	0.682894	-0.1508	0.308293	-0.489145	0.624739	0.862646
hsa-miR-411-5p	4.75127	0.138174	0.289436	0.477392	0.633083	0.866291
hsa-miR-1276	34.6689	-0.0641088	0.133905	-0.478763	0.632107	0.866291
hsa-miR-6775-3p	9.49178	0.112546	0.235756	0.477385	0.633088	0.866291
hsa-miR-3187-5p	0.788082	-0.150358	0.314436	-0.478183	0.63252	0.866291
hsa-miR-4709-5p	2.03029	-0.158121	0.332377	-0.475729	0.634268	0.866858
hsa-miR-409-3p	3.318	-0.14931	0.31552	-0.473218	0.636057	0.868125
hsa-miR-6789-3p	1.23328	-0.151936	0.321707	-0.47228	0.636727	0.868125
hsa-miR-144-5p	1.56437	-0.157157	0.334452	-0.469895	0.63843	0.8694
hsa-miR-5581-3p	8.18115	0.113422	0.242567	0.467588	0.640079	0.8706
hsa-miR-6511a-3p	15.4011	-0.0975443	0.21032	-0.46379	0.642798	0.87325
hsa-miR-4747-3p	1.16244	-0.15279	0.330474	-0.462338	0.643839	0.873617
hsa-miR-4655-5p	0.671738	-0.129956	0.284519	-0.456757	0.647846	0.876391
hsa-miR-3157-3p	7.95613	-0.110904	0.242557	-0.457229	0.647506	0.876391
hsa-miR-6770-3p	10.5634	-0.100557	0.220395	-0.456258	0.648205	0.876391
hsa-miR-1262	9.97804	0.108325	0.239262	0.452746	0.650732	0.877713
hsa-miR-6786-3p	3.78621	-0.136118	0.300437	-0.453067	0.6505	0.877713
hsa-miR-3155a	4.61432	0.138368	0.308851	0.44801	0.654146	0.879178
hsa-miR-6764-3p	2.48832	-0.143607	0.319255	-0.449819	0.652841	0.879178
hsa-miR-6766-3p	0.394503	-0.123316	0.275036	-0.448364	0.65389	0.879178
hsa-miR-11399	1.5553	0.148931	0.334148	0.445703	0.655812	0.879331
hsa-miR-340-3p	124.131	-0.037823	0.0847913	-0.446071	0.655546	0.879331
hsa-miR-1272	1.60585	-0.146414	0.33187	-0.441179	0.659083	0.882673
hsa-miR-570-5p	0.40924	0.115997	0.266064	0.435975	0.662855	0.884724
hsa-miR-6720-5p	7.69322	0.109965	0.252308	0.435834	0.662957	0.884724
hsa-miR-6815-5p	0.842079	-0.140545	0.321974	-0.43651	0.662467	0.884724
hsa-miR-4667-5p	0.617323	-0.131422	0.303377	-0.433197	0.664872	0.885919
hsa-miR-5582-3p	3.09005	-0.137144	0.317233	-0.432314	0.665513	0.885919
hsa-miR-451a	23.6128	-0.0737346	0.170931	-0.431371	0.666198	0.885919
hsa-miR-586	2.21714	-0.14026	0.326377	-0.429748	0.667379	0.886449
hsa-miR-215-3p	0.451989	-0.119774	0.281107	-0.426079	0.67005	0.887915
hsa-miR-5685	0.646588	0.12939	0.302934	0.427123	0.66929	0.887915
hsa-miR-581	0.849126	0.134465	0.322426	0.417041	0.676648	0.895161
hsa-miR-3180-5p	2.23141	0.13568	0.326195	0.415946	0.67745	0.895161
hsa-miR-744-3p	72.3163	-0.0443486	0.106775	-0.415346	0.677889	0.895161
hsa-miR-221-3p	36537.2	0.0143844	0.0347317	0.414158	0.678759	0.895266
hsa-miR-4697-3p	0.609901	0.124216	0.302844	0.410164	0.681686	0.895998
hsa-miR-4763-5p	0.640176	0.128808	0.313153	0.411327	0.680833	0.895998
hsa-miR-532-3p	52.1672	-0.0507861	0.123718	-0.410501	0.681439	0.895998
hsa-miR-3911	0.715595	0.118586	0.292525	0.405388	0.685192	0.897483
hsa-miR-299-3p	0.884943	-0.128595	0.316407	-0.406424	0.684431	0.897483
hsa-miR-6820-3p	0.449477	0.117109	0.287516	0.407313	0.683778	0.897483
hsa-miR-10526-3p	6.03712	-0.109117	0.272565	-0.400334	0.688911	0.900272
hsa-miR-1266-3p	0.880394	0.126638	0.316231	0.400461	0.688817	0.900272
hsa-miR-584-3p	6.3049	-0.102375	0.26194	-0.390834	0.69592	0.901796
hsa-miR-3691-3p	1.8524	-0.130547	0.33102	-0.39438	0.693301	0.901796
hsa-miR-10398-3p	0.884053	0.127212	0.32419	0.392401	0.694762	0.901796
hsa-miR-3926	0.668733	-0.119644	0.30566	-0.39143	0.69548	0.901796
hsa-miR-4475	0.467816	-0.111431	0.284705	-0.391393	0.695507	0.901796
hsa-miR-5100	2.0485	-0.12871	0.329921	-0.390125	0.696444	0.901796
hsa-miR-3613-3p	40.835	-0.0493123	0.125369	-0.393337	0.694071	0.901796
hsa-miR-3199	4.98396	0.113818	0.287493	0.395899	0.69218	0.901796
hsa-miR-135b-3p	7.52304	0.0925421	0.249117	0.371481	0.710279	0.902448
hsa-miR-3125	0.470524	0.105328	0.284214	0.370594	0.71094	0.902448
hsa-miR-1285-3p	46.977	-0.048657	0.129299	-0.376313	0.706684	0.902448
hsa-miR-548ay-3p	4.55074	-0.109419	0.293062	-0.373364	0.708878	0.902448
hsa-miR-2115-3p	1.29617	-0.123249	0.333262	-0.369827	0.711511	0.902448
hsa-miR-129-1-3p	1.59433	-0.128057	0.334242	-0.383128	0.701625	0.902448
hsa-miR-6876-5p	1.31963	0.126876	0.334006	0.379861	0.704048	0.902448
hsa-miR-4479	3.14623	0.120039	0.319311	0.375932	0.706968	0.902448
hsa-miR-548f-5p	1.64674	0.125549	0.334328	0.375526	0.70727	0.902448
hsa-miR-548k	496.668	-0.0282537	0.0740946	-0.381319	0.702967	0.902448
hsa-miR-3657	0.527767	0.112162	0.299177	0.374901	0.707734	0.902448
hsa-miR-5586-5p	2.60992	-0.126444	0.329195	-0.384101	0.700904	0.902448
hsa-miR-3180	3.88627	-0.11007	0.298524	-0.368714	0.712341	0.902448
hsa-miR-195-3p	2.39005	0.124839	0.329008	0.379441	0.704361	0.902448
hsa-miR-4745-5p	3.22047	-0.117996	0.311626	-0.378647	0.70495	0.902448
hsa-miR-6804-5p	0.828773	0.117463	0.317621	0.369822	0.711515	0.902448
hsa-miR-4761-3p	2.98928	-0.120651	0.316358	-0.381375	0.702925	0.902448
hsa-miR-3200-5p	3.1547	0.116895	0.317656	0.367994	0.712878	0.902448
hsa-miR-4762-3p	0.474387	0.11509	0.301587	0.381613	0.702749	0.902448
hsa-miR-223-3p	0.596582	-0.110937	0.287228	-0.386235	0.699323	0.902448
hsa-miR-6804-3p	0.902038	-0.119216	0.325931	-0.365771	0.714536	0.903537
hsa-miR-548q	0.421068	0.102844	0.283038	0.363356	0.716339	0.9038
hsa-miR-18b-3p	1.91445	-0.121691	0.334014	-0.364328	0.715613	0.9038
hsa-miR-1287-3p	1.02561	-0.11797	0.325981	-0.361894	0.717432	0.904171
hsa-miR-6840-3p	0.803637	-0.111825	0.312704	-0.357608	0.720637	0.907202
hsa-miR-6516-5p	5.80893	0.0931098	0.262583	0.354592	0.722895	0.909034
hsa-miR-1243	4.57443	-0.103631	0.296279	-0.349776	0.726507	0.910702
hsa-miR-320e	1.26874	0.112471	0.321012	0.350365	0.726065	0.910702
hsa-miR-1914-3p	0.490918	0.100227	0.286683	0.349609	0.726632	0.910702
hsa-miR-194-5p	285.603	-0.0240204	0.0703577	-0.341404	0.732799	0.915393
hsa-miR-3127-3p	1.95789	0.113784	0.332748	0.341952	0.732387	0.915393
hsa-miR-6847-5p	1.95174	0.114567	0.334496	0.342508	0.731969	0.915393
hsa-miR-30a-5p	537714	0.0243321	0.0717695	0.339031	0.734587	0.916615
hsa-miR-3140-3p	3.76861	-0.102928	0.305809	-0.336575	0.736437	0.916905
hsa-miR-491-3p	5.29381	0.0980799	0.290911	0.337147	0.736006	0.916905
hsa-miR-1256	0.950138	0.108099	0.330104	0.32747	0.743312	0.917336
hsa-miR-5699-3p	24.3431	-0.0555756	0.171258	-0.324514	0.745549	0.917336
hsa-miR-6746-5p	0.411224	0.0906916	0.278345	0.325824	0.744557	0.917336
hsa-miR-8072	0.546422	-0.0968995	0.2961	-0.327253	0.743476	0.917336
hsa-miR-5580-5p	0.926715	0.10842	0.326982	0.331578	0.740208	0.917336
hsa-miR-127-3p	0.878849	-0.0989169	0.305999	-0.323259	0.746499	0.917336
hsa-miR-495-3p	0.521317	-0.0913365	0.275935	-0.331007	0.740639	0.917336
hsa-miR-549a-5p	0.746686	-0.0990994	0.306101	-0.323748	0.746129	0.917336
hsa-miR-4522	0.434099	-0.0902162	0.277997	-0.324522	0.745543	0.917336
hsa-miR-3064-5p	1.29273	-0.109055	0.333529	-0.326972	0.743689	0.917336
hsa-miR-3617-5p	4.0634	0.0979931	0.293793	0.333545	0.738723	0.917336
hsa-miR-676-3p	4.13473	0.0972442	0.293849	0.330932	0.740696	0.917336
hsa-miR-4804-5p	4.83789	-0.0914734	0.285526	-0.320368	0.748689	0.91903
hsa-miR-6762-3p	6.66961	-0.0832497	0.261384	-0.318496	0.750109	0.919776
hsa-miR-7111-3p	0.537337	-0.0882494	0.27913	-0.316159	0.751881	0.919959
hsa-miR-4758-3p	0.770433	-0.0979437	0.30974	-0.316213	0.751841	0.919959
hsa-miR-190b-5p	15.4077	0.0607579	0.198869	0.305518	0.759972	0.923597
hsa-miR-5092	2.54822	-0.0989339	0.322073	-0.307178	0.758708	0.923597
hsa-miR-15b-5p	4160.93	0.0124515	0.0411476	0.302604	0.762191	0.923597
hsa-miR-6829-3p	0.60325	-0.0898871	0.29511	-0.304589	0.76068	0.923597
hsa-miR-4636	6.26398	-0.0816722	0.264443	-0.308846	0.757439	0.923597
hsa-miR-4661-3p	3.51512	-0.0975479	0.313977	-0.310685	0.75604	0.923597
hsa-miR-365b-3p	423.834	0.0179312	0.0580919	0.308669	0.757574	0.923597
hsa-miR-4750-5p	1.21864	-0.097821	0.322833	-0.303008	0.761884	0.923597
hsa-miR-3197	0.573047	0.0903769	0.295531	0.305812	0.759748	0.923597
hsa-miR-6751-5p	0.556838	-0.0890012	0.295876	-0.300806	0.763562	0.924109
hsa-miR-627-3p	6.61045	-0.076538	0.255203	-0.29991	0.764245	0.924109
hsa-miR-6853-3p	3.0364	-0.0953145	0.319867	-0.297981	0.765717	0.924902
hsa-miR-548s	16.3413	0.0513744	0.183046	0.280665	0.778968	0.934991
hsa-miR-135a-3p	0.592795	-0.0867572	0.30919	-0.280595	0.779021	0.934991
hsa-miR-449a	2.93125	0.0909134	0.321655	0.282642	0.777451	0.934991
hsa-miR-5189-5p	2.11497	-0.0921943	0.328222	-0.280891	0.778794	0.934991
hsa-miR-3614-5p	1.96508	-0.0933646	0.330325	-0.282645	0.777449	0.934991
hsa-miR-500b-3p	4.52432	0.0844155	0.300846	0.280594	0.779022	0.934991
hsa-miR-6827-5p	0.397826	0.0770328	0.27588	0.279226	0.780071	0.93526
hsa-miR-6812-3p	4.45031	-0.0822226	0.296794	-0.277036	0.781752	0.936285
hsa-miR-6814-3p	0.733959	0.0856884	0.311328	0.275235	0.783136	0.936951
hsa-miR-378h	0.750697	-0.0852523	0.314903	-0.270726	0.786602	0.939115
hsa-miR-6803-3p	5.98432	0.0733797	0.27038	0.271394	0.786088	0.939115
hsa-miR-664a-5p	15.2903	-0.0593236	0.221129	-0.268276	0.788487	0.940375
hsa-miR-4682	7.07043	0.0699911	0.262756	0.266373	0.789952	0.941131
hsa-miR-3680-5p	0.436993	0.0765763	0.292637	0.261677	0.793571	0.942469
hsa-miR-4722-5p	1.30259	-0.0854446	0.325603	-0.262419	0.792998	0.942469
hsa-miR-4731-3p	2.8093	-0.0825441	0.31539	-0.261721	0.793537	0.942469
hsa-miR-3116	3.28417	0.0844028	0.325795	0.259067	0.795583	0.94294
hsa-miR-6743-3p	1.14309	-0.0861415	0.332586	-0.259005	0.795631	0.94294
hsa-miR-3194-5p	7.40579	-0.0654226	0.255879	-0.255678	0.7982	0.944995
hsa-miR-199a-5p	0.788891	-0.0792894	0.312766	-0.25351	0.799874	0.945046
hsa-miR-4707-5p	1.1006	-0.0827121	0.326329	-0.253462	0.799911	0.945046
hsa-miR-4769-3p	0.455885	0.0720119	0.287055	0.250864	0.801919	0.946432
hsa-miR-6514-5p	3.13864	-0.0786621	0.31528	-0.249499	0.802975	0.946691
hsa-miR-6509-5p	0.755495	0.0779339	0.313849	0.248317	0.803889	0.946784
hsa-miR-6734-3p	0.57861	0.0692143	0.304453	0.22734	0.82016	0.947401
hsa-miR-4424	0.852909	0.0728631	0.301046	0.242033	0.808754	0.947401
hsa-miR-5008-3p	3.47004	0.0542435	0.307774	0.176245	0.860102	0.947401
hsa-miR-6742-3p	4.87634	0.0644024	0.280214	0.229833	0.818222	0.947401
hsa-miR-4671-5p	2.54681	-0.0647101	0.328572	-0.196943	0.843872	0.947401
hsa-miR-1537-5p	0.611568	-0.0560396	0.302776	-0.185086	0.853162	0.947401
hsa-miR-217-3p	3.48745	0.0669461	0.312123	0.214486	0.830168	0.947401
hsa-miR-5000-5p	0.921548	-0.066483	0.319037	-0.208386	0.834927	0.947401
hsa-miR-9986	1.92105	-0.058345	0.33422	-0.174571	0.861417	0.947401
hsa-miR-3128	2.14112	-0.0694439	0.327372	-0.212126	0.832009	0.947401
hsa-miR-4795-5p	0.458189	-0.0542676	0.288143	-0.188336	0.850613	0.947401
hsa-miR-5002-3p	0.4074	-0.0521302	0.265845	-0.196093	0.844538	0.947401
hsa-miR-576-3p	15.5694	0.0406925	0.195732	0.207899	0.835308	0.947401
hsa-miR-887-5p	72.2654	-0.022671	0.110375	-0.2054	0.83726	0.947401
hsa-miR-579-5p	6.096	0.0634541	0.271593	0.233637	0.815267	0.947401
hsa-miR-548p	3.00521	0.0778981	0.316138	0.246405	0.805368	0.947401
hsa-miR-3691-5p	19.6035	-0.0415479	0.194635	-0.213466	0.830964	0.947401
hsa-miR-877-3p	5.99324	0.0477929	0.272004	0.175707	0.860524	0.947401
hsa-miR-6873-3p	0.609437	-0.054269	0.304545	-0.178197	0.858568	0.947401
hsa-miR-4647	2.93991	0.0627032	0.326154	0.19225	0.847546	0.947401
hsa-miR-339-3p	799.245	0.0120886	0.05721	0.211302	0.832652	0.947401
hsa-miR-3146	0.47765	0.0494763	0.281785	0.175582	0.860622	0.947401
hsa-miR-489-3p	0.674321	-0.0544512	0.306796	-0.177483	0.859129	0.947401
hsa-miR-96-3p	1.3138	-0.075464	0.330459	-0.228361	0.819365	0.947401
hsa-miR-4286	1.18351	0.0570304	0.331288	0.172148	0.863321	0.947401
hsa-miR-6850-5p	0.89739	-0.0555652	0.321728	-0.172708	0.862881	0.947401
hsa-miR-4474-3p	4.35111	0.0683371	0.297203	0.229934	0.818143	0.947401
hsa-miR-455-3p	122.443	0.0186088	0.0903191	0.206034	0.836764	0.947401
hsa-miR-3155b	8.29298	0.0481833	0.244754	0.196864	0.843934	0.947401
hsa-miR-1915-5p	1.04128	0.0705041	0.325399	0.21667	0.828466	0.947401
hsa-miR-7151-5p	0.842823	0.0601744	0.322384	0.186654	0.851932	0.947401
hsa-miR-146b-3p	10.5825	-0.0432083	0.221567	-0.195012	0.845383	0.947401
hsa-miR-129-2-3p	9.71825	-0.0515484	0.220359	-0.23393	0.81504	0.947401
hsa-miR-192-3p	2.22122	-0.0596809	0.333767	-0.17881	0.858087	0.947401
hsa-miR-6751-3p	0.488962	0.0651493	0.295863	0.220201	0.825715	0.947401
hsa-miR-3164	0.399135	-0.0432676	0.250072	-0.173021	0.862635	0.947401
hsa-miR-326	56.3454	0.0217275	0.121839	0.17833	0.858464	0.947401
hsa-miR-5579-5p	6.45962	0.0650787	0.285662	0.227817	0.819788	0.947401
hsa-miR-7851-3p	0.69357	0.0702556	0.312814	0.224592	0.822296	0.947401
hsa-miR-615-3p	0.603381	0.049982	0.290828	0.171861	0.863547	0.947401
hsa-miR-1252-5p	8.07549	0.0566763	0.236545	0.2396	0.81064	0.947401
hsa-miR-331-3p	1291.89	-0.011353	0.060994	-0.186133	0.852341	0.947401
hsa-miR-2276-3p	3.49124	-0.0579011	0.302756	-0.191247	0.848332	0.947401
hsa-miR-208b-3p	1.34195	-0.0789655	0.334037	-0.236398	0.813124	0.947401
hsa-miR-342-3p	607.325	0.0128834	0.0656879	0.19613	0.844508	0.947401
hsa-miR-376c-3p	0.751596	0.0711082	0.313353	0.226927	0.820481	0.947401
hsa-miR-1268a	0.653813	0.0546652	0.305457	0.178962	0.857967	0.947401
hsa-miR-629-3p	7.71763	0.046282	0.242765	0.190645	0.848804	0.947401
hsa-miR-6882-5p	2.43961	-0.0650217	0.332577	-0.195509	0.844995	0.947401
hsa-miR-3175	4.20863	0.0614671	0.311589	0.19727	0.843616	0.947401
hsa-miR-4714-5p	0.906144	0.0657062	0.315606	0.208191	0.83508	0.947401
hsa-miR-4714-3p	3.51996	0.0620968	0.310525	0.199974	0.841501	0.947401
hsa-miR-6859-3p	0.730708	-0.0577654	0.319575	-0.180757	0.856558	0.947401
hsa-miR-3181	5.40325	-0.0502889	0.267147	-0.188245	0.850685	0.947401
hsa-miR-3183	1.26861	-0.0614337	0.330552	-0.185852	0.852561	0.947401
hsa-miR-4733-3p	0.417519	0.0649101	0.276817	0.234488	0.814606	0.947401
hsa-miR-6779-5p	0.912737	-0.0668375	0.324011	-0.206282	0.836571	0.947401
hsa-miR-6866-3p	0.504296	-0.0608971	0.285962	-0.212955	0.831362	0.947401
hsa-miR-10a-3p	0.875101	-0.05441	0.283481	-0.191935	0.847793	0.947401
hsa-miR-4740-5p	0.40497	-0.0576459	0.291598	-0.19769	0.843288	0.947401
hsa-miR-6515-5p	1.87816	0.0801419	0.333734	0.240137	0.810224	0.947401
hsa-miR-6869-5p	0.798559	-0.0736088	0.317066	-0.232156	0.816417	0.947401
hsa-miR-1257	0.662514	0.0640395	0.305695	0.209489	0.834067	0.947401
hsa-miR-6130	4.4578	0.0272801	0.15901	0.171562	0.863782	0.947401
hsa-miR-548am-3p	0.418926	-0.0502101	0.27574	-0.182092	0.85551	0.947401
hsa-miR-362-3p	2.89209	-0.056559	0.326008	-0.17349	0.862267	0.947401
hsa-miR-98-3p	379.063	-0.0100941	0.0567813	-0.177772	0.858902	0.947401
hsa-miR-766-3p	41.0205	0.0308715	0.128861	0.239572	0.810662	0.947401
hsa-miR-363-3p	763.711	0.00985399	0.0442825	0.222526	0.823905	0.947401
hsa-miR-106a-3p	0.761976	0.0546249	0.316724	0.172468	0.863069	0.947401
hsa-miR-664b-3p	2.93321	0.0758316	0.31478	0.240904	0.80963	0.947401
hsa-miR-2277-3p	22.3141	0.027404	0.163775	0.167327	0.867113	0.950017
hsa-miR-2116-5p	12.2203	0.0348122	0.209211	0.166397	0.867845	0.950017
hsa-miR-6872-5p	0.405973	-0.0431538	0.263412	-0.163826	0.869868	0.951313
hsa-miR-4485-3p	3.92802	-0.0511526	0.323778	-0.157987	0.874467	0.9545
hsa-miR-618	1.29624	-0.0529303	0.334251	-0.158355	0.874177	0.9545
hsa-miR-4510	22.3037	0.0330272	0.213242	0.154881	0.876915	0.956251
hsa-miR-3922-3p	16.3784	-0.028822	0.191077	-0.15084	0.880102	0.958804
hsa-miR-6820-5p	2.64151	-0.0467433	0.319262	-0.14641	0.883597	0.961687
hsa-miR-7110-3p	0.749219	0.0439491	0.309074	0.142196	0.886925	0.961856
hsa-miR-3684	6.10103	-0.0370419	0.264961	-0.139802	0.888817	0.961856
hsa-miR-3912-3p	16.3192	-0.0269964	0.18782	-0.143735	0.885709	0.961856
hsa-miR-3145-5p	1.13066	0.0461475	0.329921	0.139875	0.888759	0.961856
hsa-miR-10527-5p	13.2629	0.029574	0.207266	0.142686	0.886538	0.961856
hsa-miR-6858-5p	0.579288	-0.0421278	0.301422	-0.139764	0.888847	0.961856
hsa-miR-6770-5p	0.578027	0.0406082	0.298879	0.135868	0.891925	0.963509
hsa-miR-548at-5p	4.68554	-0.0390115	0.287527	-0.135679	0.892075	0.963509
hsa-miR-199a-3p	9.15338	-0.0284209	0.223425	-0.127205	0.898778	0.969824
hsa-miR-26b-5p	13848.1	0.00512685	0.0436755	0.117385	0.906555	0.969834
hsa-miR-3135a	1.5294	-0.038844	0.333752	-0.116386	0.907347	0.969834
hsa-miR-548ab	5.67634	0.0318314	0.270317	0.117756	0.906261	0.969834
hsa-miR-548i	4.779	0.0354575	0.283821	0.124929	0.90058	0.969834
hsa-miR-583	8.24521	0.0300834	0.248466	0.121076	0.903631	0.969834
hsa-miR-1229-3p	11.3412	-0.0258024	0.212486	-0.121431	0.90335	0.969834
hsa-miR-5587-3p	7.86423	-0.0302048	0.25521	-0.118353	0.905788	0.969834
hsa-miR-212-5p	23.6866	-0.025303	0.205872	-0.122906	0.902181	0.969834
hsa-miR-6800-3p	1.94025	0.0410656	0.332283	0.123586	0.901643	0.969834
hsa-miR-98-5p	19668.6	0.00503192	0.0424958	0.11841	0.905743	0.969834
hsa-miR-4684-3p	1.62981	0.0378571	0.334005	0.113343	0.909758	0.971495
hsa-miR-6730-3p	0.938542	-0.0354323	0.330029	-0.107361	0.914502	0.971832
hsa-miR-92b-5p	59.9232	-0.0108695	0.11194	-0.0971015	0.922646	0.971832
hsa-miR-191-5p	107897	0.00503201	0.051046	0.0985779	0.921473	0.971832
hsa-miR-6529-5p	3.89556	0.0299582	0.303036	0.0988602	0.921249	0.971832
hsa-miR-602	0.472017	0.0293011	0.2879	0.101775	0.918935	0.971832
hsa-miR-4482-3p	3.19442	0.0321805	0.312721	0.102905	0.918038	0.971832
hsa-miR-3944-5p	0.935502	0.0302252	0.311169	0.0971345	0.92262	0.971832
hsa-miR-616-3p	2.04216	-0.0335001	0.332539	-0.10074	0.919757	0.971832
hsa-miR-422a	0.897612	-0.0318024	0.326562	-0.0973854	0.92242	0.971832
hsa-miR-6859-5p	1.05207	0.031779	0.328531	0.0967307	0.92294	0.971832
hsa-miR-5587-5p	3.13948	0.0306031	0.315473	0.0970069	0.922721	0.971832
hsa-miR-132-5p	53.2363	-0.0136692	0.127856	-0.106911	0.91486	0.971832
hsa-miR-6790-3p	0.750468	-0.0313448	0.321113	-0.0976132	0.922239	0.971832
hsa-miR-1292-3p	0.838479	-0.0331124	0.323889	-0.102234	0.918571	0.971832
hsa-miR-3928-5p	3.20529	0.0327146	0.313436	0.104374	0.916872	0.971832
hsa-miR-760	20.2679	0.0168256	0.176611	0.0952692	0.924101	0.972151
hsa-miR-10523-5p	10.4806	-0.0247606	0.272208	-0.0909622	0.927523	0.974159
hsa-miR-34c-3p	9.71204	-0.0207851	0.229158	-0.0907022	0.927729	0.974159
hsa-miR-6872-3p	0.844602	-0.0282789	0.324917	-0.0870342	0.930644	0.975412
hsa-miR-4797-5p	5.30592	0.0244733	0.278753	0.0877957	0.930039	0.975412
hsa-miR-4467	0.523798	-0.0252518	0.297103	-0.0849935	0.932267	0.976209
hsa-miR-10b-5p	110.627	-0.00893769	0.109499	-0.0816231	0.934946	0.97737
hsa-miR-6851-3p	0.510297	0.0222568	0.283188	0.0785938	0.937356	0.97737
hsa-miR-6781-3p	0.744571	-0.0253342	0.31636	-0.0800804	0.936173	0.97737
hsa-miR-3064-3p	1.03537	0.0254494	0.32554	0.0781758	0.937688	0.97737
hsa-miR-6868-3p	4.87254	0.0230123	0.284781	0.0808069	0.935596	0.97737
hsa-miR-7155-5p	0.869826	0.0247196	0.320957	0.0770183	0.938609	0.97743
hsa-miR-612	0.425243	0.0209454	0.284368	0.073656	0.941284	0.978417
hsa-miR-4999-5p	2.19657	0.0244407	0.330963	0.0738473	0.941132	0.978417
hsa-miR-4768-5p	11.8284	-0.01553	0.222208	-0.0698894	0.944282	0.980634
hsa-miR-4689	0.640064	-0.0198287	0.308271	-0.0643221	0.948714	0.984334
hsa-miR-3944-3p	5.02381	0.0168486	0.27751	0.0607137	0.951587	0.986412
hsa-miR-3163	0.79296	0.017879	0.320917	0.0557122	0.955571	0.986694
hsa-miR-328-5p	0.440524	-0.0145531	0.276046	-0.05272	0.957955	0.986694
hsa-miR-6784-3p	12.2376	0.0137357	0.251864	0.0545362	0.956508	0.986694
hsa-miR-6787-5p	1.45703	-0.0181013	0.334539	-0.0541081	0.956849	0.986694
hsa-miR-6885-3p	1.09365	-0.0172069	0.323385	-0.0532087	0.957566	0.986694
hsa-miR-296-3p	104.502	0.00481768	0.0856796	0.056229	0.955159	0.986694
hsa-miR-6819-3p	16.6531	-0.0103785	0.192098	-0.0540274	0.956913	0.986694
hsa-miR-6827-3p	3.02408	0.0159087	0.31163	0.0510498	0.959286	0.987167
hsa-miR-6513-3p	4.297	-0.0144263	0.30428	-0.0474114	0.962185	0.988355
hsa-miR-183-3p	124.753	-0.0038219	0.0798574	-0.0478591	0.961829	0.988355
hsa-miR-4638-3p	1.50259	-0.0149044	0.334538	-0.0445521	0.964464	0.988903
hsa-miR-4726-5p	2.01263	0.0150105	0.330759	0.0453819	0.963803	0.988903
hsa-miR-3916	1.15019	-0.0132565	0.332092	-0.039918	0.968158	0.991242
hsa-miR-466	0.441019	0.0106107	0.276331	0.0383985	0.96937	0.991242
hsa-miR-6129	0.969776	0.00775049	0.201634	0.0384384	0.969338	0.991242
hsa-miR-12133	0.528619	-0.0101793	0.299153	-0.0340272	0.972855	0.993759
hsa-miR-577	507.719	0.00342789	0.103524	0.033112	0.973585	0.993759
hsa-miR-605-5p	3.87342	0.00949599	0.306369	0.0309952	0.975273	0.993856
hsa-miR-548l	8.74537	-0.00718636	0.237019	-0.0303198	0.975812	0.993856
hsa-let-7c-5p	1408.49	-0.00569224	0.191709	-0.029692	0.976313	0.993856
hsa-miR-4799-5p	2.31141	-0.00870589	0.324761	-0.0268071	0.978614	0.994151
hsa-miR-610	1.9064	-0.00868134	0.333531	-0.0260286	0.979235	0.994151
hsa-miR-5010-5p	0.539118	0.00798213	0.302678	0.0263717	0.978961	0.994151
hsa-miR-3138	3.79115	-0.00479294	0.309009	-0.0155107	0.987625	0.997072
hsa-miR-4449	1.83785	0.00328016	0.334539	0.009805	0.992177	0.997072
hsa-miR-1236-3p	0.592923	0.00276671	0.298312	0.00927457	0.9926	0.997072
hsa-miR-3934-5p	26.5999	0.00242504	0.145478	0.0166695	0.9867	0.997072
hsa-miR-183-5p	8413.53	-0.000951493	0.0596027	-0.0159639	0.987263	0.997072
hsa-miR-199b-3p	3.71387	0.00546408	0.310486	0.0175985	0.985959	0.997072
hsa-miR-6855-5p	0.400931	0.00427052	0.284982	0.0149852	0.988044	0.997072
hsa-miR-6757-3p	0.390311	0.00254228	0.26434	0.00961747	0.992326	0.997072
hsa-miR-320d	3.89969	-0.00270051	0.29401	-0.00918507	0.992671	0.997072
hsa-miR-3617-3p	1.4754	0.00328669	0.334014	0.00983998	0.992149	0.997072
hsa-miR-660-3p	2.04129	0.00508656	0.329474	0.0154384	0.987682	0.997072
hsa-miR-452-3p	150.148	-0.000797253	0.0856271	-0.00931076	0.992571	0.997072
hsa-miR-3938	18.1258	-0.00128487	0.190432	-0.00674713	0.994617	0.997257
hsa-miR-500a-5p	10.2602	0.00156066	0.225313	0.0069266	0.994473	0.997257
hsa-miR-6783-5p	1.03661	-0.00168783	0.328208	-0.00514258	0.995897	0.997658
hsa-miR-7703	5.14043	0.00069393	0.289493	0.00239706	0.998087	0.998087
hsa-miR-99a-5p	631.856	-0.000928472	0.300941	-0.00308523	0.997538	0.998087
hsa-miR-6726-5p	0.0576154	-0.0269882	0.140393	-0.192233	0.84756	NA
hsa-miR-6727-3p	0.152386	0.0708542	0.202099	0.350591	0.725895	NA
hsa-miR-6808-3p	0.311202	0.221539	0.257991	0.858709	0.390501	NA
hsa-miR-6808-5p	0	NA	NA	NA	NA	NA
hsa-miR-4251	0	NA	NA	NA	NA	NA
hsa-miR-4252	0	NA	NA	NA	NA	NA
hsa-miR-6728-3p	0.245247	-0.232407	0.238809	-0.973193	0.330458	NA
hsa-miR-6729-5p	0.0647387	-0.012627	0.142766	-0.0884451	0.929523	NA
hsa-miR-7846-3p	0	NA	NA	NA	NA	NA
hsa-miR-4632-5p	0	NA	NA	NA	NA	NA
hsa-miR-4632-3p	0	NA	NA	NA	NA	NA
hsa-miR-3675-3p	0	NA	NA	NA	NA	NA
hsa-miR-3675-5p	0	NA	NA	NA	NA	NA
hsa-miR-3972	0	NA	NA	NA	NA	NA
hsa-miR-4695-5p	0.225839	-0.138961	0.215364	-0.645238	0.518773	NA
hsa-miR-1290	0	NA	NA	NA	NA	NA
hsa-miR-6084	0.16818	0.0381432	0.203528	0.18741	0.851339	NA
hsa-miR-4418	0	NA	NA	NA	NA	NA
hsa-miR-6127	0	NA	NA	NA	NA	NA
hsa-miR-4684-5p	0.185016	0.0914596	0.226754	0.403343	0.686696	NA
hsa-miR-4253	0	NA	NA	NA	NA	NA
hsa-miR-378f	0.0647387	-0.012627	0.142766	-0.0884451	0.929523	NA
hsa-miR-6731-3p	0	NA	NA	NA	NA	NA
hsa-miR-6731-5p	0	NA	NA	NA	NA	NA
hsa-miR-4425	0.0311813	0.00260926	0.140393	0.0185854	0.985172	NA
hsa-miR-4420	0	NA	NA	NA	NA	NA
hsa-miR-4254	0.368458	0.0395006	0.149416	0.264367	0.791497	NA
hsa-miR-5585-3p	0	NA	NA	NA	NA	NA
hsa-miR-552-3p	0	NA	NA	NA	NA	NA
hsa-miR-552-5p	0	NA	NA	NA	NA	NA
hsa-miR-4255	0	NA	NA	NA	NA	NA
hsa-miR-6732-5p	0.0450267	0.00260926	0.140393	0.0185854	0.985172	NA
hsa-miR-5581-5p	0.0970194	0.0413901	0.158053	0.261874	0.793418	NA
hsa-miR-6079	0	NA	NA	NA	NA	NA
hsa-miR-5584-5p	0	NA	NA	NA	NA	NA
hsa-miR-6500-5p	0.0775325	-0.0140525	0.150182	-0.0935699	0.925451	NA
hsa-miR-6500-3p	0.312759	-0.344723	0.249277	-1.38289	0.166698	NA
hsa-miR-761	0	NA	NA	NA	NA	NA
hsa-miR-4781-5p	0.220556	-0.208791	0.215012	-0.971067	0.331515	NA
hsa-miR-4422	0.145882	0.00560766	0.200011	0.0280368	0.977633	NA
hsa-miR-4711-3p	0.0731585	-0.0269882	0.140393	-0.192233	0.84756	NA
hsa-miR-4711-5p	0.0322344	-0.0269882	0.140393	-0.192233	0.84756	NA
hsa-miR-12132	0.332099	0.00867436	0.24722	0.0350877	0.97201	NA
hsa-miR-6068	0	NA	NA	NA	NA	NA
hsa-miR-4794	0.0325042	0.00260926	0.140393	0.0185854	0.985172	NA
hsa-miR-3671	0	NA	NA	NA	NA	NA
hsa-miR-3117-5p	0	NA	NA	NA	NA	NA
hsa-miR-7156-3p	0	NA	NA	NA	NA	NA
hsa-miR-7856-5p	0	NA	NA	NA	NA	NA
hsa-miR-2682-3p	0.165551	0.132031	0.224371	0.588449	0.556231	NA
hsa-miR-2682-5p	0.358351	0.04239	0.257592	0.164562	0.869288	NA
hsa-miR-137-3p	0.209049	0.112709	0.249745	0.451296	0.651777	NA
hsa-miR-137-5p	0.0587581	-0.0269882	0.140393	-0.192233	0.84756	NA
hsa-miR-553	0	NA	NA	NA	NA	NA
hsa-miR-7852-3p	0	NA	NA	NA	NA	NA
hsa-miR-4256	0	NA	NA	NA	NA	NA
hsa-miR-548ac	0.140016	-0.0484037	0.15052	-0.321576	0.747774	NA
hsa-miR-6736-3p	0.0322344	-0.0269882	0.140393	-0.192233	0.84756	NA
hsa-miR-6736-5p	0	NA	NA	NA	NA	NA
hsa-miR-6077	0	NA	NA	NA	NA	NA
hsa-miR-5087	0.18944	-0.0659333	0.211637	-0.31154	0.75539	NA
hsa-miR-6878-5p	0.0576154	-0.0269882	0.140393	-0.192233	0.84756	NA
hsa-miR-6878-3p	0.0311813	0.00260926	0.140393	0.0185854	0.985172	NA
hsa-miR-4257	0	NA	NA	NA	NA	NA
hsa-miR-554	0	NA	NA	NA	NA	NA
hsa-miR-8083	0	NA	NA	NA	NA	NA
hsa-miR-6737-5p	0	NA	NA	NA	NA	NA
hsa-miR-5698	0.130818	-0.0464527	0.147623	-0.314671	0.753012	NA
hsa-miR-190b-3p	0	NA	NA	NA	NA	NA
hsa-miR-4258	0	NA	NA	NA	NA	NA
hsa-miR-555	0	NA	NA	NA	NA	NA
hsa-miR-6738-3p	0.344805	0.177091	0.274922	0.644149	0.519479	NA
hsa-miR-6738-5p	0.0946202	0.0408077	0.157007	0.25991	0.794933	NA
hsa-miR-4259	0	NA	NA	NA	NA	NA
hsa-miR-5187-5p	0.106407	0.0590439	0.186218	0.317068	0.751192	NA
hsa-miR-5187-3p	0.0311813	0.00260926	0.140393	0.0185854	0.985172	NA
hsa-miR-3658	0	NA	NA	NA	NA	NA
hsa-miR-921	0	NA	NA	NA	NA	NA
hsa-miR-1255b-5p	0.160062	-0.0212137	0.181861	-0.116648	0.907139	NA
hsa-miR-1255b-2-3p	0	NA	NA	NA	NA	NA
hsa-miR-557	0	NA	NA	NA	NA	NA
hsa-miR-3119	0	NA	NA	NA	NA	NA
hsa-miR-1295a	0	NA	NA	NA	NA	NA
hsa-miR-1295b-5p	0	NA	NA	NA	NA	NA
hsa-miR-1295b-3p	0	NA	NA	NA	NA	NA
hsa-miR-214-3p	0	NA	NA	NA	NA	NA
hsa-miR-214-5p	0	NA	NA	NA	NA	NA
hsa-miR-3120-5p	0	NA	NA	NA	NA	NA
hsa-miR-3120-3p	0	NA	NA	NA	NA	NA
hsa-miR-12116	0	NA	NA	NA	NA	NA
hsa-miR-3121-5p	0	NA	NA	NA	NA	NA
hsa-miR-4426	0.0867487	0.00260926	0.140393	0.0185854	0.985172	NA
hsa-miR-4735-3p	0.165426	0.073307	0.205165	0.357308	0.720862	NA
hsa-miR-5191	0.238728	-0.17691	0.237195	-0.745843	0.455762	NA
hsa-miR-1231	0.25605	-0.0410207	0.242359	-0.169256	0.865595	NA
hsa-miR-6739-5p	0.0429684	0.00260926	0.140393	0.0185854	0.985172	NA
hsa-miR-6740-5p	0.0775556	0.0200722	0.150195	0.133641	0.893686	NA
hsa-miR-6740-3p	0.357255	-0.0928675	0.250361	-0.370935	0.710686	NA
hsa-miR-6769b-5p	0	NA	NA	NA	NA	NA
hsa-miR-205-3p	0	NA	NA	NA	NA	NA
hsa-miR-4260	0	NA	NA	NA	NA	NA
hsa-miR-6741-5p	0.104056	-0.0166651	0.162691	-0.102434	0.918412	NA
hsa-miR-3620-5p	0.230665	0.0144431	0.235506	0.0613279	0.951098	NA
hsa-miR-6742-5p	0.045298	0.00260926	0.140393	0.0185854	0.985172	NA
hsa-miR-4666a-5p	0.325104	-0.350937	0.260904	-1.34508	0.178599	NA
hsa-miR-4666a-3p	0.137782	-0.0883687	0.173044	-0.51067	0.609582	NA
hsa-miR-1182	0	NA	NA	NA	NA	NA
hsa-miR-4427	0	NA	NA	NA	NA	NA
hsa-miR-4428	0.045298	0.00260926	0.140393	0.0185854	0.985172	NA
hsa-miR-3123	0	NA	NA	NA	NA	NA
hsa-miR-3124-3p	0.260682	0.110306	0.216588	0.50929	0.610549	NA
hsa-miR-7515	0	NA	NA	NA	NA	NA
hsa-miR-4261	0	NA	NA	NA	NA	NA
hsa-miR-4262	0	NA	NA	NA	NA	NA
hsa-miR-3681-3p	0	NA	NA	NA	NA	NA
hsa-miR-4757-5p	0.101834	-0.0164605	0.161756	-0.101761	0.918946	NA
hsa-miR-1301-5p	0.177063	0.049989	0.227632	0.219604	0.826179	NA
hsa-miR-4263	0	NA	NA	NA	NA	NA
hsa-miR-558	0	NA	NA	NA	NA	NA
hsa-miR-4765	0.187739	-0.103611	0.186115	-0.556702	0.577731	NA
hsa-miR-4430	0	NA	NA	NA	NA	NA
hsa-miR-548ad-5p	0.0882664	0.0216475	0.155633	0.139093	0.889376	NA
hsa-miR-548ad-3p	0	NA	NA	NA	NA	NA
hsa-miR-559	0	NA	NA	NA	NA	NA
hsa-miR-8485	0	NA	NA	NA	NA	NA
hsa-miR-4431	0	NA	NA	NA	NA	NA
hsa-miR-3682-3p	0.338766	0.262651	0.274649	0.956314	0.338914	NA
hsa-miR-3682-5p	0.207273	0.143404	0.232349	0.617191	0.537109	NA
hsa-miR-216b-3p	0	NA	NA	NA	NA	NA
hsa-miR-216b-5p	0.276314	0.238828	0.27118	0.880699	0.378481	NA
hsa-miR-4432	0	NA	NA	NA	NA	NA
hsa-miR-5192	0	NA	NA	NA	NA	NA
hsa-miR-4433b-3p	0	NA	NA	NA	NA	NA
hsa-miR-4433b-5p	0	NA	NA	NA	NA	NA
hsa-miR-4433a-5p	0	NA	NA	NA	NA	NA
hsa-miR-4433a-3p	0	NA	NA	NA	NA	NA
hsa-miR-4434	0	NA	NA	NA	NA	NA
hsa-miR-4778-3p	0	NA	NA	NA	NA	NA
hsa-miR-4778-5p	0	NA	NA	NA	NA	NA
hsa-miR-4264	0	NA	NA	NA	NA	NA
hsa-miR-8080	0	NA	NA	NA	NA	NA
hsa-miR-6071	0	NA	NA	NA	NA	NA
hsa-miR-4779	0	NA	NA	NA	NA	NA
hsa-miR-4771	0	NA	NA	NA	NA	NA
hsa-miR-4780	0	NA	NA	NA	NA	NA
hsa-miR-4436a	0	NA	NA	NA	NA	NA
hsa-miR-4772-5p	0.0322576	0.00260926	0.140393	0.0185854	0.985172	NA
hsa-miR-4772-3p	0	NA	NA	NA	NA	NA
hsa-miR-4265	0	NA	NA	NA	NA	NA
hsa-miR-4266	0	NA	NA	NA	NA	NA
hsa-miR-4267	0	NA	NA	NA	NA	NA
hsa-miR-4436b-3p	0	NA	NA	NA	NA	NA
hsa-miR-4436b-5p	0	NA	NA	NA	NA	NA
hsa-miR-1302	0.181719	0.040681	0.206869	0.196651	0.844101	NA
hsa-miR-4782-3p	0	NA	NA	NA	NA	NA
hsa-miR-4782-5p	0.132072	-0.0653772	0.17319	-0.377488	0.705811	NA
hsa-miR-4783-3p	0.317598	-0.0720938	0.244232	-0.295186	0.767852	NA
hsa-miR-4783-5p	0	NA	NA	NA	NA	NA
hsa-miR-4784	0.0894463	0.00260926	0.140393	0.0185854	0.985172	NA
hsa-miR-663b	0.0775325	-0.0140525	0.150182	-0.0935699	0.925451	NA
hsa-miR-3679-3p	0.283049	0.0098066	0.25934	0.0378138	0.969836	NA
hsa-miR-5590-5p	0	NA	NA	NA	NA	NA
hsa-miR-5590-3p	0.065409	-0.0269882	0.140393	-0.192233	0.84756	NA
hsa-miR-7157-3p	0	NA	NA	NA	NA	NA
hsa-miR-7157-5p	0	NA	NA	NA	NA	NA
hsa-miR-4773	0.0741497	0.0195481	0.14833	0.131788	0.895152	NA
hsa-miR-6888-5p	0	NA	NA	NA	NA	NA
hsa-miR-4774-5p	0.207764	-0.129289	0.234364	-0.55166	0.581181	NA
hsa-miR-4774-3p	0.249486	-0.139195	0.241648	-0.576025	0.564599	NA
hsa-miR-10b-3p	0	NA	NA	NA	NA	NA
hsa-miR-7704	0	NA	NA	NA	NA	NA
hsa-miR-1246	0.0588652	-0.0269882	0.140393	-0.192233	0.84756	NA
hsa-miR-6512-3p	0	NA	NA	NA	NA	NA
hsa-miR-6512-5p	0.0731585	-0.0269882	0.140393	-0.192233	0.84756	NA
hsa-miR-1258	0.104163	-0.0166749	0.162736	-0.102466	0.918387	NA
hsa-miR-4437	0	NA	NA	NA	NA	NA
hsa-miR-548ae-3p	0.0325042	0.00260926	0.140393	0.0185854	0.985172	NA
hsa-miR-1245a	0	NA	NA	NA	NA	NA
hsa-miR-1245b-5p	0	NA	NA	NA	NA	NA
hsa-miR-3606-5p	0	NA	NA	NA	NA	NA
hsa-miR-3606-3p	0	NA	NA	NA	NA	NA
hsa-miR-3130-5p	0	NA	NA	NA	NA	NA
hsa-miR-3130-3p	0	NA	NA	NA	NA	NA
hsa-miR-4776-3p	0	NA	NA	NA	NA	NA
hsa-miR-4776-5p	0	NA	NA	NA	NA	NA
hsa-miR-4438	0	NA	NA	NA	NA	NA
hsa-miR-6809-3p	0	NA	NA	NA	NA	NA
hsa-miR-6810-5p	0	NA	NA	NA	NA	NA
hsa-miR-6810-3p	0	NA	NA	NA	NA	NA
hsa-miR-9500	0	NA	NA	NA	NA	NA
hsa-miR-375-5p	0	NA	NA	NA	NA	NA
hsa-miR-3132	0.140016	-0.0484037	0.15052	-0.321576	0.747774	NA
hsa-miR-4268	0	NA	NA	NA	NA	NA
hsa-miR-4439	0.2123	0.115361	0.211679	0.544982	0.585766	NA
hsa-miR-5702	0.128873	-0.0644852	0.172096	-0.374704	0.70788	NA
hsa-miR-5703	0.045298	0.00260926	0.140393	0.0185854	0.985172	NA
hsa-miR-4777-5p	0	NA	NA	NA	NA	NA
hsa-miR-4777-3p	0.0322344	-0.0269882	0.140393	-0.192233	0.84756	NA
hsa-miR-1244	0.0636855	0.0178565	0.142101	0.12566	0.900001	NA
hsa-miR-1471	0	NA	NA	NA	NA	NA
hsa-miR-562	0	NA	NA	NA	NA	NA
hsa-miR-6811-5p	0.0733136	-0.0269882	0.140393	-0.192233	0.84756	NA
hsa-miR-6811-3p	0	NA	NA	NA	NA	NA
hsa-miR-4441	0	NA	NA	NA	NA	NA
hsa-miR-4269	0.0325042	0.00260926	0.140393	0.0185854	0.985172	NA
hsa-miR-2467-3p	0.238275	-0.0383341	0.251286	-0.152552	0.878752	NA
hsa-miR-4786-3p	0.239955	-0.140994	0.218004	-0.64675	0.517794	NA
hsa-miR-4790-3p	0	NA	NA	NA	NA	NA
hsa-miR-4790-5p	0	NA	NA	NA	NA	NA
hsa-miR-12127	0	NA	NA	NA	NA	NA
hsa-miR-378b	0.16391	0.00447717	0.180689	0.0247782	0.980232	NA
hsa-miR-885-3p	0	NA	NA	NA	NA	NA
hsa-miR-885-5p	0	NA	NA	NA	NA	NA
hsa-miR-4270	0	NA	NA	NA	NA	NA
hsa-miR-3134	0.145614	-0.0201273	0.177539	-0.113369	0.909738	NA
hsa-miR-563	0	NA	NA	NA	NA	NA
hsa-miR-3714	0	NA	NA	NA	NA	NA
hsa-miR-4442	0	NA	NA	NA	NA	NA
hsa-miR-548ay-5p	0	NA	NA	NA	NA	NA
hsa-miR-128-2-5p	0	NA	NA	NA	NA	NA
hsa-miR-6822-5p	0.269437	-0.125348	0.240687	-0.520795	0.60251	NA
hsa-miR-6822-3p	0	NA	NA	NA	NA	NA
hsa-miR-564	0	NA	NA	NA	NA	NA
hsa-miR-2115-5p	0.142627	-0.0573546	0.199015	-0.288193	0.773199	NA
hsa-miR-6823-3p	0.149083	0.00566834	0.20097	0.0282049	0.977499	NA
hsa-miR-6823-5p	0.0588652	-0.0269882	0.140393	-0.192233	0.84756	NA
hsa-miR-711	0	NA	NA	NA	NA	NA
hsa-miR-6824-5p	0.0623626	0.017408	0.140393	0.123995	0.90132	NA
hsa-miR-4793-5p	0	NA	NA	NA	NA	NA
hsa-miR-6890-3p	0.065409	-0.0269882	0.140393	-0.192233	0.84756	NA
hsa-miR-6890-5p	0.252771	-0.214706	0.256262	-0.837838	0.402121	NA
hsa-miR-4271	0	NA	NA	NA	NA	NA
hsa-miR-5193	0	NA	NA	NA	NA	NA
hsa-miR-5787	0.0322344	-0.0269882	0.140393	-0.192233	0.84756	NA
hsa-miR-4787-5p	0.163469	0.0386769	0.20231	0.191176	0.848387	NA
hsa-miR-8064	0	NA	NA	NA	NA	NA
hsa-miR-548bb-3p	0	NA	NA	NA	NA	NA
hsa-miR-548bb-5p	0	NA	NA	NA	NA	NA
hsa-miR-4272	0	NA	NA	NA	NA	NA
hsa-miR-3136-3p	0	NA	NA	NA	NA	NA
hsa-miR-4273	0	NA	NA	NA	NA	NA
hsa-miR-3923	0.122624	0.00382206	0.167995	0.0227511	0.981849	NA
hsa-miR-4795-3p	0.240452	0.0106261	0.254345	0.0417782	0.966676	NA
hsa-miR-8060	0	NA	NA	NA	NA	NA
hsa-miR-3921	0.14561	0.00560248	0.199929	0.0280224	0.977644	NA
hsa-miR-4445-5p	0	NA	NA	NA	NA	NA
hsa-miR-4445-3p	0	NA	NA	NA	NA	NA
hsa-miR-567	0	NA	NA	NA	NA	NA
hsa-miR-9900	0.297302	0.196822	0.24458	0.804736	0.420972	NA
hsa-miR-8076	0	NA	NA	NA	NA	NA
hsa-miR-4446-5p	0	NA	NA	NA	NA	NA
hsa-miR-4446-3p	0	NA	NA	NA	NA	NA
hsa-miR-568	0	NA	NA	NA	NA	NA
hsa-miR-4796-5p	0.170425	0.0394565	0.204103	0.193317	0.846711	NA
hsa-miR-4447	0.045298	0.00260926	0.140393	0.0185854	0.985172	NA
hsa-miR-6529-3p	0	NA	NA	NA	NA	NA
hsa-miR-198	0.103892	-0.01665	0.162623	-0.102384	0.918452	NA
hsa-miR-5682	0	NA	NA	NA	NA	NA
hsa-miR-7110-5p	0.0889467	0.00260926	0.140393	0.0185854	0.985172	NA
hsa-miR-6083	0	NA	NA	NA	NA	NA
hsa-miR-544b	0	NA	NA	NA	NA	NA
hsa-miR-6825-3p	0.189662	0.00638011	0.211718	0.0301349	0.975959	NA
hsa-miR-12124	0	NA	NA	NA	NA	NA
hsa-miR-6826-5p	0.251082	-0.0810388	0.238606	-0.339635	0.734132	NA
hsa-miR-6826-3p	0	NA	NA	NA	NA	NA
hsa-miR-5704	0	NA	NA	NA	NA	NA
hsa-miR-5186	0	NA	NA	NA	NA	NA
hsa-miR-3919	0	NA	NA	NA	NA	NA
hsa-miR-1263	0	NA	NA	NA	NA	NA
hsa-miR-551b-5p	0.292508	-0.00490464	0.253509	-0.019347	0.984564	NA
hsa-miR-6828-5p	0.0700082	-0.0269882	0.140393	-0.192233	0.84756	NA
hsa-miR-6828-3p	0.0634157	-0.0124717	0.14193	-0.0878725	0.929978	NA
hsa-miR-569	0	NA	NA	NA	NA	NA
hsa-miR-4789-5p	0	NA	NA	NA	NA	NA
hsa-miR-4789-3p	0	NA	NA	NA	NA	NA
hsa-miR-4448	0	NA	NA	NA	NA	NA
hsa-miR-548aq-3p	0.0311813	0.00260926	0.140393	0.0185854	0.985172	NA
hsa-miR-1248	0.228905	-0.173222	0.237025	-0.730817	0.464891	NA
hsa-miR-3137	0	NA	NA	NA	NA	NA
hsa-miR-6829-5p	0.0636855	0.0178565	0.142101	0.12566	0.900001	NA
hsa-miR-922	0	NA	NA	NA	NA	NA
hsa-miR-571	0	NA	NA	NA	NA	NA
hsa-miR-4800-3p	0.0959431	0.0559871	0.181767	0.308016	0.758071	NA
hsa-miR-4800-5p	0	NA	NA	NA	NA	NA
hsa-miR-4798-5p	0	NA	NA	NA	NA	NA
hsa-miR-4798-3p	0	NA	NA	NA	NA	NA
hsa-miR-95-5p	0.164173	0.0729315	0.2047	0.356284	0.721628	NA
hsa-miR-572	0	NA	NA	NA	NA	NA
hsa-miR-12113	0	NA	NA	NA	NA	NA
hsa-miR-7978	0.108712	0.0596936	0.187145	0.31897	0.749749	NA
hsa-miR-12115	0	NA	NA	NA	NA	NA
hsa-miR-4275	0	NA	NA	NA	NA	NA
hsa-miR-4801	0	NA	NA	NA	NA	NA
hsa-miR-5591-5p	0	NA	NA	NA	NA	NA
hsa-miR-5591-3p	0	NA	NA	NA	NA	NA
hsa-miR-8053	0	NA	NA	NA	NA	NA
hsa-miR-548ag	0	NA	NA	NA	NA	NA
hsa-miR-1269a	0.0912624	-0.0154541	0.157052	-0.0984015	0.921614	NA
hsa-miR-575	0	NA	NA	NA	NA	NA
hsa-miR-4451	0	NA	NA	NA	NA	NA
hsa-miR-4452	0	NA	NA	NA	NA	NA
hsa-miR-5705	0	NA	NA	NA	NA	NA
hsa-miR-8066	0	NA	NA	NA	NA	NA
hsa-miR-297	0	NA	NA	NA	NA	NA
hsa-miR-367-3p	0	NA	NA	NA	NA	NA
hsa-miR-367-5p	0	NA	NA	NA	NA	NA
hsa-miR-302d-3p	0	NA	NA	NA	NA	NA
hsa-miR-302d-5p	0	NA	NA	NA	NA	NA
hsa-miR-302a-3p	0	NA	NA	NA	NA	NA
hsa-miR-302a-5p	0	NA	NA	NA	NA	NA
hsa-miR-302c-3p	0	NA	NA	NA	NA	NA
hsa-miR-302c-5p	0	NA	NA	NA	NA	NA
hsa-miR-302b-3p	0	NA	NA	NA	NA	NA
hsa-miR-302b-5p	0	NA	NA	NA	NA	NA
hsa-miR-8082	0	NA	NA	NA	NA	NA
hsa-miR-1973	0	NA	NA	NA	NA	NA
hsa-miR-2054	0	NA	NA	NA	NA	NA
hsa-miR-7849-3p	0	NA	NA	NA	NA	NA
hsa-miR-548g-3p	0	NA	NA	NA	NA	NA
hsa-miR-548g-5p	0	NA	NA	NA	NA	NA
hsa-miR-4799-3p	0	NA	NA	NA	NA	NA
hsa-miR-3140-5p	0.0731585	-0.0269882	0.140393	-0.192233	0.84756	NA
hsa-miR-4453	0.106654	0.0591138	0.186318	0.317273	0.751036	NA
hsa-miR-3688-3p	0	NA	NA	NA	NA	NA
hsa-miR-3688-5p	0	NA	NA	NA	NA	NA
hsa-miR-578	0.0322576	0.00260926	0.140393	0.0185854	0.985172	NA
hsa-miR-6082	0	NA	NA	NA	NA	NA
hsa-miR-548t-5p	0.29747	0.0960583	0.258349	0.371816	0.71003	NA
hsa-miR-548t-3p	0	NA	NA	NA	NA	NA
hsa-miR-4276	0	NA	NA	NA	NA	NA
hsa-miR-3945	0	NA	NA	NA	NA	NA
hsa-miR-4455	0	NA	NA	NA	NA	NA
hsa-miR-4456	0	NA	NA	NA	NA	NA
hsa-miR-4635	0.0325042	0.00260926	0.140393	0.0185854	0.985172	NA
hsa-miR-4457	0.0322344	-0.0269882	0.140393	-0.192233	0.84756	NA
hsa-miR-6075	0	NA	NA	NA	NA	NA
hsa-miR-4277	0	NA	NA	NA	NA	NA
hsa-miR-4278	0	NA	NA	NA	NA	NA
hsa-miR-4458	0.160705	0.124789	0.200758	0.621592	0.534211	NA
hsa-miR-10397-3p	0.0587581	-0.0269882	0.140393	-0.192233	0.84756	NA
hsa-miR-6131	0	NA	NA	NA	NA	NA
hsa-miR-4637	0.0636855	0.0178565	0.142101	0.12566	0.900001	NA
hsa-miR-10522-5p	0	NA	NA	NA	NA	NA
hsa-miR-4279	0	NA	NA	NA	NA	NA
hsa-miR-580-5p	0.211647	0.0950353	0.232136	0.409394	0.68225	NA
hsa-miR-3650	0	NA	NA	NA	NA	NA
hsa-miR-449b-3p	0.0623626	0.017408	0.140393	0.123995	0.90132	NA
hsa-miR-449c-3p	0.0733136	-0.0269882	0.140393	-0.192233	0.84756	NA
hsa-miR-5687	0	NA	NA	NA	NA	NA
hsa-miR-548ae-5p	0.0900465	-0.0153346	0.156481	-0.0979966	0.921935	NA
hsa-miR-3977	0	NA	NA	NA	NA	NA
hsa-miR-4280	0	NA	NA	NA	NA	NA
hsa-miR-3660	0.129563	-0.0854396	0.170371	-0.501491	0.616026	NA
hsa-miR-12130	0	NA	NA	NA	NA	NA
hsa-miR-4633-5p	0	NA	NA	NA	NA	NA
hsa-miR-4633-3p	0	NA	NA	NA	NA	NA
hsa-miR-4460	0	NA	NA	NA	NA	NA
hsa-miR-6830-3p	0	NA	NA	NA	NA	NA
hsa-miR-6830-5p	0.0325042	0.00260926	0.140393	0.0185854	0.985172	NA
hsa-miR-1289	0	NA	NA	NA	NA	NA
hsa-miR-6831-3p	0.104056	-0.0166651	0.162691	-0.102434	0.918412	NA
hsa-miR-6831-5p	0	NA	NA	NA	NA	NA
hsa-miR-3655	0.15042	-0.0588888	0.201365	-0.292448	0.769944	NA
hsa-miR-5197-5p	0	NA	NA	NA	NA	NA
hsa-miR-5197-3p	0	NA	NA	NA	NA	NA
hsa-miR-143-5p	0.187524	-0.103552	0.186067	-0.556529	0.577849	NA
hsa-miR-6499-3p	0	NA	NA	NA	NA	NA
hsa-miR-6499-5p	0	NA	NA	NA	NA	NA
hsa-miR-3141	0.277141	0.107363	0.240459	0.446492	0.655242	NA
hsa-miR-3142	0	NA	NA	NA	NA	NA
hsa-miR-146a-3p	0.0322344	-0.0269882	0.140393	-0.192233	0.84756	NA
hsa-miR-12125	0.0733136	-0.0269882	0.140393	-0.192233	0.84756	NA
hsa-miR-103a-3p	0	NA	NA	NA	NA	NA
hsa-miR-103b	0	NA	NA	NA	NA	NA
hsa-miR-378e	0	NA	NA	NA	NA	NA
hsa-miR-3912-5p	0.3493	0.161688	0.274156	0.589766	0.555347	NA
hsa-miR-12118	0	NA	NA	NA	NA	NA
hsa-miR-8056	0	NA	NA	NA	NA	NA
hsa-miR-4634	0	NA	NA	NA	NA	NA
hsa-miR-1271-3p	0.207273	0.143404	0.232349	0.617191	0.537109	NA
hsa-miR-4281	0	NA	NA	NA	NA	NA
hsa-miR-1229-5p	0	NA	NA	NA	NA	NA
hsa-miR-8089	0	NA	NA	NA	NA	NA
hsa-miR-4638-5p	0.15401	0.127818	0.222233	0.575154	0.565187	NA
hsa-miR-4645-5p	0.204548	0.042998	0.211946	0.202873	0.839235	NA
hsa-miR-7853-5p	0	NA	NA	NA	NA	NA
hsa-miR-4639-5p	0	NA	NA	NA	NA	NA
hsa-miR-4639-3p	0.233311	0.00689536	0.218967	0.0314904	0.974878	NA
hsa-miR-6832-5p	0.312789	0.154583	0.259903	0.594772	0.551996	NA
hsa-miR-6832-3p	0.186775	-0.0655055	0.211036	-0.310399	0.756257	NA
hsa-miR-4646-5p	0.0905961	0.017408	0.140393	0.123995	0.90132	NA
hsa-miR-1236-5p	0.0450267	0.00260926	0.140393	0.0185854	0.985172	NA
hsa-miR-6833-5p	0	NA	NA	NA	NA	NA
hsa-miR-3135b	0	NA	NA	NA	NA	NA
hsa-miR-6873-5p	0.174503	-0.0633471	0.207961	-0.30461	0.760663	NA
hsa-miR-6834-5p	0.154855	-0.0208284	0.180344	-0.115492	0.908055	NA
hsa-miR-6834-3p	0.23638	0.102417	0.235983	0.434	0.664288	NA
hsa-miR-5004-5p	0.0973287	-0.0549821	0.159806	-0.344056	0.730804	NA
hsa-miR-5004-3p	0.0700082	-0.0269882	0.140393	-0.192233	0.84756	NA
hsa-miR-7159-5p	0	NA	NA	NA	NA	NA
hsa-miR-7159-3p	0	NA	NA	NA	NA	NA
hsa-miR-6835-5p	0.28012	0.0582231	0.240995	0.241594	0.809094	NA
hsa-miR-6835-3p	0	NA	NA	NA	NA	NA
hsa-miR-7111-5p	0.105663	-0.0168115	0.163356	-0.102913	0.918032	NA
hsa-miR-3925-3p	0.381032	-0.0434484	0.263971	-0.164595	0.869263	NA
hsa-miR-3925-5p	0.0903248	0.0219388	0.156612	0.140083	0.888594	NA
hsa-miR-4462	0	NA	NA	NA	NA	NA
hsa-miR-9983-3p	0	NA	NA	NA	NA	NA
hsa-miR-4641	0.378745	0.247566	0.26048	0.950424	0.341897	NA
hsa-miR-10398-5p	0.195987	0.0529963	0.231776	0.228653	0.819139	NA
hsa-miR-6780b-5p	0.101834	-0.0164605	0.161756	-0.101761	0.918946	NA
hsa-miR-6780b-3p	0.170093	0.164195	0.225344	0.72864	0.466222	NA
hsa-miR-206	0	NA	NA	NA	NA	NA
hsa-miR-133b	0.0322344	-0.0269882	0.140393	-0.192233	0.84756	NA
hsa-miR-4282	0	NA	NA	NA	NA	NA
hsa-miR-10524-5p	0	NA	NA	NA	NA	NA
hsa-miR-4464	0	NA	NA	NA	NA	NA
hsa-miR-4643	0	NA	NA	NA	NA	NA
hsa-miR-2113	0.131775	0.0272012	0.17309	0.157151	0.875126	NA
hsa-miR-548ai	0.312556	0.223704	0.257834	0.867629	0.385598	NA
hsa-miR-587	0	NA	NA	NA	NA	NA
hsa-miR-3144-5p	0	NA	NA	NA	NA	NA
hsa-miR-3144-3p	0	NA	NA	NA	NA	NA
hsa-miR-548aj-3p	0	NA	NA	NA	NA	NA
hsa-miR-3668	0	NA	NA	NA	NA	NA
hsa-miR-4465	0.210074	0.0617728	0.190066	0.325008	0.745175	NA
hsa-miR-12131	0	NA	NA	NA	NA	NA
hsa-miR-1202	0	NA	NA	NA	NA	NA
hsa-miR-3692-5p	0	NA	NA	NA	NA	NA
hsa-miR-3692-3p	0.065409	-0.0269882	0.140393	-0.192233	0.84756	NA
hsa-miR-7161-5p	0	NA	NA	NA	NA	NA
hsa-miR-7161-3p	0	NA	NA	NA	NA	NA
hsa-miR-4644	0.0700082	-0.0269882	0.140393	-0.192233	0.84756	NA
hsa-miR-4655-3p	0	NA	NA	NA	NA	NA
hsa-miR-6836-3p	0.26161	-0.217664	0.257472	-0.845389	0.397894	NA
hsa-miR-4648	0	NA	NA	NA	NA	NA
hsa-miR-4656	0	NA	NA	NA	NA	NA
hsa-miR-6874-3p	0.104163	-0.0166749	0.162736	-0.102466	0.918387	NA
hsa-miR-6874-5p	0.0731585	-0.0269882	0.140393	-0.192233	0.84756	NA
hsa-miR-3683	0	NA	NA	NA	NA	NA
hsa-miR-1183	0	NA	NA	NA	NA	NA
hsa-miR-196b-3p	0	NA	NA	NA	NA	NA
hsa-miR-196b-5p	0.121777	0.0469964	0.167697	0.280246	0.779289	NA
hsa-miR-550b-3p	0	NA	NA	NA	NA	NA
hsa-miR-550b-2-5p	0	NA	NA	NA	NA	NA
hsa-miR-550a-5p	0	NA	NA	NA	NA	NA
hsa-miR-1200	0	NA	NA	NA	NA	NA
hsa-miR-3943	0	NA	NA	NA	NA	NA
hsa-miR-6837-5p	0.136597	0.005427	0.197111	0.0275326	0.978035	NA
hsa-miR-6838-3p	0	NA	NA	NA	NA	NA
hsa-miR-4649-5p	0	NA	NA	NA	NA	NA
hsa-miR-4649-3p	0	NA	NA	NA	NA	NA
hsa-miR-4657	0.323505	-0.215257	0.262177	-0.821039	0.411624	NA
hsa-miR-4283	0	NA	NA	NA	NA	NA
hsa-miR-3147	0	NA	NA	NA	NA	NA
hsa-miR-6839-5p	0.277579	-0.117004	0.224277	-0.521695	0.601883	NA
hsa-miR-6839-3p	0.045298	0.00260926	0.140393	0.0185854	0.985172	NA
hsa-miR-4650-3p	0	NA	NA	NA	NA	NA
hsa-miR-4650-5p	0	NA	NA	NA	NA	NA
hsa-miR-3914	0.160257	-0.0457497	0.179689	-0.254605	0.799029	NA
hsa-miR-4284	0	NA	NA	NA	NA	NA
hsa-miR-4651	0.167652	-0.130664	0.206471	-0.632847	0.526834	NA
hsa-miR-1285-5p	0	NA	NA	NA	NA	NA
hsa-miR-653-3p	0.179566	0.0062104	0.209236	0.0296813	0.976321	NA
hsa-miR-489-5p	0	NA	NA	NA	NA	NA
hsa-miR-4652-5p	0	NA	NA	NA	NA	NA
hsa-miR-4652-3p	0	NA	NA	NA	NA	NA
hsa-miR-591	0	NA	NA	NA	NA	NA
hsa-miR-5692a	0.0322576	0.00260926	0.140393	0.0185854	0.985172	NA
hsa-miR-12119	0	NA	NA	NA	NA	NA
hsa-miR-4658	0	NA	NA	NA	NA	NA
hsa-miR-4653-3p	0.0733136	-0.0269882	0.140393	-0.192233	0.84756	NA
hsa-miR-3666	0	NA	NA	NA	NA	NA
hsa-miR-6132	0	NA	NA	NA	NA	NA
hsa-miR-593-5p	0	NA	NA	NA	NA	NA
hsa-miR-593-3p	0	NA	NA	NA	NA	NA
hsa-miR-3654	0.102266	-0.0165004	0.161939	-0.101893	0.918842	NA
hsa-miR-6133	0.151116	0.00570648	0.20157	0.0283102	0.977415	NA
hsa-miR-6509-3p	0.132179	-0.0654069	0.173227	-0.37758	0.705743	NA
hsa-miR-490-5p	0	NA	NA	NA	NA	NA
hsa-miR-490-3p	0.0588652	-0.0269882	0.140393	-0.192233	0.84756	NA
hsa-miR-4468	0	NA	NA	NA	NA	NA
hsa-miR-6892-3p	0.364481	0.0201684	0.282857	0.0713025	0.943157	NA
hsa-miR-3907	0.153709	0.0710066	0.202292	0.351011	0.72558	NA
hsa-miR-153-5p	0	NA	NA	NA	NA	NA
hsa-miR-595	0	NA	NA	NA	NA	NA
hsa-miR-5707	0	NA	NA	NA	NA	NA
hsa-miR-3674	0	NA	NA	NA	NA	NA
hsa-miR-596	0	NA	NA	NA	NA	NA
hsa-miR-7160-5p	0.0576154	-0.0269882	0.140393	-0.192233	0.84756	NA
hsa-miR-7160-3p	0	NA	NA	NA	NA	NA
hsa-miR-8055	0	NA	NA	NA	NA	NA
hsa-miR-4659a-5p	0	NA	NA	NA	NA	NA
hsa-miR-4659a-3p	0	NA	NA	NA	NA	NA
hsa-miR-4659b-3p	0	NA	NA	NA	NA	NA
hsa-miR-4659b-5p	0	NA	NA	NA	NA	NA
hsa-miR-124-5p	0	NA	NA	NA	NA	NA
hsa-miR-124-3p	0	NA	NA	NA	NA	NA
hsa-miR-383-3p	0	NA	NA	NA	NA	NA
hsa-miR-383-5p	0	NA	NA	NA	NA	NA
hsa-miR-548v	0.160062	-0.0212137	0.181861	-0.116648	0.907139	NA
hsa-miR-6841-3p	0	NA	NA	NA	NA	NA
hsa-miR-6841-5p	0	NA	NA	NA	NA	NA
hsa-miR-6876-3p	0.110307	0.0444838	0.163467	0.272127	0.785524	NA
hsa-miR-548h-3p	0	NA	NA	NA	NA	NA
hsa-miR-6842-5p	0	NA	NA	NA	NA	NA
hsa-miR-6843-3p	0.202032	-0.140986	0.213458	-0.660486	0.508942	NA
hsa-miR-3622b-3p	0	NA	NA	NA	NA	NA
hsa-miR-3622b-5p	0	NA	NA	NA	NA	NA
hsa-miR-3622a-5p	0	NA	NA	NA	NA	NA
hsa-miR-3622a-3p	0	NA	NA	NA	NA	NA
hsa-miR-4287	0	NA	NA	NA	NA	NA
hsa-miR-4288	0	NA	NA	NA	NA	NA
hsa-miR-3148	0	NA	NA	NA	NA	NA
hsa-miR-548ao-5p	0	NA	NA	NA	NA	NA
hsa-miR-486-3p	0	NA	NA	NA	NA	NA
hsa-miR-486-5p	0	NA	NA	NA	NA	NA
hsa-miR-4469	0.142355	-0.0573003	0.198931	-0.288042	0.773315	NA
hsa-miR-4470	0.337976	-0.461843	0.275782	-1.67467	0.0939998	NA
hsa-miR-5681b	0	NA	NA	NA	NA	NA
hsa-miR-2052	0	NA	NA	NA	NA	NA
hsa-miR-3149	0.0912624	-0.0154541	0.157052	-0.0984015	0.921614	NA
hsa-miR-12123	0	NA	NA	NA	NA	NA
hsa-miR-5708	0	NA	NA	NA	NA	NA
hsa-miR-8084	0	NA	NA	NA	NA	NA
hsa-miR-3150b-3p	0	NA	NA	NA	NA	NA
hsa-miR-3150b-5p	0	NA	NA	NA	NA	NA
hsa-miR-3150a-5p	0	NA	NA	NA	NA	NA
hsa-miR-3150a-3p	0	NA	NA	NA	NA	NA
hsa-miR-599	0	NA	NA	NA	NA	NA
hsa-miR-875-3p	0	NA	NA	NA	NA	NA
hsa-miR-875-5p	0	NA	NA	NA	NA	NA
hsa-miR-4471	0	NA	NA	NA	NA	NA
hsa-miR-3151-5p	0.0588652	-0.0269882	0.140393	-0.192233	0.84756	NA
hsa-miR-3151-3p	0.163212	0.0044669	0.1805	0.0247474	0.980256	NA
hsa-miR-2053	0	NA	NA	NA	NA	NA
hsa-miR-3610	0.203031	0.00659193	0.214749	0.030696	0.975512	NA
hsa-miR-548az-3p	0	NA	NA	NA	NA	NA
hsa-miR-4663	0.065409	-0.0269882	0.140393	-0.192233	0.84756	NA
hsa-miR-548aa	0	NA	NA	NA	NA	NA
hsa-miR-548d-5p	0	NA	NA	NA	NA	NA
hsa-miR-4662b	0	NA	NA	NA	NA	NA
hsa-miR-4662a-5p	0	NA	NA	NA	NA	NA
hsa-miR-4662a-3p	0	NA	NA	NA	NA	NA
hsa-miR-1204	0	NA	NA	NA	NA	NA
hsa-miR-1205	0	NA	NA	NA	NA	NA
hsa-miR-1206	0	NA	NA	NA	NA	NA
hsa-miR-1207-5p	0	NA	NA	NA	NA	NA
hsa-miR-1207-3p	0	NA	NA	NA	NA	NA
hsa-miR-1208	0	NA	NA	NA	NA	NA
hsa-miR-3686	0	NA	NA	NA	NA	NA
hsa-miR-5194	0.0322576	0.00260926	0.140393	0.0185854	0.985172	NA
hsa-miR-7848-3p	0	NA	NA	NA	NA	NA
hsa-miR-4472	0	NA	NA	NA	NA	NA
hsa-miR-4664-5p	0.351505	0.188582	0.260426	0.724127	0.468988	NA
hsa-miR-6845-3p	0.120628	0.0258829	0.169161	0.153007	0.878393	NA
hsa-miR-661	0	NA	NA	NA	NA	NA
hsa-miR-6846-3p	0.0322344	-0.0269882	0.140393	-0.192233	0.84756	NA
hsa-miR-6846-5p	0	NA	NA	NA	NA	NA
hsa-miR-6847-3p	0.0311813	0.00260926	0.140393	0.0185854	0.985172	NA
hsa-miR-7112-3p	0.0900465	-0.0153346	0.156481	-0.0979966	0.921935	NA
hsa-miR-7112-5p	0.120128	0.0258224	0.168978	0.152815	0.878544	NA
hsa-miR-6848-3p	0	NA	NA	NA	NA	NA
hsa-miR-6848-5p	0.0429684	0.00260926	0.140393	0.0185854	0.985172	NA
hsa-miR-6849-3p	0.383981	0.0728922	0.285133	0.255643	0.798227	NA
hsa-miR-6849-5p	0.168855	0.0387019	0.203702	0.189993	0.849315	NA
hsa-miR-6893-3p	0	NA	NA	NA	NA	NA
hsa-miR-6893-5p	0	NA	NA	NA	NA	NA
hsa-miR-10400-3p	0.0325042	0.00260926	0.140393	0.0185854	0.985172	NA
hsa-miR-10400-5p	0.0325042	0.00260926	0.140393	0.0185854	0.985172	NA
hsa-miR-4665-3p	0.292902	0.00574849	0.24489	0.0234738	0.981272	NA
hsa-miR-3152-3p	0	NA	NA	NA	NA	NA
hsa-miR-4474-5p	0	NA	NA	NA	NA	NA
hsa-miR-12117	0.254898	0.118989	0.257755	0.461635	0.644343	NA
hsa-miR-6851-5p	0.155348	-0.0598347	0.202793	-0.295052	0.767954	NA
hsa-miR-4667-3p	0.191576	-0.124756	0.230876	-0.54036	0.588949	NA
hsa-miR-6853-5p	0	NA	NA	NA	NA	NA
hsa-miR-4540	0	NA	NA	NA	NA	NA
hsa-miR-4476	0	NA	NA	NA	NA	NA
hsa-miR-4477a	0	NA	NA	NA	NA	NA
hsa-miR-1299	0	NA	NA	NA	NA	NA
hsa-miR-4477b	0	NA	NA	NA	NA	NA
hsa-miR-4289	0	NA	NA	NA	NA	NA
hsa-miR-3153	0.134744	0.0275405	0.174082	0.158204	0.874296	NA
hsa-miR-4290	0	NA	NA	NA	NA	NA
hsa-miR-3910	0.230681	0.00641159	0.252858	0.0253565	0.979771	NA
hsa-miR-4670-3p	0.103785	-0.0166402	0.162578	-0.102352	0.918477	NA
hsa-miR-4670-5p	0.0429684	0.00260926	0.140393	0.0185854	0.985172	NA
hsa-miR-548au-5p	0	NA	NA	NA	NA	NA
hsa-miR-548au-3p	0	NA	NA	NA	NA	NA
hsa-miR-4291	0	NA	NA	NA	NA	NA
hsa-miR-6081	0	NA	NA	NA	NA	NA
hsa-miR-3074-5p	0	NA	NA	NA	NA	NA
hsa-miR-24-1-5p	0	NA	NA	NA	NA	NA
hsa-miR-8081	0	NA	NA	NA	NA	NA
hsa-miR-3927-3p	0	NA	NA	NA	NA	NA
hsa-miR-3927-5p	0	NA	NA	NA	NA	NA
hsa-miR-7702	0	NA	NA	NA	NA	NA
hsa-miR-147a	0	NA	NA	NA	NA	NA
hsa-miR-4478	0	NA	NA	NA	NA	NA
hsa-miR-600	0.0322344	-0.0269882	0.140393	-0.192233	0.84756	NA
hsa-miR-601	0	NA	NA	NA	NA	NA
hsa-miR-7150	0	NA	NA	NA	NA	NA
hsa-miR-3960	0	NA	NA	NA	NA	NA
hsa-miR-2861	0	NA	NA	NA	NA	NA
hsa-miR-3154	0	NA	NA	NA	NA	NA
hsa-miR-219a-2-3p	0	NA	NA	NA	NA	NA
hsa-miR-219b-5p	0	NA	NA	NA	NA	NA
hsa-miR-219b-3p	0	NA	NA	NA	NA	NA
hsa-miR-12126	0	NA	NA	NA	NA	NA
hsa-miR-6856-5p	0.0731585	-0.0269882	0.140393	-0.192233	0.84756	NA
hsa-miR-6856-3p	0.0450267	0.00260926	0.140393	0.0185854	0.985172	NA
hsa-miR-4669	0	NA	NA	NA	NA	NA
hsa-miR-3689a-3p	0	NA	NA	NA	NA	NA
hsa-miR-3689a-5p	0	NA	NA	NA	NA	NA
hsa-miR-3689d	0	NA	NA	NA	NA	NA
hsa-miR-3689e	0	NA	NA	NA	NA	NA
hsa-miR-3689f	0	NA	NA	NA	NA	NA
hsa-miR-4673	0.104056	-0.0166651	0.162691	-0.102434	0.918412	NA
hsa-miR-6722-3p	0	NA	NA	NA	NA	NA
hsa-miR-6722-5p	0	NA	NA	NA	NA	NA
hsa-miR-4292	0	NA	NA	NA	NA	NA
hsa-miR-3621	0	NA	NA	NA	NA	NA
hsa-miR-7114-5p	0.138052	-0.0564305	0.197578	-0.285612	0.775176	NA
hsa-miR-6072	0	NA	NA	NA	NA	NA
hsa-miR-6078	0	NA	NA	NA	NA	NA
hsa-miR-548ak	0	NA	NA	NA	NA	NA
hsa-miR-4480	0	NA	NA	NA	NA	NA
hsa-miR-4481	0	NA	NA	NA	NA	NA
hsa-miR-4293	0	NA	NA	NA	NA	NA
hsa-miR-1265	0.365137	0.322514	0.250915	1.28535	0.198671	NA
hsa-miR-511-3p	0	NA	NA	NA	NA	NA
hsa-miR-4675	0	NA	NA	NA	NA	NA
hsa-miR-603	0	NA	NA	NA	NA	NA
hsa-miR-8086	0	NA	NA	NA	NA	NA
hsa-miR-604	0	NA	NA	NA	NA	NA
hsa-miR-938	0	NA	NA	NA	NA	NA
hsa-miR-7162-3p	0	NA	NA	NA	NA	NA
hsa-miR-7162-5p	0	NA	NA	NA	NA	NA
hsa-miR-4683	0	NA	NA	NA	NA	NA
hsa-miR-3156-5p	0	NA	NA	NA	NA	NA
hsa-miR-3156-3p	0.348527	-0.112028	0.264937	-0.422849	0.672406	NA
hsa-miR-4294	0	NA	NA	NA	NA	NA
hsa-miR-3924	0	NA	NA	NA	NA	NA
hsa-miR-7151-3p	0.175239	-0.132259	0.207576	-0.63716	0.524021	NA
hsa-miR-7152-5p	0	NA	NA	NA	NA	NA
hsa-miR-7152-3p	0	NA	NA	NA	NA	NA
hsa-miR-4676-5p	0.199037	0.179199	0.229807	0.77978	0.43552	NA
hsa-miR-606	0.0894463	0.00260926	0.140393	0.0185854	0.985172	NA
hsa-miR-4678	0	NA	NA	NA	NA	NA
hsa-miR-4679	0	NA	NA	NA	NA	NA
hsa-miR-607	0.194995	-0.125969	0.231819	-0.543392	0.58686	NA
hsa-miR-3085-3p	0.0429684	0.00260926	0.140393	0.0185854	0.985172	NA
hsa-miR-3085-5p	0	NA	NA	NA	NA	NA
hsa-miR-4685-5p	0.0429684	0.00260926	0.140393	0.0185854	0.985172	NA
hsa-miR-6507-3p	0	NA	NA	NA	NA	NA
hsa-miR-6507-5p	0	NA	NA	NA	NA	NA
hsa-miR-608	0	NA	NA	NA	NA	NA
hsa-miR-3158-3p	0.0731585	-0.0269882	0.140393	-0.192233	0.84756	NA
hsa-miR-3158-5p	0	NA	NA	NA	NA	NA
hsa-miR-936	0	NA	NA	NA	NA	NA
hsa-miR-609	0.0900535	0.017408	0.140393	0.123995	0.90132	NA
hsa-miR-4482-5p	0.0311813	0.00260926	0.140393	0.0185854	0.985172	NA
hsa-miR-4680-5p	0	NA	NA	NA	NA	NA
hsa-miR-4680-3p	0.369262	-0.413106	0.264885	-1.55957	0.118862	NA
hsa-miR-6715a-3p	0	NA	NA	NA	NA	NA
hsa-miR-6715b-3p	0.193249	-0.0750656	0.228261	-0.328858	0.742263	NA
hsa-miR-6715b-5p	0	NA	NA	NA	NA	NA
hsa-miR-4295	0	NA	NA	NA	NA	NA
hsa-miR-4483	0	NA	NA	NA	NA	NA
hsa-miR-9851-3p	0.0322576	0.00260926	0.140393	0.0185854	0.985172	NA
hsa-miR-9851-5p	0	NA	NA	NA	NA	NA
hsa-miR-3663-3p	0.380788	-0.238708	0.278332	-0.857635	0.391094	NA
hsa-miR-3663-5p	0	NA	NA	NA	NA	NA
hsa-miR-4681	0	NA	NA	NA	NA	NA
hsa-miR-4296	0	NA	NA	NA	NA	NA
hsa-miR-4297	0	NA	NA	NA	NA	NA
hsa-miR-202-3p	0	NA	NA	NA	NA	NA
hsa-miR-202-5p	0.355171	0.0116636	0.264742	0.0440564	0.964859	NA
hsa-miR-6743-5p	0.0731585	-0.0269882	0.140393	-0.192233	0.84756	NA
hsa-miR-6744-5p	0	NA	NA	NA	NA	NA
hsa-miR-6744-3p	0	NA	NA	NA	NA	NA
hsa-miR-4298	0	NA	NA	NA	NA	NA
hsa-miR-7847-3p	0	NA	NA	NA	NA	NA
hsa-miR-675-3p	0	NA	NA	NA	NA	NA
hsa-miR-675-5p	0.0322344	-0.0269882	0.140393	-0.192233	0.84756	NA
hsa-miR-483-3p	0	NA	NA	NA	NA	NA
hsa-miR-483-5p	0	NA	NA	NA	NA	NA
hsa-miR-4686	0	NA	NA	NA	NA	NA
hsa-miR-302e	0	NA	NA	NA	NA	NA
hsa-miR-5691	0	NA	NA	NA	NA	NA
hsa-miR-4299	0	NA	NA	NA	NA	NA
hsa-miR-8070	0	NA	NA	NA	NA	NA
hsa-miR-6124	0	NA	NA	NA	NA	NA
hsa-miR-6073	0	NA	NA	NA	NA	NA
hsa-miR-4486	0	NA	NA	NA	NA	NA
hsa-miR-8054	0	NA	NA	NA	NA	NA
hsa-miR-8087	0	NA	NA	NA	NA	NA
hsa-miR-8068	0	NA	NA	NA	NA	NA
hsa-miR-3973	0	NA	NA	NA	NA	NA
hsa-miR-670-5p	0	NA	NA	NA	NA	NA
hsa-miR-670-3p	0	NA	NA	NA	NA	NA
hsa-miR-7154-3p	0	NA	NA	NA	NA	NA
hsa-miR-7154-5p	0	NA	NA	NA	NA	NA
hsa-miR-3160-3p	0	NA	NA	NA	NA	NA
hsa-miR-3160-5p	0	NA	NA	NA	NA	NA
hsa-miR-5582-5p	0.250758	0.263572	0.241087	1.09327	0.274277	NA
hsa-miR-6745	0	NA	NA	NA	NA	NA
hsa-miR-4487	0	NA	NA	NA	NA	NA
hsa-miR-3161	0	NA	NA	NA	NA	NA
hsa-miR-6128	0	NA	NA	NA	NA	NA
hsa-miR-3162-3p	0.0576154	-0.0269882	0.140393	-0.192233	0.84756	NA
hsa-miR-6503-3p	0	NA	NA	NA	NA	NA
hsa-miR-6503-5p	0	NA	NA	NA	NA	NA
hsa-miR-4488	0	NA	NA	NA	NA	NA
hsa-miR-6747-5p	0.0322344	-0.0269882	0.140393	-0.192233	0.84756	NA
hsa-miR-6748-5p	0.221254	-0.0386821	0.236579	-0.163506	0.87012	NA
hsa-miR-6748-3p	0.369833	-0.0627102	0.271661	-0.23084	0.817439	NA
hsa-miR-1237-5p	0.221496	-0.227501	0.237427	-0.95819	0.337967	NA
hsa-miR-10392-3p	0.0733136	-0.0269882	0.140393	-0.192233	0.84756	NA
hsa-miR-6750-5p	0.238058	0.119743	0.216882	0.552111	0.580872	NA
hsa-miR-6749-5p	0.0901196	-0.0153418	0.156515	-0.0980211	0.921916	NA
hsa-miR-6879-5p	0	NA	NA	NA	NA	NA
hsa-miR-4489	0	NA	NA	NA	NA	NA
hsa-miR-6860	0	NA	NA	NA	NA	NA
hsa-miR-6752-5p	0	NA	NA	NA	NA	NA
hsa-miR-7113-5p	0.364416	-0.168742	0.265866	-0.634688	0.525632	NA
hsa-miR-7113-3p	0	NA	NA	NA	NA	NA
hsa-miR-4691-5p	0	NA	NA	NA	NA	NA
hsa-miR-4691-3p	0.36531	-0.190385	0.284321	-0.669612	0.503105	NA
hsa-miR-6753-5p	0	NA	NA	NA	NA	NA
hsa-miR-6754-5p	0.243383	0.0560445	0.252107	0.222304	0.824077	NA
hsa-miR-6754-3p	0.212197	-0.0380279	0.23491	-0.161883	0.871398	NA
hsa-miR-4692	0	NA	NA	NA	NA	NA
hsa-miR-4696	0	NA	NA	NA	NA	NA
hsa-miR-4300	0	NA	NA	NA	NA	NA
hsa-miR-6755-3p	0	NA	NA	NA	NA	NA
hsa-miR-4490	0	NA	NA	NA	NA	NA
hsa-miR-1261	0	NA	NA	NA	NA	NA
hsa-miR-3920	0	NA	NA	NA	NA	NA
hsa-miR-4693-5p	0	NA	NA	NA	NA	NA
hsa-miR-4693-3p	0	NA	NA	NA	NA	NA
hsa-miR-4491	0	NA	NA	NA	NA	NA
hsa-miR-4301	0	NA	NA	NA	NA	NA
hsa-miR-6716-5p	0.148204	-0.0203261	0.178341	-0.113974	0.909259	NA
hsa-miR-4492	0.102266	-0.0165004	0.161939	-0.101893	0.918842	NA
hsa-miR-6756-3p	0.045298	0.00260926	0.140393	0.0185854	0.985172	NA
hsa-miR-6756-5p	0	NA	NA	NA	NA	NA
hsa-miR-4493	0	NA	NA	NA	NA	NA
hsa-miR-6090	0	NA	NA	NA	NA	NA
hsa-miR-8052	0	NA	NA	NA	NA	NA
hsa-miR-4697-5p	0	NA	NA	NA	NA	NA
hsa-miR-3649	0	NA	NA	NA	NA	NA
hsa-miR-200c-5p	0.0961898	0.0411896	0.157694	0.261199	0.793939	NA
hsa-miR-613	0	NA	NA	NA	NA	NA
hsa-miR-614	0.205277	-0.102159	0.211569	-0.482865	0.629192	NA
hsa-miR-3974	0	NA	NA	NA	NA	NA
hsa-miR-920	0	NA	NA	NA	NA	NA
hsa-miR-4302	0	NA	NA	NA	NA	NA
hsa-miR-4698	0.0900465	-0.0153346	0.156481	-0.0979966	0.921935	NA
hsa-miR-4494	0	NA	NA	NA	NA	NA
hsa-miR-6505-3p	0.334294	0.0201214	0.272643	0.0738011	0.941169	NA
hsa-miR-4701-5p	0.332579	-0.188278	0.272532	-0.690848	0.489661	NA
hsa-miR-6757-5p	0.331755	-0.300667	0.245406	-1.22518	0.220506	NA
hsa-miR-196a-5p	0.116481	-0.0609145	0.167618	-0.363412	0.716297	NA
hsa-miR-196a-3p	0	NA	NA	NA	NA	NA
hsa-miR-615-5p	0	NA	NA	NA	NA	NA
hsa-miR-6758-5p	0.185043	-0.0494156	0.186113	-0.265513	0.790614	NA
hsa-miR-6759-3p	0	NA	NA	NA	NA	NA
hsa-miR-6759-5p	0.118457	-0.0179389	0.168359	-0.106551	0.915145	NA
hsa-miR-548c-5p	0	NA	NA	NA	NA	NA
hsa-miR-548c-3p	0	NA	NA	NA	NA	NA
hsa-miR-548z	0	NA	NA	NA	NA	NA
hsa-miR-6074	0	NA	NA	NA	NA	NA
hsa-miR-6502-5p	0	NA	NA	NA	NA	NA
hsa-miR-6502-3p	0	NA	NA	NA	NA	NA
hsa-miR-1279	0	NA	NA	NA	NA	NA
hsa-miR-3913-3p	0	NA	NA	NA	NA	NA
hsa-miR-3913-5p	0	NA	NA	NA	NA	NA
hsa-miR-1252-3p	0.144364	-0.0200307	0.177147	-0.113074	0.909972	NA
hsa-miR-617	0	NA	NA	NA	NA	NA
hsa-miR-4699-5p	0.115035	-0.0176439	0.167069	-0.105608	0.915893	NA
hsa-miR-4699-3p	0.0700082	-0.0269882	0.140393	-0.192233	0.84756	NA
hsa-miR-3059-3p	0	NA	NA	NA	NA	NA
hsa-miR-3059-5p	0.205426	-0.0375262	0.233614	-0.160633	0.872382	NA
hsa-miR-7844-5p	0.0450267	0.00260926	0.140393	0.0185854	0.985172	NA
hsa-miR-492	0	NA	NA	NA	NA	NA
hsa-miR-1251-5p	0	NA	NA	NA	NA	NA
hsa-miR-1251-3p	0	NA	NA	NA	NA	NA
hsa-miR-135a-2-3p	0	NA	NA	NA	NA	NA
hsa-miR-4495	0	NA	NA	NA	NA	NA
hsa-miR-4303	0	NA	NA	NA	NA	NA
hsa-miR-1827	0.154356	-0.020791	0.180197	-0.11538	0.908144	NA
hsa-miR-3652	0.355741	-0.183555	0.276387	-0.664121	0.506613	NA
hsa-miR-3922-5p	0.311886	-0.267362	0.246	-1.08684	0.277108	NA
hsa-miR-4496	0	NA	NA	NA	NA	NA
hsa-miR-619-3p	0	NA	NA	NA	NA	NA
hsa-miR-619-5p	0	NA	NA	NA	NA	NA
hsa-miR-4497	0.0311813	0.00260926	0.140393	0.0185854	0.985172	NA
hsa-miR-6760-5p	0	NA	NA	NA	NA	NA
hsa-miR-6760-3p	0	NA	NA	NA	NA	NA
hsa-miR-6761-5p	0.17705	-0.0637961	0.208607	-0.30582	0.759742	NA
hsa-miR-6761-3p	0.0429684	0.00260926	0.140393	0.0185854	0.985172	NA
hsa-miR-6861-3p	0.0429684	0.00260926	0.140393	0.0185854	0.985172	NA
hsa-miR-6861-5p	0.362678	-0.142727	0.248327	-0.574757	0.565456	NA
hsa-miR-7106-3p	0.177469	-0.0352991	0.227687	-0.155033	0.876795	NA
hsa-miR-7106-5p	0.0634157	-0.0124717	0.14193	-0.0878725	0.929978	NA
hsa-miR-6762-5p	0	NA	NA	NA	NA	NA
hsa-miR-1178-3p	0.182051	0.0505773	0.228762	0.221092	0.825021	NA
hsa-miR-1178-5p	0	NA	NA	NA	NA	NA
hsa-miR-4498	0.216312	-0.10466	0.214362	-0.488239	0.625381	NA
hsa-miR-4700-5p	0.300828	-0.148152	0.247286	-0.599114	0.549097	NA
hsa-miR-4700-3p	0.045298	0.00260926	0.140393	0.0185854	0.985172	NA
hsa-miR-7107-5p	0.130929	-0.0650598	0.172802	-0.376499	0.706546	NA
hsa-miR-9902	0	NA	NA	NA	NA	NA
hsa-miR-4304	0	NA	NA	NA	NA	NA
hsa-miR-3908	0	NA	NA	NA	NA	NA
hsa-miR-3612	0	NA	NA	NA	NA	NA
hsa-miR-6763-5p	0.235127	0.104938	0.234381	0.447722	0.654354	NA
hsa-miR-6763-3p	0.136667	0.00542839	0.197134	0.0275365	0.978032	NA
hsa-miR-4499	0	NA	NA	NA	NA	NA
hsa-miR-2276-5p	0.328479	0.0645748	0.262179	0.246301	0.80545	NA
hsa-miR-4305	0	NA	NA	NA	NA	NA
hsa-miR-621	0	NA	NA	NA	NA	NA
hsa-miR-3168	0	NA	NA	NA	NA	NA
hsa-miR-5006-5p	0	NA	NA	NA	NA	NA
hsa-miR-8079	0	NA	NA	NA	NA	NA
hsa-miR-5693	0	NA	NA	NA	NA	NA
hsa-miR-4703-5p	0	NA	NA	NA	NA	NA
hsa-miR-4703-3p	0	NA	NA	NA	NA	NA
hsa-miR-759	0	NA	NA	NA	NA	NA
hsa-miR-1297	0	NA	NA	NA	NA	NA
hsa-miR-5007-5p	0	NA	NA	NA	NA	NA
hsa-miR-5007-3p	0	NA	NA	NA	NA	NA
hsa-miR-3169	0	NA	NA	NA	NA	NA
hsa-miR-548x-3p	0.065409	-0.0269882	0.140393	-0.192233	0.84756	NA
hsa-miR-4704-5p	0.137674	0.00407307	0.17301	0.0235424	0.981218	NA
hsa-miR-4704-3p	0.184077	-0.0650476	0.21039	-0.309176	0.757188	NA
hsa-miR-3665	0	NA	NA	NA	NA	NA
hsa-miR-4500	0	NA	NA	NA	NA	NA
hsa-miR-622	0.065409	-0.0269882	0.140393	-0.192233	0.84756	NA
hsa-miR-548as-5p	0	NA	NA	NA	NA	NA
hsa-miR-548as-3p	0	NA	NA	NA	NA	NA
hsa-miR-4501	0.197939	0.00488687	0.229331	0.0213092	0.982999	NA
hsa-miR-3170	0.198209	0.0864763	0.229436	0.376909	0.706242	NA
hsa-miR-623	0	NA	NA	NA	NA	NA
hsa-miR-4306	0	NA	NA	NA	NA	NA
hsa-miR-2681-3p	0	NA	NA	NA	NA	NA
hsa-miR-2681-5p	0.20785	-0.102684	0.212041	-0.484266	0.628197	NA
hsa-miR-4705	0.0731585	-0.0269882	0.140393	-0.192233	0.84756	NA
hsa-miR-8073	0	NA	NA	NA	NA	NA
hsa-miR-8075	0	NA	NA	NA	NA	NA
hsa-miR-548ar-5p	0	NA	NA	NA	NA	NA
hsa-miR-4502	0.065409	-0.0269882	0.140393	-0.192233	0.84756	NA
hsa-miR-6717-5p	0	NA	NA	NA	NA	NA
hsa-miR-208a-3p	0	NA	NA	NA	NA	NA
hsa-miR-208a-5p	0	NA	NA	NA	NA	NA
hsa-miR-208b-5p	0	NA	NA	NA	NA	NA
hsa-miR-4307	0	NA	NA	NA	NA	NA
hsa-miR-3171	0	NA	NA	NA	NA	NA
hsa-miR-4503	0.194995	-0.125969	0.231819	-0.543392	0.58686	NA
hsa-miR-6076	0	NA	NA	NA	NA	NA
hsa-miR-4504	0.214153	0.091669	0.232552	0.394187	0.693443	NA
hsa-miR-4308	0	NA	NA	NA	NA	NA
hsa-miR-5586-3p	0.178862	0.0800826	0.179656	0.445755	0.655774	NA
hsa-miR-9718	0	NA	NA	NA	NA	NA
[truncated: 636 more rows]

## Sheet: Sheet2
GeneID	log2(FC)	P-value			GeneID	log2(FC)	P-value
hsa-miR-6808-5p	NA	NA			hsa-miR-1296-3p	1.90921	1.09752e-08	GAGUGGGGCUUCGACCCUAACC
hsa-miR-4251	NA	NA			hsa-miR-29b-3p	1.87246	5.47213e-55	UAGCACCAUUUGAAAUCAGUGUU
hsa-miR-4252	NA	NA			hsa-miR-33a-5p	1.87031	1.29209e-13	GUGCAUUGUAGUUGCAUUGCA
hsa-miR-7846-3p	NA	NA			hsa-miR-155-3p	1.60734	5.32929e-07	CUCCUACAUAUUAGCAUUAACA
hsa-miR-4632-5p	NA	NA			hsa-miR-1307-5p	1.55322	1.02847e-19	UCGACCGGACCUCGACCGGCU
hsa-miR-4632-3p	NA	NA			hsa-miR-548a-3p	1.51704	3.64609e-06	CAAAACUGGCAAUUACUUUUGC
hsa-miR-3675-3p	NA	NA			hsa-miR-100-3p	1.32769	5.13603e-65	CAAGCUUGUAUCUAUAGGUAUG
hsa-miR-3675-5p	NA	NA			hsa-miR-19a-5p	1.31979	1.69811e-06	AGUUUUGCAUAGUUGCACUACA
hsa-miR-3972	NA	NA			hsa-miR-32-5p	1.2996	9.81155e-14	UAUUGCACAUUACUAAGUUGCA
hsa-miR-1290	NA	NA			hsa-miR-33b-3p	1.29403	9.97569e-18	CAGUGCCUCGGCAGUGCAGCCC
hsa-miR-4418	NA	NA			hsa-miR-592	1.1961	4.58665e-05	UUGUGUCAAUAUGCGAUGAUGU
hsa-miR-6127	NA	NA			hsa-miR-7-5p	1.17611	7.58196e-33	UGGAAGACUAGUGAUUUUGUUGUU
hsa-miR-4253	NA	NA			hsa-miR-4521	1.16451	2.9513e-31	GCUAAGGAAGUCCUGUGCUCAG
hsa-miR-6731-3p	NA	NA			hsa-miR-33b-5p	1.1403	3.40611e-10	GUGCAUUGCUGUUGCAUUGC
hsa-miR-6731-5p	NA	NA			hsa-miR-1305	1.12698	3.22335e-12	UUUUCAACUCUAAUGGGAGAGA
hsa-miR-4420	NA	NA			hsa-miR-1277-5p	1.11591	4.87908e-09	AAAUAUAUAUAUAUAUGUACGUAU
hsa-miR-5585-3p	NA	NA			hsa-miR-365a-5p	1.07216	3.97625e-08	AGGGACUUUUGGGGGCAGAUGUG
hsa-miR-552-3p	NA	NA			hsa-miR-16-1-3p	1.05861	1.52632e-06	CCAGUAUUAACUGUGCUGCUGA
hsa-miR-552-5p	NA	NA			hsa-miR-101-5p	1.02255	2.53253e-20	CAGUUAUCACAGUGCUGAUGCU
hsa-miR-4255	NA	NA			hsa-miR-10392-5p	-1.03622	0.0016731	GCGCUUCGACGGGCUGGGCUGUG
hsa-miR-6079	NA	NA			hsa-miR-6735-3p	-1.06203	0.00143256	AGGCCUGUGGCUCCUCCCUCAG
hsa-miR-5584-5p	NA	NA			hsa-miR-27b-5p	-1.08054	6.32949e-85	AGAGCUUAGCUGAUUGGUGAAC
hsa-miR-761	NA	NA			hsa-miR-1291	-1.1391	0.000370727	UGGCCCUGACUGAAGACCAGCAGU
hsa-miR-6068	NA	NA			hsa-let-7c-3p	-1.21451	3.21853e-05	CUGUACAACCUUCUAGCUUUCC
hsa-miR-3671	NA	NA			hsa-miR-3917	-1.38201	3.45618e-05	GCUCGGACUGAGCAGGUGGG
hsa-miR-3117-5p	NA	NA			hsa-miR-3074-3p	-1.59188	3.22551e-28	GAUAUCAGCUCAGUAGGCACCG
hsa-miR-7156-3p	NA	NA
hsa-miR-7856-5p	NA	NA
hsa-miR-553	NA	NA
hsa-miR-7852-3p	NA	NA
hsa-miR-4256	NA	NA
hsa-miR-6736-5p	NA	NA
hsa-miR-6077	NA	NA
hsa-miR-4257	NA	NA
hsa-miR-554	NA	NA
hsa-miR-8083	NA	NA
hsa-miR-6737-5p	NA	NA
hsa-miR-190b-3p	NA	NA
hsa-miR-4258	NA	NA
hsa-miR-555	NA	NA
hsa-miR-4259	NA	NA
hsa-miR-3658	NA	NA
hsa-miR-921	NA	NA
hsa-miR-1255b-2-3p	NA	NA
hsa-miR-557	NA	NA
hsa-miR-3119	NA	NA
hsa-miR-1295a	NA	NA
hsa-miR-1295b-5p	NA	NA
hsa-miR-1295b-3p	NA	NA
hsa-miR-214-3p	NA	NA
hsa-miR-214-5p	NA	NA
hsa-miR-3120-5p	NA	NA
hsa-miR-3120-3p	NA	NA
hsa-miR-12116	NA	NA
hsa-miR-3121-5p	NA	NA
hsa-miR-6769b-5p	NA	NA
hsa-miR-205-3p	NA	NA
hsa-miR-4260	NA	NA
hsa-miR-1182	NA	NA
hsa-miR-4427	NA	NA
hsa-miR-3123	NA	NA
hsa-miR-7515	NA	NA
hsa-miR-4261	NA	NA
hsa-miR-4262	NA	NA
hsa-miR-3681-3p	NA	NA
hsa-miR-4263	NA	NA
hsa-miR-558	NA	NA
hsa-miR-4430	NA	NA
hsa-miR-548ad-3p	NA	NA
hsa-miR-559	NA	NA
hsa-miR-8485	NA	NA
hsa-miR-4431	NA	NA
hsa-miR-216b-3p	NA	NA
hsa-miR-4432	NA	NA
hsa-miR-5192	NA	NA
hsa-miR-4433b-3p	NA	NA
hsa-miR-4433b-5p	NA	NA
hsa-miR-4433a-5p	NA	NA
hsa-miR-4433a-3p	NA	NA
hsa-miR-4434	NA	NA
hsa-miR-4778-3p	NA	NA
hsa-miR-4778-5p	NA	NA
hsa-miR-4264	NA	NA
hsa-miR-8080	NA	NA
hsa-miR-6071	NA	NA
hsa-miR-4779	NA	NA
hsa-miR-4771	NA	NA
hsa-miR-4780	NA	NA
hsa-miR-4436a	NA	NA
hsa-miR-4772-3p	NA	NA
hsa-miR-4265	NA	NA
hsa-miR-4266	NA	NA
hsa-miR-4267	NA	NA
hsa-miR-4436b-3p	NA	NA
hsa-miR-4436b-5p	NA	NA
hsa-miR-4782-3p	NA	NA
hsa-miR-4783-5p	NA	NA
hsa-miR-5590-5p	NA	NA
hsa-miR-7157-3p	NA	NA
hsa-miR-7157-5p	NA	NA
hsa-miR-6888-5p	NA	NA
hsa-miR-10b-3p	NA	NA
hsa-miR-7704	NA	NA
hsa-miR-6512-3p	NA	NA
hsa-miR-4437	NA	NA
hsa-miR-1245a	NA	NA
hsa-miR-1245b-5p	NA	NA
hsa-miR-3606-5p	NA	NA
hsa-miR-3606-3p	NA	NA
hsa-miR-3130-5p	NA	NA
hsa-miR-3130-3p	NA	NA
hsa-miR-4776-3p	NA	NA
hsa-miR-4776-5p	NA	NA
hsa-miR-4438	NA	NA
hsa-miR-6809-3p	NA	NA
hsa-miR-6810-5p	NA	NA
hsa-miR-6810-3p	NA	NA
hsa-miR-9500	NA	NA
hsa-miR-375-5p	NA	NA
hsa-miR-4268	NA	NA
hsa-miR-4777-5p	NA	NA
hsa-miR-1471	NA	NA
hsa-miR-562	NA	NA
hsa-miR-6811-3p	NA	NA
hsa-miR-4441	NA	NA
hsa-miR-4790-3p	NA	NA
hsa-miR-4790-5p	NA	NA
hsa-miR-12127	NA	NA
hsa-miR-885-3p	NA	NA
hsa-miR-885-5p	NA	NA
hsa-miR-4270	NA	NA
hsa-miR-563	NA	NA
hsa-miR-3714	NA	NA
hsa-miR-4442	NA	NA
hsa-miR-548ay-5p	NA	NA
hsa-miR-128-2-5p	NA	NA
hsa-miR-6822-3p	NA	NA
hsa-miR-564	NA	NA
hsa-miR-711	NA	NA
hsa-miR-4793-5p	NA	NA
hsa-miR-4271	NA	NA
hsa-miR-5193	NA	NA
hsa-miR-8064	NA	NA
hsa-miR-548bb-3p	NA	NA
hsa-miR-548bb-5p	NA	NA
hsa-miR-4272	NA	NA
hsa-miR-3136-3p	NA	NA
hsa-miR-4273	NA	NA
hsa-miR-8060	NA	NA
hsa-miR-4445-5p	NA	NA
hsa-miR-4445-3p	NA	NA
hsa-miR-567	NA	NA
hsa-miR-8076	NA	NA
hsa-miR-4446-5p	NA	NA
hsa-miR-4446-3p	NA	NA
hsa-miR-568	NA	NA
hsa-miR-6529-3p	NA	NA
hsa-miR-5682	NA	NA
hsa-miR-6083	NA	NA
hsa-miR-544b	NA	NA
hsa-miR-12124	NA	NA
hsa-miR-6826-3p	NA	NA
hsa-miR-5704	NA	NA
hsa-miR-5186	NA	NA
hsa-miR-3919	NA	NA
hsa-miR-1263	NA	NA
hsa-miR-569	NA	NA
hsa-miR-4789-5p	NA	NA
hsa-miR-4789-3p	NA	NA
hsa-miR-4448	NA	NA
hsa-miR-3137	NA	NA
hsa-miR-922	NA	NA
hsa-miR-571	NA	NA
hsa-miR-4800-5p	NA	NA
hsa-miR-4798-5p	NA	NA
hsa-miR-4798-3p	NA	NA
hsa-miR-572	NA	NA
hsa-miR-12113	NA	NA
hsa-miR-12115	NA	NA
hsa-miR-4275	NA	NA
hsa-miR-4801	NA	NA
hsa-miR-5591-5p	NA	NA
hsa-miR-5591-3p	NA	NA
hsa-miR-8053	NA	NA
hsa-miR-548ag	NA	NA
hsa-miR-575	NA	NA
hsa-miR-4451	NA	NA
hsa-miR-4452	NA	NA
hsa-miR-5705	NA	NA
hsa-miR-8066	NA	NA
hsa-miR-297	NA	NA
hsa-miR-367-3p	NA	NA
hsa-miR-367-5p	NA	NA
hsa-miR-302d-3p	NA	NA
hsa-miR-302d-5p	NA	NA
hsa-miR-302a-3p	NA	NA
hsa-miR-302a-5p	NA	NA
hsa-miR-302c-3p	NA	NA
hsa-miR-302c-5p	NA	NA
hsa-miR-302b-3p	NA	NA
hsa-miR-302b-5p	NA	NA
hsa-miR-8082	NA	NA
hsa-miR-1973	NA	NA
hsa-miR-2054	NA	NA
hsa-miR-7849-3p	NA	NA
hsa-miR-548g-3p	NA	NA
hsa-miR-548g-5p	NA	NA
hsa-miR-4799-3p	NA	NA
hsa-miR-3688-3p	NA	NA
hsa-miR-3688-5p	NA	NA
hsa-miR-6082	NA	NA
hsa-miR-548t-3p	NA	NA
hsa-miR-4276	NA	NA
hsa-miR-3945	NA	NA
hsa-miR-4455	NA	NA
hsa-miR-4456	NA	NA
hsa-miR-6075	NA	NA
hsa-miR-4277	NA	NA
hsa-miR-4278	NA	NA
hsa-miR-6131	NA	NA
hsa-miR-10522-5p	NA	NA
hsa-miR-4279	NA	NA
hsa-miR-3650	NA	NA
hsa-miR-5687	NA	NA
hsa-miR-3977	NA	NA
hsa-miR-4280	NA	NA
hsa-miR-12130	NA	NA
hsa-miR-4633-5p	NA	NA
hsa-miR-4633-3p	NA	NA
hsa-miR-4460	NA	NA
hsa-miR-6830-3p	NA	NA
hsa-miR-1289	NA	NA
hsa-miR-6831-5p	NA	NA
hsa-miR-5197-5p	NA	NA
hsa-miR-5197-3p	NA	NA
hsa-miR-6499-3p	NA	NA
hsa-miR-6499-5p	NA	NA
hsa-miR-3142	NA	NA
hsa-miR-103a-3p	NA	NA
hsa-miR-103b	NA	NA
hsa-miR-378e	NA	NA
hsa-miR-12118	NA	NA
hsa-miR-8056	NA	NA
hsa-miR-4634	NA	NA
hsa-miR-4281	NA	NA
hsa-miR-1229-5p	NA	NA
hsa-miR-8089	NA	NA
hsa-miR-7853-5p	NA	NA
hsa-miR-4639-5p	NA	NA
hsa-miR-6833-5p	NA	NA
hsa-miR-3135b	NA	NA
hsa-miR-7159-5p	NA	NA
hsa-miR-7159-3p	NA	NA
hsa-miR-6835-3p	NA	NA
hsa-miR-4462	NA	NA
hsa-miR-9983-3p	NA	NA
hsa-miR-206	NA	NA
hsa-miR-4282	NA	NA
hsa-miR-10524-5p	NA	NA
hsa-miR-4464	NA	NA
hsa-miR-4643	NA	NA
hsa-miR-587	NA	NA
hsa-miR-3144-5p	NA	NA
hsa-miR-3144-3p	NA	NA
hsa-miR-548aj-3p	NA	NA
hsa-miR-3668	NA	NA
hsa-miR-12131	NA	NA
hsa-miR-1202	NA	NA
hsa-miR-3692-5p	NA	NA
hsa-miR-7161-5p	NA	NA
hsa-miR-7161-3p	NA	NA
hsa-miR-4655-3p	NA	NA
hsa-miR-4648	NA	NA
hsa-miR-4656	NA	NA
hsa-miR-3683	NA	NA
hsa-miR-1183	NA	NA
hsa-miR-196b-3p	NA	NA
hsa-miR-550b-3p	NA	NA
hsa-miR-550b-2-5p	NA	NA
hsa-miR-550a-5p	NA	NA
hsa-miR-1200	NA	NA
hsa-miR-3943	NA	NA
hsa-miR-6838-3p	NA	NA
hsa-miR-4649-5p	NA	NA
hsa-miR-4649-3p	NA	NA
hsa-miR-4283	NA	NA
hsa-miR-3147	NA	NA
hsa-miR-4650-3p	NA	NA
hsa-miR-4650-5p	NA	NA
hsa-miR-4284	NA	NA
hsa-miR-1285-5p	NA	NA
hsa-miR-489-5p	NA	NA
hsa-miR-4652-5p	NA	NA
hsa-miR-4652-3p	NA	NA
hsa-miR-591	NA	NA
hsa-miR-12119	NA	NA
hsa-miR-4658	NA	NA
hsa-miR-3666	NA	NA
hsa-miR-6132	NA	NA
hsa-miR-593-5p	NA	NA
hsa-miR-593-3p	NA	NA
hsa-miR-490-5p	NA	NA
hsa-miR-4468	NA	NA
hsa-miR-153-5p	NA	NA
hsa-miR-595	NA	NA
hsa-miR-5707	NA	NA
hsa-miR-3674	NA	NA
hsa-miR-596	NA	NA
hsa-miR-7160-3p	NA	NA
hsa-miR-8055	NA	NA
hsa-miR-4659a-5p	NA	NA
hsa-miR-4659a-3p	NA	NA
hsa-miR-4659b-3p	NA	NA
hsa-miR-4659b-5p	NA	NA
hsa-miR-124-5p	NA	NA
hsa-miR-124-3p	NA	NA
hsa-miR-383-3p	NA	NA
hsa-miR-383-5p	NA	NA
hsa-miR-6841-3p	NA	NA
hsa-miR-6841-5p	NA	NA
hsa-miR-548h-3p	NA	NA
hsa-miR-6842-5p	NA	NA
hsa-miR-3622b-3p	NA	NA
hsa-miR-3622b-5p	NA	NA
hsa-miR-3622a-5p	NA	NA
hsa-miR-3622a-3p	NA	NA
hsa-miR-4287	NA	NA
hsa-miR-4288	NA	NA
hsa-miR-3148	NA	NA
hsa-miR-548ao-5p	NA	NA
hsa-miR-486-3p	NA	NA
hsa-miR-486-5p	NA	NA
hsa-miR-5681b	NA	NA
hsa-miR-2052	NA	NA
hsa-miR-12123	NA	NA
hsa-miR-5708	NA	NA
hsa-miR-8084	NA	NA
hsa-miR-3150b-3p	NA	NA
hsa-miR-3150b-5p	NA	NA
hsa-miR-3150a-5p	NA	NA
hsa-miR-3150a-3p	NA	NA
hsa-miR-599	NA	NA
hsa-miR-875-3p	NA	NA
hsa-miR-875-5p	NA	NA
hsa-miR-4471	NA	NA
hsa-miR-2053	NA	NA
hsa-miR-548az-3p	NA	NA
hsa-miR-548aa	NA	NA
hsa-miR-548d-5p	NA	NA
hsa-miR-4662b	NA	NA
hsa-miR-4662a-5p	NA	NA
hsa-miR-4662a-3p	NA	NA
hsa-miR-1204	NA	NA
hsa-miR-1205	NA	NA
hsa-miR-1206	NA	NA
hsa-miR-1207-5p	NA	NA
hsa-miR-1207-3p	NA	NA
hsa-miR-1208	NA	NA
hsa-miR-3686	NA	NA
hsa-miR-7848-3p	NA	NA
hsa-miR-4472	NA	NA
hsa-miR-661	NA	NA
hsa-miR-6846-5p	NA	NA
hsa-miR-6848-3p	NA	NA
hsa-miR-6893-3p	NA	NA
hsa-miR-6893-5p	NA	NA
hsa-miR-3152-3p	NA	NA
hsa-miR-4474-5p	NA	NA
hsa-miR-6853-5p	NA	NA
hsa-miR-4540	NA	NA
hsa-miR-4476	NA	NA
hsa-miR-4477a	NA	NA
hsa-miR-1299	NA	NA
hsa-miR-4477b	NA	NA
hsa-miR-4289	NA	NA
hsa-miR-4290	NA	NA
hsa-miR-548au-5p	NA	NA
hsa-miR-548au-3p	NA	NA
hsa-miR-4291	NA	NA
hsa-miR-6081	NA	NA
hsa-miR-3074-5p	NA	NA
hsa-miR-24-1-5p	NA	NA
hsa-miR-8081	NA	NA
hsa-miR-3927-3p	NA	NA
hsa-miR-3927-5p	NA	NA
hsa-miR-7702	NA	NA
hsa-miR-147a	NA	NA
hsa-miR-4478	NA	NA
hsa-miR-601	NA	NA
hsa-miR-7150	NA	NA
hsa-miR-3960	NA	NA
hsa-miR-2861	NA	NA
hsa-miR-3154	NA	NA
hsa-miR-219a-2-3p	NA	NA
hsa-miR-219b-5p	NA	NA
hsa-miR-219b-3p	NA	NA
hsa-miR-12126	NA	NA
hsa-miR-4669	NA	NA
hsa-miR-3689a-3p	NA	NA
hsa-miR-3689a-5p	NA	NA
hsa-miR-3689d	NA	NA
hsa-miR-3689e	NA	NA
hsa-miR-3689f	NA	NA
hsa-miR-6722-3p	NA	NA
hsa-miR-6722-5p	NA	NA
hsa-miR-4292	NA	NA
hsa-miR-3621	NA	NA
hsa-miR-6072	NA	NA
hsa-miR-6078	NA	NA
hsa-miR-548ak	NA	NA
hsa-miR-4480	NA	NA
hsa-miR-4481	NA	NA
hsa-miR-4293	NA	NA
hsa-miR-511-3p	NA	NA
hsa-miR-4675	NA	NA
hsa-miR-603	NA	NA
hsa-miR-8086	NA	NA
hsa-miR-604	NA	NA
hsa-miR-938	NA	NA
hsa-miR-7162-3p	NA	NA
hsa-miR-7162-5p	NA	NA
hsa-miR-4683	NA	NA
hsa-miR-3156-5p	NA	NA
hsa-miR-4294	NA	NA
hsa-miR-3924	NA	NA
hsa-miR-7152-5p	NA	NA
hsa-miR-7152-3p	NA	NA
hsa-miR-4678	NA	NA
hsa-miR-4679	NA	NA
hsa-miR-3085-5p	NA	NA
hsa-miR-6507-3p	NA	NA
hsa-miR-6507-5p	NA	NA
hsa-miR-608	NA	NA
hsa-miR-3158-5p	NA	NA
hsa-miR-936	NA	NA
hsa-miR-4680-5p	NA	NA
hsa-miR-6715a-3p	NA	NA
hsa-miR-6715b-5p	NA	NA
hsa-miR-4295	NA	NA
hsa-miR-4483	NA	NA
hsa-miR-9851-5p	NA	NA
hsa-miR-3663-5p	NA	NA
hsa-miR-4681	NA	NA
hsa-miR-4296	NA	NA
hsa-miR-4297	NA	NA
hsa-miR-202-3p	NA	NA
hsa-miR-6744-5p	NA	NA
hsa-miR-6744-3p	NA	NA
hsa-miR-4298	NA	NA
hsa-miR-7847-3p	NA	NA
hsa-miR-675-3p	NA	NA
hsa-miR-483-3p	NA	NA
hsa-miR-483-5p	NA	NA
hsa-miR-4686	NA	NA
hsa-miR-302e	NA	NA
hsa-miR-5691	NA	NA
hsa-miR-4299	NA	NA
hsa-miR-8070	NA	NA
hsa-miR-6124	NA	NA
hsa-miR-6073	NA	NA
hsa-miR-4486	NA	NA
hsa-miR-8054	NA	NA
hsa-miR-8087	NA	NA
hsa-miR-8068	NA	NA
hsa-miR-3973	NA	NA
hsa-miR-670-5p	NA	NA
hsa-miR-670-3p	NA	NA
hsa-miR-7154-3p	NA	NA
hsa-miR-7154-5p	NA	NA
hsa-miR-3160-3p	NA	NA
hsa-miR-3160-5p	NA	NA
hsa-miR-6745	NA	NA
hsa-miR-4487	NA	NA
hsa-miR-3161	NA	NA
hsa-miR-6128	NA	NA
hsa-miR-6503-3p	NA	NA
hsa-miR-6503-5p	NA	NA
hsa-miR-4488	NA	NA
hsa-miR-6879-5p	NA	NA
hsa-miR-4489	NA	NA
hsa-miR-6860	NA	NA
hsa-miR-6752-5p	NA	NA
hsa-miR-7113-3p	NA	NA
hsa-miR-4691-5p	NA	NA
hsa-miR-6753-5p	NA	NA
hsa-miR-4692	NA	NA
hsa-miR-4696	NA	NA
hsa-miR-4300	NA	NA
hsa-miR-6755-3p	NA	NA
hsa-miR-4490	NA	NA
hsa-miR-1261	NA	NA
hsa-miR-3920	NA	NA
hsa-miR-4693-5p	NA	NA
hsa-miR-4693-3p	NA	NA
hsa-miR-4491	NA	NA
hsa-miR-4301	NA	NA
hsa-miR-6756-5p	NA	NA
hsa-miR-4493	NA	NA
hsa-miR-6090	NA	NA
hsa-miR-8052	NA	NA
hsa-miR-4697-5p	NA	NA
hsa-miR-3649	NA	NA
hsa-miR-613	NA	NA
hsa-miR-3974	NA	NA
hsa-miR-920	NA	NA
hsa-miR-4302	NA	NA
hsa-miR-4494	NA	NA
hsa-miR-196a-3p	NA	NA
hsa-miR-615-5p	NA	NA
hsa-miR-6759-3p	NA	NA
hsa-miR-548c-5p	NA	NA
hsa-miR-548c-3p	NA	NA
hsa-miR-548z	NA	NA
hsa-miR-6074	NA	NA
hsa-miR-6502-5p	NA	NA
hsa-miR-6502-3p	NA	NA
hsa-miR-1279	NA	NA
hsa-miR-3913-3p	NA	NA
hsa-miR-3913-5p	NA	NA
hsa-miR-617	NA	NA
hsa-miR-3059-3p	NA	NA
hsa-miR-492	NA	NA
hsa-miR-1251-5p	NA	NA
hsa-miR-1251-3p	NA	NA
hsa-miR-135a-2-3p	NA	NA
hsa-miR-4495	NA	NA
hsa-miR-4303	NA	NA
hsa-miR-4496	NA	NA
hsa-miR-619-3p	NA	NA
hsa-miR-619-5p	NA	NA
hsa-miR-6760-5p	NA	NA
hsa-miR-6760-3p	NA	NA
hsa-miR-6762-5p	NA	NA
hsa-miR-1178-5p	NA	NA
hsa-miR-9902	NA	NA
hsa-miR-4304	NA	NA
hsa-miR-3908	NA	NA
hsa-miR-3612	NA	NA
hsa-miR-4499	NA	NA
hsa-miR-4305	NA	NA
hsa-miR-621	NA	NA
hsa-miR-3168	NA	NA
hsa-miR-5006-5p	NA	NA
hsa-miR-8079	NA	NA
hsa-miR-5693	NA	NA
hsa-miR-4703-5p	NA	NA
hsa-miR-4703-3p	NA	NA
hsa-miR-759	NA	NA
hsa-miR-1297	NA	NA
hsa-miR-5007-5p	NA	NA
hsa-miR-5007-3p	NA	NA
hsa-miR-3169	NA	NA
hsa-miR-3665	NA	NA
hsa-miR-4500	NA	NA
hsa-miR-548as-5p	NA	NA
hsa-miR-548as-3p	NA	NA
hsa-miR-623	NA	NA
hsa-miR-4306	NA	NA
hsa-miR-2681-3p	NA	NA
hsa-miR-8073	NA	NA
hsa-miR-8075	NA	NA
hsa-miR-548ar-5p	NA	NA
hsa-miR-6717-5p	NA	NA
hsa-miR-208a-3p	NA	NA
hsa-miR-208a-5p	NA	NA
hsa-miR-208b-5p	NA	NA
hsa-miR-4307	NA	NA
hsa-miR-3171	NA	NA
hsa-miR-6076	NA	NA
hsa-miR-4308	NA	NA
hsa-miR-9718	NA	NA
hsa-miR-7855-5p	NA	NA
hsa-miR-4708-3p	NA	NA
hsa-miR-4708-5p	NA	NA
hsa-miR-5694	NA	NA
hsa-miR-7843-5p	NA	NA
hsa-miR-7843-3p	NA	NA
hsa-miR-4505	NA	NA
hsa-miR-4506	NA	NA
hsa-miR-770-5p	NA	NA
hsa-miR-493-3p	NA	NA
hsa-miR-337-5p	NA	NA
hsa-miR-337-3p	NA	NA
hsa-miR-431-3p	NA	NA
hsa-miR-433-5p	NA	NA
hsa-miR-432-3p	NA	NA
hsa-miR-370-5p	NA	NA
hsa-miR-370-3p	NA	NA
hsa-miR-379-5p	NA	NA
hsa-miR-379-3p	NA	NA
hsa-miR-380-5p	NA	NA
hsa-miR-1197	NA	NA
hsa-miR-323a-5p	NA	NA
hsa-miR-758-5p	NA	NA
hsa-miR-758-3p	NA	NA
hsa-miR-329-5p	NA	NA
hsa-miR-329-3p	NA	NA
hsa-miR-494-5p	NA	NA
hsa-miR-1193	NA	NA
hsa-miR-495-5p	NA	NA
hsa-miR-376c-5p	NA	NA
hsa-miR-376a-2-5p	NA	NA
hsa-miR-376a-3p	NA	NA
hsa-miR-654-5p	NA	NA
hsa-miR-376b-5p	NA	NA
hsa-miR-300	NA	NA
hsa-miR-1185-5p	NA	NA
hsa-miR-1185-1-3p	NA	NA
hsa-miR-1185-2-3p	NA	NA
hsa-miR-381-5p	NA	NA
hsa-miR-487b-5p	NA	NA
hsa-miR-889-5p	NA	NA
hsa-miR-655-5p	NA	NA
hsa-miR-487a-5p	NA	NA
hsa-miR-487a-3p	NA	NA
hsa-miR-382-3p	NA	NA
hsa-miR-134-3p	NA	NA
hsa-miR-668-3p	NA	NA
hsa-miR-485-5p	NA	NA
hsa-miR-323b-5p	NA	NA
hsa-miR-154-3p	NA	NA
hsa-miR-496	NA	NA
hsa-miR-377-5p	NA	NA
hsa-miR-377-3p	NA	NA
hsa-miR-412-3p	NA	NA
hsa-miR-410-5p	NA	NA
hsa-miR-656-5p	NA	NA
hsa-miR-656-3p	NA	NA
hsa-miR-1247-5p	NA	NA
hsa-miR-4309	NA	NA
hsa-miR-203a-5p	NA	NA
hsa-miR-203a-3p	NA	NA
hsa-miR-203b-3p	NA	NA
hsa-miR-203b-5p	NA	NA
hsa-miR-6765-5p	NA	NA
hsa-miR-8071	NA	NA
hsa-miR-4539	NA	NA
hsa-miR-4507	NA	NA
hsa-miR-4538	NA	NA
hsa-miR-4537	NA	NA
hsa-miR-5195-3p	NA	NA
hsa-miR-5195-5p	NA	NA
hsa-miR-4509	NA	NA
hsa-miR-4508	NA	NA
hsa-miR-4715-3p	NA	NA
hsa-miR-4715-5p	NA	NA
hsa-miR-211-3p	NA	NA
hsa-miR-8063	NA	NA
hsa-miR-626	NA	NA
hsa-miR-4310	NA	NA
hsa-miR-10393-5p	NA	NA
hsa-miR-10393-3p	NA	NA
hsa-miR-147b-5p	NA	NA
hsa-miR-4713-5p	NA	NA
hsa-miR-4713-3p	NA	NA
hsa-miR-7973	NA	NA
hsa-miR-8067	NA	NA
hsa-miR-6085	NA	NA
hsa-miR-4311	NA	NA
hsa-miR-4312	NA	NA
hsa-miR-630	NA	NA
hsa-miR-4513	NA	NA
hsa-miR-631	NA	NA
hsa-miR-4313	NA	NA
hsa-miR-3713	NA	NA
hsa-miR-5572	NA	NA
hsa-miR-4514	NA	NA
hsa-miR-11181-3p	NA	NA
hsa-miR-11181-5p	NA	NA
hsa-miR-7-2-3p	NA	NA
hsa-miR-3529-3p	NA	NA
hsa-miR-3529-5p	NA	NA
hsa-miR-1469	NA	NA
hsa-miR-662	NA	NA
hsa-miR-1225-3p	NA	NA
hsa-miR-1225-5p	NA	NA
hsa-miR-4516	NA	NA
hsa-miR-3178	NA	NA
hsa-miR-6126	NA	NA
hsa-miR-8065	NA	NA
hsa-miR-4718	NA	NA
hsa-miR-3670	NA	NA
hsa-miR-6506-3p	NA	NA
hsa-miR-6506-5p	NA	NA
hsa-miR-1273h-5p	NA	NA
hsa-miR-1273h-3p	NA	NA
hsa-miR-4518	NA	NA
hsa-miR-6771-5p	NA	NA
hsa-miR-6771-3p	NA	NA
hsa-miR-6863	NA	NA
hsa-miR-6772-5p	NA	NA
hsa-miR-6773-3p	NA	NA
hsa-miR-6773-5p	NA	NA
hsa-miR-4719	NA	NA
hsa-miR-4720-3p	NA	NA
hsa-miR-6504-5p	NA	NA
hsa-miR-6504-3p	NA	NA
hsa-miR-8058	NA	NA
hsa-miR-3182	NA	NA
hsa-miR-12128	NA	NA
hsa-miR-5093	NA	NA
hsa-miR-6774-5p	NA	NA
hsa-miR-6774-3p	NA	NA
hsa-miR-4722-3p	NA	NA
hsa-miR-6776-5p	NA	NA
hsa-miR-1253	NA	NA
hsa-miR-6864-3p	NA	NA
hsa-miR-4520-3p	NA	NA
hsa-miR-4520-5p	NA	NA
hsa-miR-4520-2-3p	NA	NA
hsa-miR-4314	NA	NA
hsa-miR-4732-3p	NA	NA
hsa-miR-4732-5p	NA	NA
hsa-miR-423-5p	NA	NA
hsa-miR-423-3p	NA	NA
hsa-miR-3184-3p	NA	NA
hsa-miR-3184-5p	NA	NA
hsa-miR-4724-5p	NA	NA
hsa-miR-4724-3p	NA	NA
hsa-miR-2909	NA	NA
hsa-miR-378j	NA	NA
hsa-miR-6867-5p	NA	NA
hsa-miR-6510-5p	NA	NA
hsa-miR-2117	NA	NA
hsa-miR-5089-5p	NA	NA
hsa-miR-5089-3p	NA	NA
hsa-miR-10226	NA	NA
hsa-miR-1203	NA	NA
hsa-miR-196a-1-3p	NA	NA
hsa-miR-3185	NA	NA
hsa-miR-6165	NA	NA
hsa-miR-8059	NA	NA
hsa-miR-3614-3p	NA	NA
hsa-miR-4736	NA	NA
hsa-miR-4729	NA	NA
hsa-miR-4737	NA	NA
hsa-miR-633	NA	NA
hsa-miR-5047	NA	NA
hsa-miR-6080	NA	NA
hsa-miR-634	NA	NA
hsa-miR-635	NA	NA
hsa-miR-4524b-5p	NA	NA
hsa-miR-4524b-3p	NA	NA
hsa-miR-4524a-3p	NA	NA
hsa-miR-4524a-5p	NA	NA
hsa-miR-4738-5p	NA	NA
hsa-miR-6868-5p	NA	NA
hsa-miR-4316	NA	NA
hsa-miR-4739	NA	NA
hsa-miR-3065-5p	NA	NA
hsa-miR-3065-3p	NA	NA
hsa-miR-338-3p	NA	NA
hsa-miR-338-5p	NA	NA
hsa-miR-1250-3p	NA	NA
hsa-miR-1250-5p	NA	NA
hsa-miR-3186-5p	NA	NA
hsa-miR-4525	NA	NA
hsa-miR-8078	NA	NA
hsa-miR-3976	NA	NA
hsa-miR-4317	NA	NA
hsa-miR-6788-3p	NA	NA
hsa-miR-6788-5p	NA	NA
hsa-miR-7153-3p	NA	NA
hsa-miR-7153-5p	NA	NA
hsa-miR-4526	NA	NA
hsa-miR-133a-5p	NA	NA
hsa-miR-8057	NA	NA
hsa-miR-302f	NA	NA
hsa-miR-3975	NA	NA
hsa-miR-4318	NA	NA
hsa-miR-924	NA	NA
hsa-miR-5583-3p	NA	NA
hsa-miR-5583-5p	NA	NA
hsa-miR-4319	NA	NA
hsa-miR-4527	NA	NA
hsa-miR-4320	NA	NA
hsa-miR-4528	NA	NA
hsa-miR-4529-5p	NA	NA
hsa-miR-4529-3p	NA	NA
hsa-miR-122-5p	NA	NA
hsa-miR-122-3p	NA	NA
hsa-miR-3591-3p	NA	NA
hsa-miR-3591-5p	NA	NA
hsa-miR-5011-5p	NA	NA
hsa-miR-5011-3p	NA	NA
hsa-miR-1227-5p	NA	NA
hsa-miR-4321	NA	NA
hsa-miR-7850-5p	NA	NA
hsa-miR-637	NA	NA
hsa-miR-4746-3p	NA	NA
hsa-miR-6790-5p	NA	NA
hsa-miR-6792-3p	NA	NA
hsa-miR-5589-5p	NA	NA
hsa-miR-5589-3p	NA	NA
hsa-miR-4322	NA	NA
hsa-miR-1238-5p	NA	NA
hsa-miR-1238-3p	NA	NA
hsa-miR-638	NA	NA
hsa-miR-6794-5p	NA	NA
hsa-miR-1199-5p	NA	NA
hsa-miR-1199-3p	NA	NA
hsa-miR-6795-5p	NA	NA
hsa-miR-1470	NA	NA
hsa-miR-3189-5p	NA	NA
hsa-miR-640	NA	NA
hsa-miR-6887-5p	NA	NA
hsa-miR-5196-5p	NA	NA
hsa-miR-5196-3p	NA	NA
hsa-miR-4530	NA	NA
hsa-miR-6719-3p	NA	NA
hsa-miR-6796-5p	NA	NA
hsa-miR-4323	NA	NA
hsa-miR-4531	NA	NA
hsa-miR-6088	NA	NA
hsa-miR-642a-5p	NA	NA
hsa-miR-642a-3p	NA	NA
hsa-miR-642b-3p	NA	NA
hsa-miR-642b-5p	NA	NA
hsa-miR-3190-5p	NA	NA
hsa-miR-3190-3p	NA	NA
hsa-miR-3191-3p	NA	NA
hsa-miR-3191-5p	NA	NA
hsa-miR-6798-5p	NA	NA
hsa-miR-4324	NA	NA
hsa-miR-8074	NA	NA
hsa-miR-6801-5p	NA	NA
hsa-miR-512-5p	NA	NA
hsa-miR-498-5p	NA	NA
hsa-miR-498-3p	NA	NA
hsa-miR-520e-5p	NA	NA
hsa-miR-520e-3p	NA	NA
hsa-miR-515-5p	NA	NA
hsa-miR-515-3p	NA	NA
hsa-miR-519e-5p	NA	NA
hsa-miR-519e-3p	NA	NA
hsa-miR-520f-5p	NA	NA
hsa-miR-520f-3p	NA	NA
hsa-miR-519c-5p	NA	NA
hsa-miR-519c-3p	NA	NA
hsa-miR-1283	NA	NA
hsa-miR-520a-5p	NA	NA
hsa-miR-520a-3p	NA	NA
hsa-miR-526b-5p	NA	NA
hsa-miR-526b-3p	NA	NA
hsa-miR-519b-5p	NA	NA
hsa-miR-519b-3p	NA	NA
hsa-miR-525-5p	NA	NA
hsa-miR-525-3p	NA	NA
hsa-miR-523-5p	NA	NA
hsa-miR-523-3p	NA	NA
hsa-miR-518f-5p	NA	NA
hsa-miR-518f-3p	NA	NA
hsa-miR-520b-5p	NA	NA
hsa-miR-520b-3p	NA	NA
hsa-miR-518b	NA	NA
hsa-miR-526a-5p	NA	NA
hsa-miR-526a-3p	NA	NA
hsa-miR-520c-5p	NA	NA
hsa-miR-520c-3p	NA	NA
hsa-miR-518c-5p	NA	NA
hsa-miR-518c-3p	NA	NA
hsa-miR-524-5p	NA	NA
hsa-miR-524-3p	NA	NA
hsa-miR-517-5p	NA	NA
hsa-miR-517a-3p	NA	NA
hsa-miR-519d-5p	NA	NA
hsa-miR-519d-3p	NA	NA
hsa-miR-521	NA	NA
hsa-miR-520d-5p	NA	NA
hsa-miR-520d-3p	NA	NA
hsa-miR-517b-3p	NA	NA
hsa-miR-520g-5p	NA	NA
hsa-miR-520g-3p	NA	NA
hsa-miR-516b-3p	NA	NA
hsa-miR-526a	NA	NA
hsa-miR-518e-5p	NA	NA
hsa-miR-518e-3p	NA	NA
hsa-miR-518a-5p	NA	NA
hsa-miR-518a-3p	NA	NA
hsa-miR-518d-3p	NA	NA
hsa-miR-517c-3p	NA	NA
hsa-miR-520h	NA	NA
hsa-miR-522-5p	NA	NA
hsa-miR-519a-3p	NA	NA
hsa-miR-527	NA	NA
hsa-miR-516a-3p	NA	NA
hsa-miR-519a-2-5p	NA	NA
hsa-miR-371a-5p	NA	NA
hsa-miR-371a-3p	NA	NA
hsa-miR-371b-3p	NA	NA
hsa-miR-371b-5p	NA	NA
hsa-miR-372-5p	NA	NA
hsa-miR-372-3p	NA	NA
hsa-miR-373-5p	NA	NA
hsa-miR-373-3p	NA	NA
hsa-miR-4752	NA	NA
hsa-miR-8061	NA	NA
hsa-miR-7975	NA	NA
hsa-miR-6803-5p	NA	NA
hsa-miR-6806-5p	NA	NA
hsa-miR-10394-5p	NA	NA
hsa-miR-8062	NA	NA
hsa-miR-6870-5p	NA	NA
hsa-miR-663a	NA	NA
hsa-miR-1825	NA	NA
hsa-miR-644a	NA	NA
hsa-miR-499a-5p	NA	NA
hsa-miR-499a-3p	NA	NA
hsa-miR-499b-3p	NA	NA
hsa-miR-499b-5p	NA	NA
hsa-miR-3646	NA	NA
hsa-miR-3616-5p	NA	NA
hsa-miR-3616-3p	NA	NA
hsa-miR-12122	NA	NA
hsa-miR-645	NA	NA
hsa-miR-4756-3p	NA	NA
hsa-miR-4756-5p	NA	NA
hsa-miR-4325	NA	NA
hsa-miR-4533	NA	NA
hsa-miR-3195	NA	NA
hsa-miR-4758-5p	NA	NA
hsa-miR-1-5p	NA	NA
hsa-miR-3196	NA	NA
hsa-miR-647	NA	NA
hsa-miR-6813-3p	NA	NA
hsa-miR-10396a-5p	NA	NA
hsa-miR-8069	NA	NA
hsa-miR-4759	NA	NA
hsa-miR-4327	NA	NA
hsa-miR-802	NA	NA
hsa-miR-4760-3p	NA	NA
hsa-miR-4760-5p	NA	NA
hsa-miR-5692b	NA	NA
hsa-miR-6070	NA	NA
hsa-miR-648	NA	NA
hsa-miR-649	NA	NA
hsa-miR-650	NA	NA
hsa-miR-5571-5p	NA	NA
hsa-miR-5571-3p	NA	NA
hsa-miR-6817-5p	NA	NA
hsa-miR-5739	NA	NA
hsa-miR-6069	NA	NA
hsa-miR-4534	NA	NA
hsa-miR-3201	NA	NA
hsa-miR-4535	NA	NA
hsa-miR-3667-3p	NA	NA
hsa-miR-3667-5p	NA	NA
hsa-miR-6821-3p	NA	NA
hsa-miR-3690	NA	NA
hsa-miR-6089	NA	NA
hsa-miR-4770	NA	NA
hsa-miR-6086	NA	NA
hsa-miR-4666b	NA	NA
hsa-miR-3937	NA	NA
hsa-miR-1587	NA	NA
hsa-miR-4769-5p	NA	NA
hsa-miR-8088	NA	NA
hsa-miR-6857-5p	NA	NA
hsa-miR-4536-3p	NA	NA
hsa-miR-4536-5p	NA	NA
hsa-miR-1468-3p	NA	NA
hsa-miR-374b-3p	NA	NA
hsa-miR-374b-5p	NA	NA
hsa-miR-374c-5p	NA	NA
hsa-miR-374c-3p	NA	NA
hsa-miR-384	NA	NA
hsa-miR-325	NA	NA
hsa-miR-4328	NA	NA
hsa-miR-1321	NA	NA
hsa-miR-548m	NA	NA
hsa-miR-3978	NA	NA
hsa-miR-4329	NA	NA
hsa-miR-764	NA	NA
hsa-miR-1912-5p	NA	NA
hsa-miR-1912-3p	NA	NA
hsa-miR-1264	NA	NA
hsa-miR-1298-3p	NA	NA
hsa-miR-1911-5p	NA	NA
hsa-miR-1911-3p	NA	NA
hsa-miR-3672	NA	NA
hsa-miR-450b-3p	NA	NA
hsa-miR-450a-1-3p	NA	NA
hsa-miR-450a-2-3p	NA	NA
hsa-miR-542-5p	NA	NA
hsa-miR-503-3p	NA	NA
hsa-miR-503-5p	NA	NA
hsa-miR-934	NA	NA
hsa-miR-892c-3p	NA	NA
hsa-miR-892c-5p	NA	NA
hsa-miR-890	NA	NA
hsa-miR-888-3p	NA	NA
hsa-miR-892a	NA	NA
hsa-miR-892b	NA	NA
hsa-miR-891b	NA	NA
hsa-miR-891a-3p	NA	NA
hsa-miR-513c-3p	NA	NA
hsa-miR-513c-5p	NA	NA
hsa-miR-513b-3p	NA	NA
hsa-miR-513b-5p	NA	NA
hsa-miR-513a-3p	NA	NA
hsa-miR-506-3p	NA	NA
hsa-miR-506-5p	NA	NA
hsa-miR-507	NA	NA
hsa-miR-508-3p	NA	NA
hsa-miR-508-5p	NA	NA
hsa-miR-514b-3p	NA	NA
hsa-miR-514b-5p	NA	NA
hsa-miR-509-5p	NA	NA
hsa-miR-509-3-5p	NA	NA
hsa-miR-510-3p	NA	NA
hsa-miR-510-5p	NA	NA
hsa-miR-514a-3p	NA	NA
hsa-miR-4330	NA	NA
hsa-miR-12129	NA	NA
hsa-miR-718	NA	NA
hsa-miR-1184	NA	NA
hsa-miR-12120	NA	NA
hsa-miR-1296-3p	1.90921	1.09752e-08
hsa-miR-29b-3p	1.87246	5.47213e-55
hsa-miR-33a-5p	1.87031	1.29209e-13
hsa-miR-155-3p	1.60734	5.32929e-07
hsa-miR-1307-5p	1.55322	1.02847e-19
hsa-miR-548a-3p	1.51704	3.64609e-06
hsa-miR-100-3p	1.32769	5.13603e-65
hsa-miR-19a-5p	1.31979	1.69811e-06
hsa-miR-32-5p	1.2996	9.81155e-14
hsa-miR-33b-3p	1.29403	9.97569e-18
hsa-miR-592	1.1961	4.58665e-05
hsa-miR-7-5p	1.17611	7.58196e-33
hsa-miR-4521	1.16451	2.9513e-31
hsa-miR-33b-5p	1.1403	3.40611e-10
hsa-miR-1305	1.12698	3.22335e-12
hsa-miR-1277-5p	1.11591	4.87908e-09
hsa-miR-365a-5p	1.07216	3.97625e-08
hsa-miR-16-1-3p	1.05861	1.52632e-06
hsa-miR-101-5p	1.02255	2.53253e-20
hsa-miR-590-5p	0.987924	1.89677e-07
hsa-miR-190a-3p	0.986019	1.92611e-08
hsa-miR-29b-1-5p	0.977641	6.9619e-30
hsa-miR-374a-3p	0.95906	1.03388e-14
hsa-miR-92a-1-5p	0.94691	6.12567e-17
hsa-miR-548u	0.931844	0.00156376
hsa-miR-193a-3p	0.912397	1.89607e-27
hsa-miR-3611	0.9037	0.00204181
hsa-miR-381-3p	0.886592	0.00195829
hsa-miR-144-3p	0.883743	0.00383812
hsa-miR-590-3p	0.881815	1.32532e-14
hsa-miR-664b-5p	0.881347	0.00817732
hsa-miR-30b-3p	0.860232	5.75978e-24
hsa-miR-193b-5p	0.85515	1.07728e-08
hsa-miR-548a-5p	0.838207	0.00592031
hsa-miR-141-3p	0.822458	1.27468e-05
hsa-miR-29a-5p	0.817166	2.34075e-41
hsa-miR-30d-3p	0.811697	5.60436e-38
hsa-miR-3145-3p	0.811484	0.0127395
hsa-miR-19a-3p	0.803603	2.15218e-16
hsa-miR-135b-5p	0.797935	1.75488e-11
hsa-miR-12135	0.787572	1.29766e-12
hsa-miR-153-3p	0.779738	0.0194733
hsa-miR-27a-5p	0.768829	1.98263e-47
hsa-miR-6844	0.766361	0.0168371
hsa-miR-545-3p	0.763759	0.0216042
hsa-miR-186-3p	0.75487	0.00146095
hsa-miR-7705	0.751949	0.000232885
hsa-miR-548j-3p	0.742878	0.0262716
hsa-miR-545-5p	0.733582	0.000446243
hsa-miR-197-5p	0.730729	0.0102921
hsa-miR-2114-3p	0.720215	0.0189945
hsa-let-7g-3p	0.717753	1.183e-10
hsa-miR-1277-3p	0.717149	0.0306784
hsa-miR-190a-5p	0.702779	1.47955e-11
hsa-miR-3613-5p	0.698947	3.15689e-10
hsa-miR-34a-3p	0.687987	7.75537e-18
hsa-miR-1909-3p	0.682393	0.0398129
hsa-miR-4512	0.671292	0.0445918
hsa-miR-6780a-5p	0.670178	0.0285963
hsa-miR-147b-3p	0.665115	0.0399358
hsa-miR-330-5p	0.645422	7.56865e-12
hsa-miR-219a-5p	0.641594	0.0212624
hsa-miR-3194-3p	0.63545	0.0566084
hsa-miR-26a-1-3p	0.630242	0.000760209
hsa-miR-301a-3p	0.620609	7.94715e-21
hsa-miR-4725-5p	0.614919	0.0653336
hsa-miR-4766-3p	0.603906	0.048354
hsa-miR-3664-5p	0.597443	0.0554644
hsa-miR-18a-5p	0.593533	5.48591e-17
hsa-miR-3678-3p	0.588467	0.0583403
hsa-miR-4793-3p	0.587105	0.0411506
hsa-miR-33a-3p	0.581659	0.000109378
hsa-miR-21-3p	0.577805	1.46128e-07
hsa-miR-556-3p	0.572723	0.00248869
hsa-miR-5188	0.569739	0.0880053
hsa-miR-3118	0.562349	0.0869192
hsa-miR-24-3p	0.558651	1.60336e-21
hsa-miR-939-5p	0.555266	0.0697653
hsa-miR-1228-5p	0.552509	0.0666091
hsa-miR-551b-3p	0.550147	0.0977987
hsa-miR-23a-5p	0.549692	2.1122e-08
hsa-miR-148a-5p	0.542428	2.59547e-14
hsa-miR-6734-5p	0.541649	0.0999303
hsa-miR-188-5p	0.541272	0.000120725
hsa-miR-32-3p	0.539697	1.95808e-05
hsa-miR-17-3p	0.535537	1.69993e-09
hsa-miR-130a-5p	0.535386	0.00673746
hsa-miR-135a-5p	0.53234	0.111242
hsa-miR-216a-5p	0.525827	0.0142147
hsa-miR-548aw	0.525278	0.115684
hsa-miR-2467-5p	0.522776	1.9374e-07
hsa-miR-582-5p	0.517132	0.0579226
hsa-miR-5580-3p	0.516732	0.0935981
hsa-miR-4523	0.514413	0.0661742
hsa-miR-4803	0.503528	0.0994389
hsa-miR-146a-5p	0.501247	0.0889
hsa-miR-548b-3p	0.497877	0.0693425
hsa-miR-301b-3p	0.49619	9.3221e-12
hsa-miR-1976	0.490512	0.0771881
hsa-miR-15a-3p	0.478794	0.133477
hsa-miR-889-3p	0.4748	0.0807761
hsa-miR-7-1-3p	0.474082	6.51397e-07
hsa-miR-101-2-5p	0.47231	0.137273
hsa-miR-6854-5p	0.47181	0.158136
hsa-let-7a-2-3p	0.471731	6.60795e-05
hsa-miR-30e-5p	0.465227	4.15994e-07
hsa-miR-6516-3p	0.463169	0.137884
hsa-miR-221-5p	0.461826	0.000558857
hsa-miR-708-3p	0.460971	8.00659e-10
hsa-miR-9899	0.459049	0.100684
hsa-miR-4668-3p	0.454305	0.132579
hsa-miR-324-5p	0.452564	8.49171e-07
hsa-miR-218-5p	0.44953	2.76063e-09
hsa-miR-4725-3p	0.448009	0.152783
hsa-miR-548d-3p	0.447428	0.162581
hsa-miR-103a-1-5p	0.445962	0.137883
hsa-miR-937-5p	0.444422	0.149745
hsa-miR-3677-3p	0.443187	0.000455473
hsa-miR-374a-5p	0.439124	2.26663e-05
hsa-miR-624-3p	0.438104	0.135818
hsa-miR-19b-3p	0.437607	3.81551e-09
hsa-miR-188-3p	0.43748	0.151863
hsa-miR-18b-5p	0.437262	0.0506919
hsa-miR-597-5p	0.436836	0.182432
hsa-miR-652-5p	0.425269	0.00460297
hsa-miR-136-3p	0.424881	0.199714
hsa-miR-542-3p	0.420809	0.160177
hsa-miR-19b-1-5p	0.419305	0.0788259
hsa-miR-149-3p	0.412113	0.217818
hsa-miR-455-5p	0.410658	5.2555e-07
hsa-miR-488-5p	0.409397	0.214854
hsa-miR-4755-3p	0.40933	0.207844
hsa-miR-26a-2-3p	0.406021	1.38692e-06
hsa-miR-449c-5p	0.404798	0.164419
hsa-miR-142-5p	0.404476	0.0745651
hsa-miR-23c	0.394287	0.235743
hsa-miR-20a-5p	0.392418	8.89763e-09
hsa-miR-6886-5p	0.391139	0.209779
hsa-miR-6858-3p	0.390154	0.191886
hsa-let-7f-2-3p	0.389814	2.22018e-07
hsa-miR-4802-5p	0.388801	0.233608
hsa-miR-654-3p	0.388613	0.21146
hsa-miR-505-5p	0.386263	0.0498958
hsa-miR-34b-5p	0.383131	0.00669873
hsa-miR-5706	0.379953	0.234862
hsa-miR-5690	0.379424	0.199508
hsa-miR-548ah-3p	0.379113	0.193943
hsa-miR-24-2-5p	0.37798	3.70145e-07
hsa-miR-29c-5p	0.373757	1.58968e-07
hsa-miR-217-5p	0.37338	0.0270119
hsa-miR-1249-5p	0.372675	0.188391
hsa-miR-6767-5p	0.370185	0.163021
hsa-miR-2114-5p	0.368605	0.255808
hsa-miR-6739-3p	0.368465	0.259709
hsa-miR-4676-3p	0.367737	0.271545
hsa-miR-3129-5p	0.366449	0.263947
hsa-miR-224-3p	0.360998	0.00598669
hsa-miR-101-3p	0.354755	0.000131835
hsa-miR-3681-5p	0.351894	0.290938
hsa-miR-766-5p	0.34937	0.253978
hsa-miR-31-3p	0.34765	0.0019676
hsa-miR-488-3p	0.347313	0.298354
hsa-let-7i-3p	0.345044	2.00398e-05
hsa-miR-301b-5p	0.342539	0.30577
hsa-miR-378g	0.338614	0.289388
hsa-miR-548ar-3p	0.338245	0.299566
hsa-miR-340-5p	0.337757	0.000453257
hsa-miR-139-3p	0.335999	0.312306
hsa-miR-500b-5p	0.33489	0.155695
hsa-miR-573	0.331082	0.043426
hsa-miR-4747-5p	0.330174	0.234839
hsa-miR-6857-3p	0.329159	0.306861
hsa-miR-3152-5p	0.328578	0.325479
hsa-miR-6879-3p	0.327555	0.322874
hsa-miR-551a	0.323072	0.286839
hsa-miR-1265	0.322514	0.198671
hsa-miR-6871-5p	0.321158	0.311495
hsa-miR-181d-3p	0.320417	0.333091
hsa-miR-4454	0.320402	0.270574
hsa-miR-150-3p	0.320397	0.251857
hsa-miR-876-3p	0.32036	0.276949
hsa-miR-1278	0.316217	0.265434
hsa-miR-3198	0.314526	0.302842
hsa-miR-4717-5p	0.311881	0.349995
hsa-miR-29b-2-5p	0.309951	0.0408047
hsa-miR-4485-5p	0.308684	0.323573
hsa-miR-20a-3p	0.308316	0.0641342
hsa-miR-301a-5p	0.308302	0.102018
hsa-miR-6721-5p	0.307353	0.320578
hsa-miR-29c-3p	0.306861	4.14931e-05
hsa-miR-3157-5p	0.304276	0.318019
hsa-miR-342-5p	0.303441	0.0661989
hsa-miR-933	0.30294	0.354674
hsa-miR-126-5p	0.302776	2.38416e-05
hsa-miR-7845-5p	0.3008	0.368557
hsa-miR-7108-3p	0.300157	0.364125
hsa-miR-4712-3p	0.298095	0.345173
hsa-miR-5697	0.297708	0.372328
hsa-miR-105-3p	0.296389	0.283586
hsa-miR-9903	0.295909	0.0630778
hsa-miR-34a-5p	0.295726	1.62825e-06
hsa-miR-194-3p	0.295634	0.301941
hsa-miR-4645-3p	0.294855	0.296394
hsa-miR-876-5p	0.294821	0.366998
hsa-miR-9-5p	0.294563	0.131866
hsa-miR-1224-3p	0.294233	0.336511
hsa-miR-548aq-5p	0.291801	0.375705
hsa-miR-9-3p	0.290656	0.337728
hsa-miR-548an	0.289752	0.363165
hsa-miR-4668-5p	0.288775	0.387513
hsa-miR-141-5p	0.288753	0.357881
hsa-miR-7974	0.288438	8.46436e-08
hsa-miR-582-3p	0.28801	0.163978
hsa-miR-148b-5p	0.286686	1.31956e-05
hsa-miR-146b-5p	0.286099	0.000228577
hsa-miR-7158-5p	0.284544	0.381487
hsa-miR-3941	0.283214	0.338285
hsa-miR-1224-5p	0.280642	0.401367
hsa-miR-6840-5p	0.280334	0.343095
hsa-miR-3942-3p	0.279598	0.402485
hsa-miR-4748	0.278497	0.293223
hsa-miR-548e-5p	0.277047	0.0306268
hsa-miR-4728-3p	0.276565	0.301982
hsa-miR-548f-3p	0.27414	0.344522
hsa-miR-579-3p	0.272363	0.407648
hsa-miR-873-5p	0.272029	0.000118998
hsa-miR-106b-5p	0.271563	0.000393664
hsa-miR-27a-3p	0.270758	3.77777e-05
hsa-miR-449b-5p	0.270253	0.405845
hsa-miR-4717-3p	0.268298	0.417785
hsa-miR-3662	0.267522	0.344086
hsa-miR-548bc	0.267267	0.420548
hsa-miR-4429	0.266553	0.357993
hsa-miR-20b-5p	0.266444	3.38183e-05
hsa-miR-561-5p	0.265261	0.000263941
hsa-miR-5582-5p	0.263572	0.274277
hsa-miR-3682-3p	0.262651	0.338914
hsa-miR-580-3p	0.262515	0.23178
hsa-miR-6764-5p	0.262295	0.282704
hsa-miR-105-5p	0.261193	0.356587
hsa-miR-548w	0.259178	0.35042
hsa-miR-21-5p	0.258343	2.45438e-07
hsa-miR-5189-3p	0.257934	0.416417
hsa-miR-362-5p	0.256291	0.0351354
hsa-miR-502-5p	0.254192	0.253836
hsa-miR-152-5p	0.253263	1.55367e-05
hsa-miR-5585-5p	0.252309	0.369385
hsa-miR-218-1-3p	0.251185	0.14546
hsa-miR-26b-3p	0.250916	0.000990178
hsa-miR-222-5p	0.250157	0.00151942
hsa-miR-106a-5p	0.250119	0.00318471
hsa-miR-4728-5p	0.249573	0.344558
hsa-miR-4641	0.247566	0.341897
hsa-miR-6818-3p	0.245834	0.462102
hsa-miR-4787-3p	0.244792	0.234862
hsa-miR-3934-3p	0.242653	0.413928
hsa-miR-765	0.242248	0.404377
hsa-miR-6880-3p	0.241401	0.46918
hsa-miR-1292-5p	0.240083	0.322173
hsa-miR-671-5p	0.23953	0.00457388
hsa-miR-216b-5p	0.238828	0.378481
hsa-miR-3677-5p	0.237155	0.477695
hsa-miR-142-3p	0.236852	0.332078
hsa-miR-708-5p	0.233824	7.54295e-08
hsa-miR-3192-3p	0.233628	0.37822
hsa-miR-454-3p	0.233225	7.79988e-05
hsa-miR-6845-5p	0.231386	0.440598
hsa-miR-1537-3p	0.228813	0.452595
hsa-miR-15a-5p	0.225278	0.00056879
hsa-miR-598-5p	0.223893	0.477439
hsa-miR-4694-5p	0.22374	0.479661
hsa-miR-548ai	0.223704	0.385598
hsa-miR-6806-3p	0.222266	0.472727
hsa-miR-6808-3p	0.221539	0.390501
hsa-miR-3139	0.220558	0.472148
hsa-miR-6799-3p	0.220431	0.501533
hsa-miR-4654	0.220222	0.503728
hsa-miR-493-5p	0.219721	0.403116
hsa-miR-4690-5p	0.219416	0.494964
hsa-miR-3165	0.218302	0.511481
hsa-miR-561-3p	0.218108	0.463841
hsa-miR-103a-2-5p	0.217893	0.363178
hsa-miR-6510-3p	0.217685	0.512673
hsa-miR-5683	0.217048	0.505199
hsa-miR-2355-3p	0.216218	0.0936159
hsa-miR-616-5p	0.215801	0.241393
hsa-miR-5689	0.215367	0.498084
hsa-miR-651-5p	0.210877	0.198285
hsa-miR-20b-3p	0.2088	0.529235
hsa-miR-10a-5p	0.20613	0.0511571
hsa-miR-4804-3p	0.204701	0.474831
hsa-miR-218-2-3p	0.204218	0.446945
hsa-miR-4755-5p	0.203239	0.509679
hsa-miR-6750-3p	0.202886	0.544164
hsa-miR-130a-3p	0.200706	5.5225e-07
hsa-miR-138-2-3p	0.200326	0.456852
hsa-miR-539-3p	0.199158	0.43893
hsa-miR-6780a-3p	0.197951	0.47611
hsa-miR-9900	0.196822	0.420972
hsa-miR-1286	0.195913	0.329582
hsa-miR-6791-3p	0.195438	0.55897
hsa-miR-182-3p	0.194745	0.453368
hsa-miR-3664-3p	0.194616	0.508798
hsa-miR-3115	0.1932	0.563007
hsa-miR-3166	0.191422	0.530776
hsa-miR-6733-5p	0.190642	0.552615
hsa-miR-4664-5p	0.188582	0.468988
hsa-miR-10399-5p	0.187619	0.34508
hsa-miR-193b-3p	0.18743	2.21473e-07
hsa-miR-4726-3p	0.187209	0.447587
hsa-miR-4443	0.184591	0.521415
hsa-miR-6801-3p	0.184501	0.423588
hsa-miR-6727-5p	0.183723	0.556107
hsa-miR-17-5p	0.183011	1.37218e-05
hsa-miR-944	0.182976	0.262888
hsa-miR-3659	0.182548	0.56238
hsa-miR-6514-3p	0.18247	0.519485
hsa-miR-425-3p	0.182137	0.0062596
hsa-miR-6888-3p	0.181421	0.587495
hsa-miR-3936	0.181403	0.577452
hsa-miR-181b-2-3p	0.18003	0.16343
hsa-miR-4676-5p	0.179199	0.43552
hsa-miR-34c-5p	0.177605	0.0033494
hsa-miR-6738-3p	0.177091	0.519479
hsa-miR-3179	0.176511	0.495791
hsa-miR-6892-5p	0.174809	0.480209
hsa-miR-6889-5p	0.173655	0.504606
hsa-miR-210-3p	0.172275	0.000547841
hsa-miR-6818-5p	0.169661	0.561165
hsa-miR-6805-5p	0.168406	0.598464
hsa-let-7a-3p	0.167712	2.70215e-05
hsa-miR-6781-5p	0.16658	0.488032
hsa-miR-7109-5p	0.16604	0.575198
hsa-miR-653-5p	0.164863	0.603905
hsa-miR-6780b-3p	0.164195	0.466222
hsa-miR-6765-3p	0.16337	0.532224
hsa-miR-4796-3p	0.163147	0.604815
hsa-miR-1228-3p	0.162022	0.341913
hsa-miR-3912-5p	0.161688	0.555347
hsa-miR-331-5p	0.158405	0.0984469
hsa-miR-659-5p	0.158257	0.334865
hsa-miR-541-5p	0.158226	0.595498
hsa-miR-660-5p	0.156781	0.00803827
hsa-miR-363-5p	0.156615	0.580443
hsa-miR-6777-5p	0.155739	0.602547
hsa-miR-6832-5p	0.154583	0.551996
hsa-miR-155-5p	0.153549	0.00504597
hsa-miR-5699-5p	0.152993	0.287587
hsa-miR-548n	0.15125	0.430408
hsa-miR-96-5p	0.150951	0.422356
hsa-miR-365b-5p	0.150937	0.253328
hsa-miR-5000-3p	0.15051	0.351412
hsa-miR-6772-3p	0.149966	0.591464
hsa-miR-11399	0.148931	0.655812
hsa-miR-4473	0.148483	0.495018
hsa-miR-29a-3p	0.14571	0.0436915
hsa-miR-4517	0.145076	0.409105
hsa-miR-3682-5p	0.143404	0.537109
hsa-miR-1271-3p	0.143404	0.537109
hsa-miR-873-3p	0.139048	0.0159725
hsa-miR-3155a	0.138368	0.654146
hsa-miR-411-5p	0.138174	0.633083
hsa-miR-6758-3p	0.137623	0.627115
hsa-miR-1306-5p	0.137333	0.435332
hsa-miR-491-5p	0.135762	0.557438
hsa-miR-3180-5p	0.13568	0.67745
hsa-miR-22-5p	0.135675	0.0266959
hsa-miR-378a-5p	0.13457	0.436517
hsa-miR-581	0.134465	0.676648
hsa-miR-2682-3p	0.132031	0.556231
hsa-miR-5685	0.12939	0.66929
hsa-miR-4763-5p	0.128808	0.680833
hsa-miR-215-5p	0.128758	0.178943
hsa-miR-210-5p	0.128214	0.11474
hsa-miR-4638-5p	0.127818	0.565187
hsa-miR-548al	0.127287	0.618892
hsa-miR-10398-3p	0.127212	0.694762
hsa-miR-6876-5p	0.126876	0.704048
hsa-miR-1266-3p	0.126638	0.688817
hsa-miR-548f-5p	0.125549	0.70727
hsa-miR-195-3p	0.124839	0.704361
hsa-miR-4458	0.124789	0.534211
hsa-miR-15b-3p	0.124647	0.0321849
hsa-miR-2355-5p	0.124504	0.0334613
hsa-miR-4697-3p	0.124216	0.681686
hsa-miR-942-3p	0.123744	0.56929
hsa-miR-769-3p	0.123023	0.383423
hsa-miR-346	0.121526	0.569811
hsa-miR-4479	0.120039	0.706968
hsa-miR-6750-5p	0.119743	0.580872
hsa-miR-12117	0.118989	0.644343
hsa-miR-3911	0.118586	0.685192
hsa-miR-335-5p	0.117834	0.0765157
hsa-miR-6804-5p	0.117463	0.711515
hsa-miR-6820-3p	0.117109	0.683778
hsa-miR-3200-5p	0.116895	0.712878
hsa-miR-570-5p	0.115997	0.662855
hsa-miR-4439	0.115361	0.585766
hsa-miR-4762-3p	0.11509	0.702749
hsa-miR-30b-5p	0.114811	0.133093
hsa-miR-6847-5p	0.114567	0.731969
hsa-miR-3199	0.113818	0.69218
hsa-miR-3127-3p	0.113784	0.732387
hsa-miR-200c-3p	0.113572	0.508718
hsa-miR-5581-3p	0.113422	0.640079
hsa-miR-137-3p	0.112709	0.651777
hsa-miR-6775-3p	0.112546	0.633088
hsa-miR-320e	0.112471	0.726065
hsa-miR-3657	0.112162	0.707734
hsa-miR-3124-3p	0.110306	0.610549
hsa-miR-6720-5p	0.109965	0.662957
hsa-miR-5580-5p	0.10842	0.740208
hsa-miR-1262	0.108325	0.650732
hsa-miR-200a-3p	0.108308	0.447884
hsa-miR-1256	0.108099	0.743312
hsa-miR-3141	0.107363	0.655242
hsa-miR-3125	0.105328	0.71094
hsa-miR-6763-5p	0.104938	0.654354
hsa-miR-548q	0.102844	0.716339
hsa-miR-6834-3p	0.102417	0.664288
hsa-miR-23a-3p	0.101842	0.000370402
hsa-miR-6819-5p	0.101441	0.69725
hsa-miR-1914-3p	0.100227	0.726632
hsa-miR-598-3p	0.0986489	0.141157
hsa-miR-491-3p	0.0980799	0.736006
hsa-miR-3617-5p	0.0979931	0.738723
hsa-miR-676-3p	0.0972442	0.740696
hsa-miR-548t-5p	0.0960583	0.71003
hsa-miR-580-5p	0.0950353	0.68225
hsa-miR-6799-5p	0.0949136	0.728086
hsa-miR-136-5p	0.093637	0.685999
hsa-miR-6516-5p	0.0931098	0.722895
hsa-miR-135b-3p	0.0925421	0.710279
hsa-miR-4504	0.091669	0.693443
hsa-miR-181c-5p	0.0916585	0.0459906
hsa-miR-139-5p	0.091611	0.564464
hsa-miR-4684-5p	0.0914596	0.686696
hsa-miR-449a	0.0909134	0.777451
hsa-miR-6746-5p	0.0906916	0.744557
hsa-miR-3197	0.0903769	0.759748
hsa-miR-140-5p	0.087264	0.231515
hsa-miR-3170	0.0864763	0.706242
hsa-miR-6814-3p	0.0856884	0.783136
hsa-miR-548ah-5p	0.085291	0.451958
hsa-miR-500b-3p	0.0844155	0.779022
hsa-miR-3116	0.0844028	0.795583
hsa-miR-874-3p	0.0839725	0.218438
hsa-miR-6515-5p	0.0801419	0.810224
hsa-miR-5586-3p	0.0800826	0.655774
hsa-miR-6886-3p	0.0791198	0.772028
hsa-miR-6509-5p	0.0779339	0.803889
hsa-miR-548p	0.0778981	0.805368
hsa-miR-6827-5p	0.0770328	0.780071
hsa-miR-3680-5p	0.0765763	0.793571
hsa-miR-664b-3p	0.0758316	0.80963
hsa-let-7f-1-3p	0.0753357	0.270939
hsa-miR-6786-5p	0.0734056	0.72066
hsa-miR-6134	0.0734056	0.72066
hsa-miR-6803-3p	0.0733797	0.786088
hsa-miR-10396b-3p	0.0733371	0.78334
hsa-miR-4735-3p	0.073307	0.720862
hsa-miR-95-5p	0.0729315	0.721628
hsa-miR-6849-3p	0.0728922	0.798227
hsa-miR-4424	0.0728631	0.808754
hsa-miR-365a-3p	0.0728503	0.168377
hsa-miR-4769-3p	0.0720119	0.801919
hsa-miR-548o-3p	0.0711813	0.342088
hsa-miR-376c-3p	0.0711082	0.820481
hsa-miR-3907	0.0710066	0.72558
hsa-miR-6727-3p	0.0708542	0.725895
hsa-miR-1915-5p	0.0705041	0.828466
hsa-miR-7851-3p	0.0702556	0.822296
hsa-miR-4682	0.0699911	0.789952
hsa-miR-6734-3p	0.0692143	0.82016
hsa-miR-1908-5p	0.0690074	0.559064
hsa-miR-4474-3p	0.0683371	0.818143
hsa-miR-217-3p	0.0669461	0.830168
hsa-miR-16-2-3p	0.0657748	0.287667
hsa-miR-4714-5p	0.0657062	0.83508
hsa-miR-6751-3p	0.0651493	0.825715
hsa-miR-5579-5p	0.0650787	0.819788
hsa-miR-4733-3p	0.0649101	0.814606
hsa-miR-148a-3p	0.0646381	0.232046
hsa-miR-2276-5p	0.0645748	0.80545
hsa-miR-6742-3p	0.0644024	0.818222
hsa-miR-1257	0.0640395	0.834067
hsa-miR-579-5p	0.0634541	0.815267
hsa-miR-4744	0.062903	0.742716
hsa-miR-12121	0.0628314	0.742871
hsa-miR-4647	0.0627032	0.847546
hsa-miR-4714-3p	0.0620968	0.841501
hsa-miR-4465	0.0617728	0.745175
hsa-miR-3175	0.0614671	0.843616
hsa-miR-190b-5p	0.0607579	0.759972
hsa-miR-767-3p	0.0603213	0.80476
hsa-miR-7151-5p	0.0601744	0.851932
hsa-miR-7978	0.0596936	0.749749
hsa-miR-4453	0.0591138	0.751036
hsa-miR-5187-5p	0.0590439	0.751192
hsa-miR-6835-5p	0.0582231	0.809094
hsa-miR-4286	0.0570304	0.863321
hsa-miR-1252-5p	0.0566763	0.81064
hsa-miR-335-3p	0.0565318	0.485053
hsa-miR-664a-3p	0.0564008	0.545814
hsa-miR-6754-5p	0.0560445	0.824077
hsa-miR-4775	0.0560043	0.579238
hsa-miR-4800-3p	0.0559871	0.758071
hsa-miR-361-3p	0.0557243	0.398915
hsa-miR-1268a	0.0546652	0.857967
hsa-miR-106a-3p	0.0546249	0.863069
hsa-miR-5008-3p	0.0542435	0.860102
hsa-miR-3176	0.0539956	0.373755
hsa-miR-10398-5p	0.0529963	0.819139
hsa-miR-548s	0.0513744	0.778968
hsa-miR-1178-3p	0.0505773	0.825021
hsa-miR-1301-5p	0.049989	0.826179
hsa-miR-615-3p	0.049982	0.863547
hsa-miR-3146	0.0494763	0.860622
hsa-miR-4677-3p	0.0493111	0.532002
hsa-miR-3155b	0.0481833	0.843934
hsa-miR-877-3p	0.0477929	0.860524
hsa-miR-196b-5p	0.0469964	0.779289
hsa-miR-127-5p	0.0464603	0.847159
hsa-miR-629-3p	0.046282	0.848804
hsa-miR-3145-5p	0.0461475	0.888759
hsa-miR-6876-3p	0.0444838	0.785524
hsa-miR-7110-3p	0.0439491	0.886925
hsa-miR-361-5p	0.0437969	0.305039
hsa-miR-4645-5p	0.042998	0.839235
hsa-miR-2682-5p	0.04239	0.869288
hsa-miR-5581-5p	0.0413901	0.793418
hsa-miR-200c-5p	0.0411896	0.793939
hsa-miR-6800-3p	0.0410656	0.901643
hsa-miR-6738-5p	0.0408077	0.794933
hsa-miR-412-5p	0.0408077	0.794933
hsa-miR-576-3p	0.0406925	0.835308
hsa-miR-1302	0.040681	0.844101
hsa-miR-6770-5p	0.0406082	0.891925
hsa-miR-4254	0.0395006	0.791497
hsa-miR-4796-5p	0.0394565	0.846711
hsa-miR-185-5p	0.038929	0.5656
hsa-miR-6849-5p	0.0387019	0.849315
hsa-miR-4787-5p	0.0386769	0.848387
hsa-miR-6084	0.0381432	0.851339
hsa-miR-4684-3p	0.0378571	0.909758
hsa-miR-548i	0.0354575	0.90058
hsa-miR-2116-5p	0.0348122	0.867845
hsa-miR-4510	0.0330272	0.876915
hsa-miR-3928-5p	0.0327146	0.916872
hsa-miR-4482-3p	0.0321805	0.918038
hsa-miR-548ab	0.0318314	0.906261
hsa-miR-6859-5p	0.031779	0.92294
hsa-miR-548ax	0.0313228	0.865294
hsa-miR-766-3p	0.0308715	0.810662
hsa-miR-5587-5p	0.0306031	0.922721
hsa-miR-425-5p	0.0304758	0.62666
hsa-miR-3944-5p	0.0302252	0.92262
hsa-miR-583	0.0300834	0.903631
hsa-miR-6529-5p	0.0299582	0.921249
hsa-miR-10527-5p	0.029574	0.886538
hsa-miR-602	0.0293011	0.918935
hsa-miR-3153	0.0275405	0.874296
hsa-miR-2277-3p	0.027404	0.867113
hsa-miR-6130	0.0272801	0.863782
hsa-miR-2113	0.0272012	0.875126
hsa-miR-6816-5p	0.0260426	0.877993
hsa-miR-369-5p	0.0260129	0.878068
hsa-miR-6845-3p	0.0258829	0.878393
hsa-miR-7112-5p	0.0258224	0.878544
hsa-miR-3064-3p	0.0254494	0.937688
hsa-miR-7155-5p	0.0247196	0.938609
hsa-miR-4797-5p	0.0244733	0.930039
hsa-miR-4999-5p	0.0244407	0.941132
hsa-miR-30a-5p	0.0243321	0.734587
hsa-miR-6868-3p	0.0230123	0.935596
hsa-miR-6851-3p	0.0222568	0.937356
hsa-miR-3925-5p	0.0219388	0.888594
hsa-miR-326	0.0217275	0.858464
hsa-miR-548ad-5p	0.0216475	0.889376
hsa-miR-612	0.0209454	0.941284
hsa-miR-6892-3p	0.0201684	0.943157
hsa-miR-6505-3p	0.0201214	0.941169
hsa-miR-6740-5p	0.0200722	0.893686
hsa-miR-651-3p	0.0200722	0.893686
hsa-miR-10396b-5p	0.0200684	0.893697
hsa-miR-888-5p	0.0198663	0.89426
hsa-miR-6782-5p	0.019715	0.894683
hsa-miR-4773	0.0195481	0.895152
hsa-miR-455-3p	0.0186088	0.836764
hsa-miR-6883-5p	0.0180367	0.899475
hsa-miR-365b-3p	0.0179312	0.757574
hsa-miR-3163	0.017879	0.955571
hsa-miR-1244	0.0178565	0.900001
hsa-miR-6829-5p	0.0178565	0.900001
hsa-miR-4637	0.0178565	0.900001
hsa-miR-376b-3p	0.0178565	0.900001
hsa-miR-487b-3p	0.0178565	0.900001
hsa-miR-154-5p	0.0178565	0.900001
hsa-miR-6824-5p	0.017408	0.90132
hsa-miR-449b-3p	0.017408	0.90132
hsa-miR-4646-5p	0.017408	0.90132
hsa-miR-609	0.017408	0.90132
hsa-miR-4751	0.017408	0.90132
hsa-miR-3944-3p	0.0168486	0.951587
hsa-miR-760	0.0168256	0.924101
hsa-miR-6827-3p	0.0159087	0.959286
hsa-miR-4726-5p	0.0150105	0.963803
hsa-miR-3620-5p	0.0144431	0.951098
hsa-miR-221-3p	0.0143844	0.678759
hsa-miR-6784-3p	0.0137357	0.956508
hsa-miR-342-3p	0.0128834	0.844508
hsa-miR-15b-5p	0.0124515	0.762191
hsa-miR-339-3p	0.0120886	0.832652
hsa-miR-202-5p	0.0116636	0.964859
hsa-miR-6797-5p	0.0112701	0.965542
hsa-miR-4795-3p	0.0106261	0.966676
hsa-miR-466	0.0106107	0.96937
hsa-miR-665	0.00988368	0.96969
hsa-miR-363-3p	0.00985399	0.823905
hsa-miR-3679-3p	0.0098066	0.969836
hsa-miR-605-5p	0.00949599	0.975273
hsa-miR-12132	0.00867436	0.97201
hsa-miR-5010-5p	0.00798213	0.978961
hsa-miR-6129	0.00775049	0.969338
hsa-miR-4639-3p	0.00689536	0.974878
hsa-miR-3610	0.00659193	0.975512
hsa-miR-3910	0.00641159	0.979771
hsa-miR-6825-3p	0.00638011	0.975959
hsa-miR-1282	0.00633868	0.976047
hsa-miR-653-3p	0.0062104	0.976321
hsa-miR-4768-3p	0.00579198	0.977227
hsa-miR-4665-3p	0.00574849	0.981272
hsa-miR-6133	0.00570648	0.977415
hsa-miR-6823-3p	0.00566834	0.977499
hsa-miR-187-5p	0.00562629	0.977592
hsa-miR-4422	0.00560766	0.977633
hsa-miR-3921	0.00560248	0.977644
hsa-miR-6884-3p	0.00550746	0.981823
hsa-miR-199b-3p	0.00546408	0.985959
hsa-miR-6763-3p	0.00542839	0.978032
hsa-miR-6837-5p	0.005427	0.978035
hsa-miR-382-5p	0.005427	0.978035
hsa-miR-543	0.00542349	0.978043
hsa-miR-4720-5p	0.00535318	0.978201
hsa-miR-298	0.00513557	0.978693
hsa-miR-26b-5p	0.00512685	0.906555
hsa-miR-6769a-5p	0.00509565	0.978784
hsa-miR-660-3p	0.00508656	0.987682
hsa-miR-191-5p	0.00503201	0.921473
hsa-miR-98-5p	0.00503192	0.905743
hsa-miR-4501	0.00488687	0.982999
hsa-miR-6882-3p	0.00486052	0.979327
hsa-miR-296-3p	0.00481768	0.955159
hsa-miR-548at-3p	0.00480763	0.97945
hsa-miR-6501-3p	0.00480763	0.97945
hsa-miR-378b	0.00447717	0.980232
hsa-miR-3151-3p	0.0044669	0.980256
hsa-miR-6855-5p	0.00427052	0.988044
hsa-miR-4704-5p	0.00407307	0.981218
hsa-miR-3923	0.00382206	0.981849
hsa-miR-577	0.00342789	0.973585
hsa-miR-6864-5p	0.00334798	0.983088
hsa-miR-3617-3p	0.00328669	0.992149
hsa-miR-4449	0.00328016	0.992177
hsa-miR-1236-3p	0.00276671	0.9926
hsa-miR-4425	0.00260926	0.985172
hsa-miR-6732-5p	0.00260926	0.985172
hsa-miR-4794	0.00260926	0.985172
hsa-miR-6878-3p	0.00260926	0.985172
hsa-miR-5187-3p	0.00260926	0.985172
hsa-miR-4426	0.00260926	0.985172
hsa-miR-6739-5p	0.00260926	0.985172
hsa-miR-6742-5p	0.00260926	0.985172
hsa-miR-4428	0.00260926	0.985172
hsa-miR-4772-5p	0.00260926	0.985172
hsa-miR-4784	0.00260926	0.985172
hsa-miR-548ae-3p	0.00260926	0.985172
hsa-miR-5703	0.00260926	0.985172
hsa-miR-4269	0.00260926	0.985172
hsa-miR-4447	0.00260926	0.985172
hsa-miR-7110-5p	0.00260926	0.985172
hsa-miR-548aq-3p	0.00260926	0.985172
hsa-miR-578	0.00260926	0.985172
hsa-miR-4635	0.00260926	0.985172
hsa-miR-6830-5p	0.00260926	0.985172
hsa-miR-1236-5p	0.00260926	0.985172
hsa-miR-6839-3p	0.00260926	0.985172
hsa-miR-5692a	0.00260926	0.985172
hsa-miR-5194	0.00260926	0.985172
hsa-miR-6847-3p	0.00260926	0.985172
hsa-miR-6848-5p	0.00260926	0.985172
hsa-miR-10400-3p	0.00260926	0.985172
hsa-miR-10400-5p	0.00260926	0.985172
hsa-miR-4670-5p	0.00260926	0.985172
hsa-miR-6856-3p	0.00260926	0.985172
hsa-miR-606	0.00260926	0.985172
hsa-miR-3085-3p	0.00260926	0.985172
hsa-miR-4685-5p	0.00260926	0.985172
hsa-miR-4482-5p	0.00260926	0.985172
hsa-miR-9851-3p	0.00260926	0.985172
hsa-miR-6756-3p	0.00260926	0.985172
hsa-miR-7844-5p	0.00260926	0.985172
hsa-miR-4497	0.00260926	0.985172
hsa-miR-6761-3p	0.00260926	0.985172
hsa-miR-6861-3p	0.00260926	0.985172
hsa-miR-4700-3p	0.00260926	0.985172
hsa-miR-431-5p	0.00260926	0.985172
hsa-miR-411-3p	0.00260926	0.985172
hsa-miR-376a-5p	0.00260926	0.985172
hsa-miR-544a	0.00260926	0.985172
hsa-miR-655-3p	0.00260926	0.985172
hsa-miR-134-5p	0.00260926	0.985172
hsa-miR-668-5p	0.00260926	0.985172
hsa-miR-409-5p	0.00260926	0.985172
hsa-miR-1233-5p	0.00260926	0.985172
hsa-miR-5009-3p	0.00260926	0.985172
hsa-miR-6768-3p	0.00260926	0.985172
hsa-miR-6778-5p	0.00260926	0.985172
hsa-miR-4723-3p	0.00260926	0.985172
hsa-miR-451b	0.00260926	0.985172
hsa-miR-6867-3p	0.00260926	0.985172
hsa-miR-6785-5p	0.00260926	0.985172
hsa-miR-657	0.00260926	0.985172
hsa-miR-1-3p	0.00260926	0.985172
hsa-miR-1539	0.00260926	0.985172
hsa-miR-6796-3p	0.00260926	0.985172
hsa-miR-512-3p	0.00260926	0.985172
hsa-miR-518d-5p	0.00260926	0.985172
hsa-miR-548o-5p	0.00260926	0.985172
hsa-miR-3648	0.00260926	0.985172
hsa-miR-548x-5p	0.00260926	0.985172
hsa-miR-6508-3p	0.00260926	0.985172
hsa-miR-1281	0.00260926	0.985172
hsa-miR-548am-5p	0.00260926	0.985172
hsa-miR-548aj-5p	0.00260926	0.985172
hsa-miR-6895-5p	0.00260926	0.985172
hsa-miR-19b-2-5p	0.00260926	0.985172
hsa-miR-424-3p	0.00260926	0.985172
hsa-miR-513a-5p	0.00260926	0.985172
hsa-miR-6757-3p	0.00254228	0.992326
hsa-miR-3934-5p	0.00242504	0.9867
hsa-miR-500a-5p	0.00156066	0.994473
hsa-miR-7703	0.00069393	0.998087
hsa-miR-452-3p	-0.000797253	0.992571
hsa-miR-99a-5p	-0.000928472	0.997538
hsa-miR-183-5p	-0.000951493	0.987263
hsa-miR-3938	-0.00128487	0.994617
hsa-miR-6783-5p	-0.00168783	0.995897
hsa-miR-320d	-0.00270051	0.992671
hsa-miR-183-3p	-0.0038219	0.961829
hsa-miR-3138	-0.00479294	0.987625
hsa-miR-551b-5p	-0.00490464	0.984564
hsa-let-7c-5p	-0.00569224	0.976313
hsa-miR-548l	-0.00718636	0.975812
hsa-miR-610	-0.00868134	0.979235
hsa-miR-4799-5p	-0.00870589	0.978614
hsa-miR-10b-5p	-0.00893769	0.934946
hsa-miR-98-3p	-0.0100941	0.858902
hsa-miR-12133	-0.0101793	0.972855
hsa-miR-6819-3p	-0.0103785	0.956913
hsa-miR-92b-5p	-0.0108695	0.922646
hsa-miR-331-3p	-0.011353	0.852341
hsa-miR-6828-3p	-0.0124717	0.929978
hsa-miR-7106-5p	-0.0124717	0.929978
hsa-miR-4716-3p	-0.0124717	0.929978
hsa-miR-6729-5p	-0.012627	0.929523
hsa-miR-378f	-0.012627	0.929523
hsa-miR-3916	-0.0132565	0.968158
hsa-miR-132-5p	-0.0136692	0.91486
hsa-miR-11401	-0.0140236	0.925532
hsa-miR-6500-5p	-0.0140525	0.925451
hsa-miR-663b	-0.0140525	0.925451
hsa-miR-6513-3p	-0.0144263	0.962185
hsa-miR-328-5p	-0.0145531	0.957955
hsa-miR-4638-3p	-0.0149044	0.964464
hsa-miR-1288-3p	-0.0153175	0.921981
hsa-miR-548ae-5p	-0.0153346	0.921935
hsa-miR-7112-3p	-0.0153346	0.921935
hsa-miR-4698	-0.0153346	0.921935
hsa-miR-6749-5p	-0.0153418	0.921916
hsa-miR-1269a	-0.0154541	0.921614
hsa-miR-3149	-0.0154541	0.921614
hsa-miR-448	-0.0154646	0.921585
hsa-miR-4768-5p	-0.01553	0.944282
hsa-miR-4712-5p	-0.0159685	0.920242
hsa-miR-6883-3p	-0.0160939	0.91991
hsa-miR-8077	-0.0164008	0.919103
hsa-miR-4757-5p	-0.0164605	0.918946
hsa-miR-6780b-5p	-0.0164605	0.918946
hsa-miR-3654	-0.0165004	0.918842
hsa-miR-4492	-0.0165004	0.918842
hsa-miR-92a-2-5p	-0.0165602	0.918686
hsa-miR-4670-3p	-0.0166402	0.918477
hsa-miR-198	-0.01665	0.918452
hsa-miR-6741-5p	-0.0166651	0.918412
hsa-miR-6831-3p	-0.0166651	0.918412
hsa-miR-4673	-0.0166651	0.918412
hsa-miR-1258	-0.0166749	0.918387
hsa-miR-6874-3p	-0.0166749	0.918387
hsa-miR-7111-5p	-0.0168115	0.918032
hsa-miR-6885-3p	-0.0172069	0.957566
hsa-miR-6785-3p	-0.01724	0.916926
hsa-miR-6769a-3p	-0.0174642	0.916351
hsa-miR-4699-5p	-0.0176439	0.915893
hsa-miR-6885-5p	-0.0176674	0.915833
hsa-miR-6814-5p	-0.0176674	0.915833
hsa-miR-6759-5p	-0.0179389	0.915145
hsa-miR-6787-5p	-0.0181013	0.956849
hsa-miR-4689	-0.0198287	0.948714
hsa-miR-1252-3p	-0.0200307	0.909972
hsa-miR-3134	-0.0201273	0.909738
hsa-miR-6716-5p	-0.0203261	0.909259
hsa-miR-34c-3p	-0.0207851	0.927729
hsa-miR-1827	-0.020791	0.908144
hsa-miR-6834-5p	-0.0208284	0.908055
hsa-miR-5684	-0.0211323	0.907332
hsa-miR-1255b-5p	-0.0212137	0.907139
hsa-miR-548v	-0.0212137	0.907139
hsa-miR-887-5p	-0.022671	0.83726
hsa-miR-194-5p	-0.0240204	0.732799
hsa-miR-10523-5p	-0.0247606	0.927523
hsa-miR-4467	-0.0252518	0.932267
hsa-miR-212-5p	-0.025303	0.902181
hsa-miR-6781-3p	-0.0253342	0.936173
hsa-miR-1229-3p	-0.0258024	0.90335
hsa-miR-4711-3p	-0.0269882	0.84756
hsa-miR-4711-5p	-0.0269882	0.84756
hsa-miR-6736-3p	-0.0269882	0.84756
hsa-miR-1246	-0.0269882	0.84756
hsa-miR-6512-5p	-0.0269882	0.84756
hsa-miR-4777-3p	-0.0269882	0.84756
hsa-miR-6823-5p	-0.0269882	0.84756
hsa-miR-5787	-0.0269882	0.84756
hsa-miR-3140-5p	-0.0269882	0.84756
hsa-miR-4457	-0.0269882	0.84756
hsa-miR-146a-3p	-0.0269882	0.84756
hsa-miR-133b	-0.0269882	0.84756
hsa-miR-6874-5p	-0.0269882	0.84756
hsa-miR-490-3p	-0.0269882	0.84756
hsa-miR-3151-5p	-0.0269882	0.84756
hsa-miR-6846-3p	-0.0269882	0.84756
hsa-miR-600	-0.0269882	0.84756
hsa-miR-6856-5p	-0.0269882	0.84756
hsa-miR-3158-3p	-0.0269882	0.84756
hsa-miR-6743-5p	-0.0269882	0.84756
hsa-miR-675-5p	-0.0269882	0.84756
hsa-miR-6747-5p	-0.0269882	0.84756
hsa-miR-4705	-0.0269882	0.84756
hsa-miR-539-5p	-0.0269882	0.84756
hsa-miR-485-3p	-0.0269882	0.84756
hsa-miR-541-3p	-0.0269882	0.84756
hsa-miR-548ap-5p	-0.0269882	0.84756
hsa-miR-762	-0.0269882	0.84756
hsa-miR-6775-5p	-0.0269882	0.84756
hsa-miR-1269b	-0.0269882	0.84756
hsa-miR-5190	-0.0269882	0.84756
hsa-miR-6792-5p	-0.0269882	0.84756
hsa-miR-516b-5p	-0.0269882	0.84756
hsa-miR-10394-3p	-0.0269882	0.84756
hsa-miR-3618	-0.0269882	0.84756
hsa-miR-514a-5p	-0.0269882	0.84756
hsa-miR-6726-5p	-0.0269882	0.84756
hsa-miR-137-5p	-0.0269882	0.84756
hsa-miR-6878-5p	-0.0269882	0.84756
hsa-miR-5590-3p	-0.0269882	0.84756
hsa-miR-6811-5p	-0.0269882	0.84756
hsa-miR-6890-3p	-0.0269882	0.84756
hsa-miR-6828-5p	-0.0269882	0.84756
hsa-miR-10397-3p	-0.0269882	0.84756
hsa-miR-449c-3p	-0.0269882	0.84756
hsa-miR-12125	-0.0269882	0.84756
hsa-miR-5004-3p	-0.0269882	0.84756
hsa-miR-3692-3p	-0.0269882	0.84756
hsa-miR-4644	-0.0269882	0.84756
hsa-miR-4653-3p	-0.0269882	0.84756
hsa-miR-7160-5p	-0.0269882	0.84756
hsa-miR-4663	-0.0269882	0.84756
hsa-miR-3162-3p	-0.0269882	0.84756
hsa-miR-10392-3p	-0.0269882	0.84756
hsa-miR-4699-3p	-0.0269882	0.84756
hsa-miR-548x-3p	-0.0269882	0.84756
hsa-miR-622	-0.0269882	0.84756
hsa-miR-4502	-0.0269882	0.84756
hsa-miR-2392	-0.0269882	0.84756
hsa-miR-1247-3p	-0.0269882	0.84756
hsa-miR-4716-5p	-0.0269882	0.84756
hsa-miR-6766-5p	-0.0269882	0.84756
hsa-miR-6767-3p	-0.0269882	0.84756
hsa-miR-6768-5p	-0.0269882	0.84756
hsa-miR-1972	-0.0269882	0.84756
hsa-miR-497-3p	-0.0269882	0.84756
hsa-miR-6718-5p	-0.0269882	0.84756
hsa-miR-6794-3p	-0.0269882	0.84756
hsa-miR-6887-3p	-0.0269882	0.84756
hsa-miR-522-3p	-0.0269882	0.84756
hsa-miR-6869-3p	-0.0269882	0.84756
hsa-miR-6812-5p	-0.0269882	0.84756
hsa-miR-223-5p	-0.0269882	0.84756
hsa-miR-1298-5p	-0.0269882	0.84756
hsa-miR-3912-3p	-0.0269964	0.885709
hsa-miR-548k	-0.0282537	0.702967
hsa-miR-6872-3p	-0.0282789	0.930644
hsa-miR-199a-3p	-0.0284209	0.898778
hsa-miR-3186-3p	-0.0285309	0.890744
hsa-miR-3922-3p	-0.028822	0.880102
hsa-miR-589-5p	-0.028908	0.525864
hsa-miR-516a-5p	-0.0289509	0.88985
hsa-miR-125a-5p	-0.0290271	0.621771
hsa-miR-484	-0.0296121	0.532681
hsa-miR-5587-3p	-0.0302048	0.905788
hsa-miR-6790-3p	-0.0313448	0.922239
hsa-miR-422a	-0.0318024	0.92242
hsa-miR-1292-3p	-0.0331124	0.918571
hsa-miR-192-5p	-0.0331574	0.511482
hsa-miR-616-3p	-0.0335001	0.919757
hsa-miR-186-5p	-0.0342786	0.472546
hsa-miR-7106-3p	-0.0352991	0.876795
hsa-miR-6730-3p	-0.0354323	0.914502
hsa-miR-3684	-0.0370419	0.888817
hsa-miR-3680-3p	-0.0372497	0.872926
hsa-miR-4727-5p	-0.0372801	0.872867
hsa-miR-3059-5p	-0.0375262	0.872382
hsa-miR-340-3p	-0.037823	0.655546
hsa-miR-93-5p	-0.0378459	0.262567
hsa-miR-22-3p	-0.0378484	0.439782
hsa-miR-6754-3p	-0.0380279	0.871398
hsa-miR-2467-3p	-0.0383341	0.878752
hsa-miR-6748-5p	-0.0386821	0.87012
hsa-miR-3135a	-0.038844	0.907347
hsa-miR-548at-5p	-0.0390115	0.892075
hsa-miR-23b-3p	-0.0394629	0.342586
hsa-miR-1231	-0.0410207	0.865595
hsa-miR-4761-5p	-0.0410648	0.866588
hsa-miR-941	-0.0410672	0.420834
hsa-miR-3691-5p	-0.0415479	0.830964
hsa-miR-8085	-0.041787	0.765976
hsa-miR-6858-5p	-0.0421278	0.888847
hsa-miR-6872-5p	-0.0431538	0.869868
hsa-miR-146b-3p	-0.0432083	0.845383
hsa-miR-3164	-0.0432676	0.862635
hsa-miR-3925-3p	-0.0434484	0.869263
hsa-miR-3915	-0.0435439	0.761018
hsa-miR-4710	-0.044336	0.802346
hsa-miR-744-3p	-0.0443486	0.677889
hsa-miR-3914	-0.0457497	0.799029
hsa-miR-5698	-0.0464527	0.753012
hsa-miR-6820-5p	-0.0467433	0.883597
hsa-miR-548ac	-0.0484037	0.747774
hsa-miR-3132	-0.0484037	0.747774
hsa-miR-519a-5p	-0.0484037	0.747774
hsa-miR-1285-3p	-0.048657	0.706684
hsa-miR-576-5p	-0.0492719	0.533496
hsa-miR-3613-3p	-0.0493123	0.694071
hsa-miR-6758-5p	-0.0494156	0.790614
hsa-miR-4999-3p	-0.0496899	0.850503
hsa-miR-548am-3p	-0.0502101	0.85551
hsa-miR-126-3p	-0.050246	0.607432
hsa-miR-3181	-0.0502889	0.850685
hsa-miR-532-3p	-0.0507861	0.681439
hsa-miR-148b-3p	-0.0508541	0.143975
hsa-miR-4485-3p	-0.0511526	0.874467
hsa-miR-548ap-3p	-0.0515401	0.839423
hsa-miR-129-2-3p	-0.0515484	0.81504
hsa-miR-130b-3p	-0.051818	0.459174
hsa-miR-5002-3p	-0.0521302	0.844538
hsa-miR-1233-3p	-0.0525022	0.737084
hsa-miR-4763-3p	-0.0529238	0.736006
hsa-miR-618	-0.0529303	0.874177
hsa-miR-138-5p	-0.054064	0.32699
hsa-miR-4795-5p	-0.0542676	0.850613
hsa-miR-6873-3p	-0.054269	0.858568
hsa-miR-181b-3p	-0.0543646	0.623288
hsa-miR-10a-3p	-0.05441	0.847793
hsa-miR-489-3p	-0.0544512	0.859129
hsa-miR-5004-5p	-0.0549821	0.730804
hsa-miR-4740-3p	-0.0549821	0.730804
hsa-miR-6791-5p	-0.0549821	0.730804
hsa-miR-3189-3p	-0.0549821	0.730804
hsa-miR-4764-3p	-0.0549821	0.730804
hsa-miR-299-5p	-0.0550842	0.730548
hsa-miR-6850-5p	-0.0555652	0.862881
hsa-miR-5699-3p	-0.0555756	0.745549
[truncated: 636 more rows]

## Sheet: Up
GeneID	log2(FC)	P-value
hsa-miR-1296-3p	1.90921	1.09752e-08
hsa-miR-29b-3p	1.87246	5.47213e-55
hsa-miR-33a-5p	1.87031	1.29209e-13
hsa-miR-155-3p	1.60734	5.32929e-07
hsa-miR-1307-5p	1.55322	1.02847e-19
hsa-miR-548a-3p	1.51704	3.64609e-06
hsa-miR-100-3p	1.32769	5.13603e-65
hsa-miR-19a-5p	1.31979	1.69811e-06
hsa-miR-32-5p	1.2996	9.81155e-14
hsa-miR-33b-3p	1.29403	9.97569e-18
hsa-miR-592	1.1961	4.58665e-05
hsa-miR-7-5p	1.17611	7.58196e-33
hsa-miR-4521	1.16451	2.9513e-31
hsa-miR-33b-5p	1.1403	3.40611e-10
hsa-miR-1305	1.12698	3.22335e-12
hsa-miR-1277-5p	1.11591	4.87908e-09
hsa-miR-365a-5p	1.07216	3.97625e-08
hsa-miR-16-1-3p	1.05861	1.52632e-06
hsa-miR-101-5p	1.02255	2.53253e-20

## Sheet: Down
GeneID	log2(FC)	P-value
hsa-miR-10392-5p	-1.03622	0.0016731
hsa-miR-6735-3p	-1.06203	0.00143256
hsa-miR-27b-5p	-1.08054	6.32949e-85
hsa-miR-1291	-1.1391	0.000370727
hsa-let-7c-3p	-1.21451	3.21853e-05
hsa-miR-3917	-1.38201	3.45618e-05
hsa-miR-3074-3p	-1.59188	3.22551e-28
