# Supplementary material for: Identification and Potential Roles of Human MicroRNAs in Ebola Virus Infection and Disease Pathogenesis
Source: Genes (Basel). 2024 Mar 25;15(4):403. doi: 10.3390/genes15040403 (PMC11049046; doi:10.3390/genes15040403)
Supplement: Supplementary file 1 [file genes-15-00403-s001.zip › Mensah-Bonsu_Supplementary information/Supplemental TableS2 - Differentially Expressed KnownmiRNAs identified with miRDeep2.xlsx]

## Sheet: EBOVDESeq2_KnownmiRNAs
GeneID	Base mean	log2(FC)	StdErr	Wald-Stats	P-value	P-adj
hsa-miR-29b-2-5p_MIMAT0004515_Homo_sapiens_miR-29b-2-5p	1190.97	1.80134	0.119766	15.0405	3.9828e-51	1.09129e-48
hsa-miR-29b-1-5p_MIMAT0004514_Homo_sapiens_miR-29b-1-5p	1321.67	1.78719	0.10484	17.0468	3.69176e-65	2.02308e-62
hsa-miR-33b-5p_MIMAT0003301_Homo_sapiens_miR-33b-5p	67.1815	1.3051	0.126316	10.3321	5.04628e-25	3.07263e-23
hsa-miR-1305_MIMAT0005893_Homo_sapiens_miR-1305	43.1181	1.06079	0.158669	6.68555	2.3006e-11	4.5026e-10
hsa-miR-592_MIMAT0003260_Homo_sapiens_miR-592	4.9429	0.960429	0.270801	3.54662	0.000390209	0.00222744
hsa-miR-1307-5p_MIMAT0022727_Homo_sapiens_miR-1307-5p	4289.25	0.953913	0.110073	8.66618	4.46858e-18	1.88368e-16
hsa-miR-381-5p_MIMAT0022862_Homo_sapiens_miR-381-5p	5.08799	0.932511	0.27382	3.40556	0.000660285	0.00358254
hsa-miR-32-5p_MIMAT0000090_Homo_sapiens_miR-32-5p	145.774	0.924378	0.129258	7.1514	8.58966e-13	2.24149e-11
hsa-miR-590-5p_MIMAT0003258_Homo_sapiens_miR-590-5p	307.38	0.91696	0.117323	7.81569	5.46643e-15	1.76212e-13
hsa-miR-545-5p_MIMAT0004785_Homo_sapiens_miR-545-5p	22.1681	0.915971	0.200176	4.57583	4.7433e-06	3.87959e-05
hsa-miR-3611_MIMAT0017988_Homo_sapiens_miR-3611	5.21631	0.838497	0.274075	3.05936	0.00221807	0.01105
hsa-miR-19a-5p_MIMAT0004490_Homo_sapiens_miR-19a-5p	1102.22	0.830175	0.0991195	8.37549	5.49924e-17	2.15256e-15
hsa-miR-374a-5p_MIMAT0000727_Homo_sapiens_miR-374a-5p	2271.33	0.783361	0.113614	6.89494	5.38866e-12	1.0937e-10
hsa-miR-190a-5p_MIMAT0000458_Homo_sapiens_miR-190a-5p	1288.54	0.731658	0.103486	7.07015	1.5477e-12	3.53392e-11
hsa-miR-135b-5p_MIMAT0000758_Homo_sapiens_miR-135b-5p	60.6499	0.706888	0.12203	5.79276	6.92398e-09	8.43187e-08
hsa-miR-548a-3p_MIMAT0003251_Homo_sapiens_miR-548a-3p	3.74702	0.698166	0.233668	2.98786	0.00280937	0.0136242
hsa-miR-548ap-5p_MIMAT0021037_Homo_sapiens_miR-548ap-5p	8.20724	0.669787	0.226153	2.96165	0.00305994	0.0147092
hsa-miR-141-5p_MIMAT0004598_Homo_sapiens_miR-141-5p	25.0365	0.651106	0.267988	2.42961	0.0151151	0.0622789
hsa-miR-301a-5p_MIMAT0022696_Homo_sapiens_miR-301a-5p	5234.58	0.642599	0.0633724	10.1401	3.66893e-24	2.01057e-22
hsa-miR-193a-5p_MIMAT0004614_Homo_sapiens_miR-193a-5p	1932.59	0.620753	0.0647643	9.58481	9.26286e-22	4.61459e-20
hsa-miR-4725-5p_MIMAT0019843_Homo_sapiens_miR-4725-5p	2.72164	0.616721	0.264317	2.33326	0.0196343	0.0797006
hsa-miR-3130-3p_MIMAT0014994_Homo_sapiens_miR-3130-3p	17.6571	0.602755	0.262883	2.29286	0.0218561	0.0867909
hsa-miR-24-1-5p_MIMAT0000079_Homo_sapiens_miR-24-1-5p	5900.43	0.592233	0.0549575	10.7762	4.45938e-27	3.49106e-25
hsa-miR-24-3p_MIMAT0000080_Homo_sapiens_miR-24-3p	5808.61	0.591371	0.0551535	10.7223	8.00032e-27	5.48022e-25
hsa-miR-188-5p_MIMAT0000457_Homo_sapiens_miR-188-5p	40.3953	0.58897	0.14892	3.95493	7.65556e-05	0.000511616
hsa-miR-24-2-5p_MIMAT0004497_Homo_sapiens_miR-24-2-5p	6482.13	0.573353	0.0481676	11.9033	1.13756e-32	1.03897e-30
hsa-miR-2467-5p_MIMAT0019952_Homo_sapiens_miR-2467-5p	95.6448	0.539596	0.104377	5.16968	2.34493e-07	2.4712e-06
hsa-miR-3613-5p_MIMAT0017990_Homo_sapiens_miR-3613-5p	172.971	0.537605	0.100146	5.36824	7.95102e-08	8.89216e-07
hsa-miR-301b-5p_MIMAT0032026_Homo_sapiens_miR-301b-5p	1406.05	0.519644	0.072965	7.12183	1.06503e-12	2.53754e-11
hsa-miR-330-5p_MIMAT0004693_Homo_sapiens_miR-330-5p	558.376	0.518212	0.0838189	6.18252	6.30856e-10	9.60303e-09
hsa-miR-153-5p_MIMAT0026480_Homo_sapiens_miR-153-5p	2.17982	0.490719	0.231537	2.1194	0.0340568	0.130512
hsa-miR-4523_MIMAT0019061_Homo_sapiens_miR-4523	4.91795	0.476078	0.273569	1.74025	0.0818151	0.268471
hsa-miR-18a-5p_MIMAT0000072_Homo_sapiens_miR-18a-5p	891.496	0.47064	0.0589846	7.97904	1.47481e-15	5.05122e-14
hsa-miR-218-5p_MIMAT0000275_Homo_sapiens_miR-218-5p	620.217	0.465476	0.0788727	5.90161	3.59976e-09	4.93167e-08
hsa-miR-19b-2-5p_MIMAT0004492_Homo_sapiens_miR-19b-2-5p	2995.53	0.464921	0.070992	6.54891	5.79572e-11	1.02453e-09
hsa-miR-6844_MIMAT0027589_Homo_sapiens_miR-6844	5.26312	0.462393	0.271795	1.70126	0.088895	0.288251
hsa-miR-19b-1-5p_MIMAT0004491_Homo_sapiens_miR-19b-1-5p	2976.59	0.462279	0.071191	6.4935	8.38632e-11	1.39264e-09
hsa-miR-3677-5p_MIMAT0019221_Homo_sapiens_miR-3677-5p	98.2158	0.450852	0.11147	4.04462	5.24079e-05	0.000363538
hsa-miR-7705_MIMAT0030020_Homo_sapiens_miR-7705	17.137	0.45072	0.272518	1.65391	0.0981461	0.307338
hsa-miR-1976_MIMAT0009451_Homo_sapiens_miR-1976	3.98283	0.44476	0.27255	1.63185	0.102711	0.317999
hsa-miR-30e-5p_MIMAT0000692_Homo_sapiens_miR-30e-5p	51543.4	0.432728	0.0849287	5.09519	3.48397e-07	3.4713e-06
hsa-miR-488-5p_MIMAT0002804_Homo_sapiens_miR-488-5p	4.21268	0.41998	0.271418	1.54735	0.121778	0.354971
hsa-miR-548ae-5p_MIMAT0032115_Homo_sapiens_miR-548ae-5p	48.9106	0.41481	0.274101	1.51335	0.130192	0.371588
hsa-miR-20a-5p_MIMAT0000075_Homo_sapiens_miR-20a-5p	6028.29	0.412703	0.0630945	6.54102	6.10995e-11	1.04633e-09
hsa-miR-101-5p_MIMAT0004513_Homo_sapiens_miR-101-5p	8444.08	0.401105	0.0897901	4.46714	7.92731e-06	6.03357e-05
hsa-miR-4766-5p_MIMAT0019917_Homo_sapiens_miR-4766-5p	3.93654	0.39523	0.273909	1.44292	0.149042	0.3999
hsa-miR-101-2-5p_MIMAT0037312_Homo_sapiens_miR-101-2-5p	8548.18	0.394886	0.0894549	4.41435	1.01312e-05	7.50259e-05
hsa-miR-449c-5p_MIMAT0010251_Homo_sapiens_miR-449c-5p	3.77691	0.388867	0.250526	1.5522	0.120614	0.354971
hsa-miR-582-5p_MIMAT0003247_Homo_sapiens_miR-582-5p	20.5248	0.386299	0.192903	2.00256	0.0452248	0.167454
hsa-miR-142-5p_MIMAT0000433_Homo_sapiens_miR-142-5p	12.8988	0.383907	0.231001	1.66193	0.0965274	0.305763
hsa-miR-708-5p_MIMAT0004926_Homo_sapiens_miR-708-5p	3181.53	0.38038	0.0474538	8.01579	1.09428e-15	3.99777e-14
hsa-miR-105-5p_MIMAT0000102_Homo_sapiens_miR-105-5p	3.82434	0.377533	0.270448	1.39595	0.162728	0.426675
hsa-miR-1278_MIMAT0005936_Homo_sapiens_miR-1278	5.12083	0.367329	0.27255	1.34775	0.177739	0.457281
hsa-miR-548a-5p_MIMAT0004803_Homo_sapiens_miR-548a-5p	4.02592	0.363995	0.187457	1.94175	0.052167	0.185633
hsa-miR-340-5p_MIMAT0004692_Homo_sapiens_miR-340-5p	3357.48	0.354847	0.0896651	3.95748	7.57462e-05	0.000511616
hsa-miR-1228-5p_MIMAT0005582_Homo_sapiens_miR-1228-5p	26.3066	0.352772	0.243635	1.44795	0.14763	0.3999
hsa-miR-29c-5p_MIMAT0004673_Homo_sapiens_miR-29c-5p	2042.79	0.347718	0.0770813	4.51106	6.45051e-06	4.9787e-05
hsa-miR-34a-5p_MIMAT0000255_Homo_sapiens_miR-34a-5p	5997.51	0.34035	0.0577205	5.89651	3.71262e-09	4.96223e-08
hsa-miR-217-5p_MIMAT0000274_Homo_sapiens_miR-217-5p	26.9455	0.339502	0.174574	1.94474	0.0518061	0.185554
hsa-miR-548j-3p_MIMAT0026737_Homo_sapiens_miR-548j-3p	2.25952	0.338977	0.180382	1.87921	0.0602152	0.208848
hsa-miR-548d-3p_MIMAT0003323_Homo_sapiens_miR-548d-3p	4.05815	0.334569	0.268954	1.24396	0.213513	0.524687
hsa-miR-573_MIMAT0003238_Homo_sapiens_miR-573	25.1356	0.330618	0.17746	1.86306	0.0624543	0.215251
hsa-miR-5690_MIMAT0022482_Homo_sapiens_miR-5690	3.30246	0.322298	0.273793	1.17716	0.239131	0.567289
hsa-miR-9-5p_MIMAT0000441_Homo_sapiens_miR-9-5p	15.7751	0.313313	0.200661	1.5614	0.118429	0.352713
hsa-miR-153-3p_MIMAT0000439_Homo_sapiens_miR-153-3p	13.0394	0.308399	0.22519	1.3695	0.170842	0.443703
hsa-miR-21-5p_MIMAT0000076_Homo_sapiens_miR-21-5p	436900	0.30509	0.044209	6.90109	5.16062e-12	1.0877e-10
hsa-miR-2114-5p_MIMAT0011156_Homo_sapiens_miR-2114-5p	1.34087	0.297304	0.177094	1.67879	0.0931933	0.298655
hsa-miR-146b-5p_MIMAT0002809_Homo_sapiens_miR-146b-5p	512.691	0.293163	0.0791754	3.7027	0.000213316	0.00127062
hsa-miR-20b-5p_MIMAT0001413_Homo_sapiens_miR-20b-5p	225.971	0.29273	0.0638704	4.58318	4.57949e-06	3.80236e-05
hsa-miR-4424_MIMAT0018939_Homo_sapiens_miR-4424	7.11298	0.289837	0.258105	1.12295	0.261461	0.604559
hsa-miR-561-5p_MIMAT0022706_Homo_sapiens_miR-561-5p	296.66	0.285808	0.0741532	3.8543	0.000116061	0.000757162
hsa-miR-27a-5p_MIMAT0004501_Homo_sapiens_miR-27a-5p	15853.1	0.282714	0.0608943	4.6427	3.43882e-06	2.89919e-05
hsa-miR-135a-5p_MIMAT0000428_Homo_sapiens_miR-135a-5p	0.936835	0.278048	0.179584	1.54829	0.121553	0.354971
hsa-miR-27a-3p_MIMAT0000084_Homo_sapiens_miR-27a-3p	15425	0.268934	0.0625713	4.29804	1.72319e-05	0.000124251
hsa-miR-3944-5p_MIMAT0019231_Homo_sapiens_miR-3944-5p	3.61618	0.266675	0.258249	1.03263	0.301778	0.645757
hsa-miR-126-5p_MIMAT0000444_Homo_sapiens_miR-126-5p	595.23	0.263706	0.0717923	3.67317	0.000239556	0.00141158
hsa-miR-455-5p_MIMAT0003150_Homo_sapiens_miR-455-5p	271.823	0.262924	0.0644292	4.08083	4.48757e-05	0.00031528
hsa-miR-362-5p_MIMAT0000705_Homo_sapiens_miR-362-5p	47.1322	0.256834	0.123929	2.07243	0.0382257	0.143204
hsa-miR-659-5p_MIMAT0022710_Homo_sapiens_miR-659-5p	23.3451	0.253053	0.237382	1.06601	0.286418	0.636189
hsa-miR-6791-5p_MIMAT0027482_Homo_sapiens_miR-6791-5p	0.903903	0.249538	0.175235	1.42402	0.154442	0.40886
hsa-miR-580-5p_MIMAT0026617_Homo_sapiens_miR-580-5p	11.9013	0.238801	0.231986	1.02938	0.303303	0.645757
hsa-miR-106a-5p_MIMAT0000103_Homo_sapiens_miR-106a-5p	133.815	0.236883	0.0906013	2.61457	0.00893408	0.039167
hsa-miR-10a-5p_MIMAT0000253_Homo_sapiens_miR-10a-5p	102.083	0.236101	0.102116	2.31208	0.0207731	0.0830924
hsa-miR-15a-5p_MIMAT0000068_Homo_sapiens_miR-15a-5p	3067.4	0.234348	0.0631867	3.70882	0.00020823	0.00125396
hsa-miR-3139_MIMAT0015007_Homo_sapiens_miR-3139	3.10365	0.232952	0.267507	0.870825	0.38385	0.720648
hsa-miR-4787-5p_MIMAT0019956_Homo_sapiens_miR-4787-5p	15.3723	0.228365	0.222106	1.02818	0.303866	0.645757
hsa-miR-3194-5p_MIMAT0015078_Homo_sapiens_miR-3194-5p	8.2087	0.227841	0.257537	0.884693	0.376322	0.720648
hsa-miR-873-5p_MIMAT0004953_Homo_sapiens_miR-873-5p	683.644	0.227759	0.0502631	4.53133	5.86123e-06	4.5885e-05
hsa-miR-34b-5p_MIMAT0000685_Homo_sapiens_miR-34b-5p	72.4484	0.226763	0.133024	1.70468	0.0882538	0.287875
hsa-miR-651-5p_MIMAT0003321_Homo_sapiens_miR-651-5p	28.2016	0.226537	0.174134	1.30093	0.193281	0.492642
hsa-miR-130a-5p_MIMAT0004593_Homo_sapiens_miR-130a-5p	7454.38	0.223143	0.0380599	5.86295	4.54728e-09	5.79514e-08
hsa-miR-4714-5p_MIMAT0019822_Homo_sapiens_miR-4714-5p	3.74435	0.221851	0.272967	0.812737	0.416369	0.745654
hsa-miR-17-5p_MIMAT0000070_Homo_sapiens_miR-17-5p	6222.51	0.220862	0.0377734	5.84703	5.00439e-09	6.23274e-08
hsa-miR-374c-5p_MIMAT0018443_Homo_sapiens_miR-374c-5p	1.15478	0.220597	0.184122	1.1981	0.230877	0.554297
hsa-miR-193b-5p_MIMAT0004767_Homo_sapiens_miR-193b-5p	1883.65	0.219995	0.0316844	6.94332	3.82986e-12	8.39505e-11
hsa-miR-4804-3p_MIMAT0019985_Homo_sapiens_miR-4804-3p	2.60858	0.215039	0.203815	1.05507	0.291393	0.636189
hsa-miR-3662_MIMAT0018083_Homo_sapiens_miR-3662	6.50843	0.213403	0.267179	0.798728	0.424448	0.752614
hsa-miR-5706_MIMAT0022500_Homo_sapiens_miR-5706	3.40964	0.211976	0.245524	0.863359	0.38794	0.720648
hsa-miR-454-5p_MIMAT0003884_Homo_sapiens_miR-454-5p	2324.03	0.211212	0.0567931	3.71897	0.000200033	0.00123166
hsa-miR-3145-5p_MIMAT0019205_Homo_sapiens_miR-3145-5p	2.212	0.21112	0.205444	1.02762	0.304126	0.645757
hsa-miR-6775-5p_MIMAT0027450_Homo_sapiens_miR-6775-5p	7.84016	0.209895	0.263526	0.796488	0.425749	0.752614
hsa-miR-6853-5p_MIMAT0027606_Homo_sapiens_miR-6853-5p	2.10592	0.206209	0.249446	0.826668	0.408425	0.73624
hsa-miR-486-5p_MIMAT0002177_Homo_sapiens_miR-486-5p	989.638	0.204489	0.0748957	2.73032	0.0063273	0.0286559
hsa-miR-6750-5p_MIMAT0027400_Homo_sapiens_miR-6750-5p	0.830914	0.204384	0.190749	1.07148	0.283952	0.635124
hsa-miR-3175_MIMAT0015052_Homo_sapiens_miR-3175	4.66012	0.204235	0.272852	0.748518	0.454148	0.755674
hsa-miR-1285-3p_MIMAT0005876_Homo_sapiens_miR-1285-3p	228.573	0.201994	0.155909	1.29559	0.195115	0.495015
hsa-miR-1285-5p_MIMAT0022719_Homo_sapiens_miR-1285-5p	234.762	0.201161	0.155611	1.29272	0.196109	0.495242
hsa-miR-4473_MIMAT0019000_Homo_sapiens_miR-4473	25.3305	0.199923	0.271263	0.737009	0.461117	0.756563
hsa-miR-34c-5p_MIMAT0000686_Homo_sapiens_miR-34c-5p	1008.19	0.198469	0.0600322	3.30604	0.000946261	0.00503447
hsa-miR-4787-3p_MIMAT0019957_Homo_sapiens_miR-4787-3p	15.0834	0.196132	0.223514	0.877493	0.380219	0.720648
hsa-miR-7108-5p_MIMAT0028113_Homo_sapiens_miR-7108-5p	0.769154	0.192465	0.157306	1.22351	0.221136	0.533844
hsa-miR-210-5p_MIMAT0026475_Homo_sapiens_miR-210-5p	6498.06	0.192242	0.0380288	5.05517	4.30003e-07	4.20789e-06
hsa-miR-18b-5p_MIMAT0001412_Homo_sapiens_miR-18b-5p	8.51449	0.191375	0.230111	0.831667	0.405597	0.733555
hsa-miR-2355-5p_MIMAT0016895_Homo_sapiens_miR-2355-5p	232.316	0.191198	0.265987	0.718826	0.472248	0.761153
hsa-miR-4482-5p_MIMAT0019016_Homo_sapiens_miR-4482-5p	2.56933	0.189548	0.242988	0.780074	0.435347	0.75274
hsa-miR-6516-5p_MIMAT0030417_Homo_sapiens_miR-6516-5p	9.17897	0.189264	0.261144	0.724747	0.468607	0.761153
hsa-miR-139-5p_MIMAT0000250_Homo_sapiens_miR-139-5p	24.5975	0.186083	0.166579	1.11708	0.263959	0.605317
hsa-miR-1226-5p_MIMAT0005576_Homo_sapiens_miR-1226-5p	22.2633	0.177117	0.165293	1.07153	0.28393	0.635124
hsa-miR-660-5p_MIMAT0003338_Homo_sapiens_miR-660-5p	405.968	0.176928	0.0573484	3.08515	0.0020345	0.0102285
hsa-miR-3681-5p_MIMAT0018108_Homo_sapiens_miR-3681-5p	0.661022	0.174909	0.155311	1.12619	0.260087	NA
hsa-miR-29a-5p_MIMAT0004503_Homo_sapiens_miR-29a-5p	40731.5	0.17433	0.0718429	2.42654	0.0152435	0.0623391
hsa-miR-96-5p_MIMAT0000095_Homo_sapiens_miR-96-5p	491.569	0.17214	0.166441	1.03424	0.301024	0.645757
hsa-miR-3176_MIMAT0015053_Homo_sapiens_miR-3176	206.868	0.169832	0.245009	0.693167	0.488204	0.772836
hsa-miR-155-5p_MIMAT0000646_Homo_sapiens_miR-155-5p	7007.86	0.164672	0.0530814	3.10224	0.0019206	0.00974527
hsa-miR-215-5p_MIMAT0000272_Homo_sapiens_miR-215-5p	178.772	0.162451	0.10223	1.58907	0.112044	0.343018
hsa-miR-944_MIMAT0004987_Homo_sapiens_miR-944	22.8167	0.161853	0.172159	0.940133	0.347149	0.707204
hsa-miR-551b-5p_MIMAT0004794_Homo_sapiens_miR-551b-5p	1.18012	0.160276	0.187677	0.853995	0.393108	0.72533
hsa-miR-33a-5p_MIMAT0000091_Homo_sapiens_miR-33a-5p	78.7066	0.159263	0.146442	1.08755	0.276794	0.626789
hsa-miR-219b-5p_MIMAT0019747_Homo_sapiens_miR-219b-5p	4.71505	0.158364	0.258079	0.613624	0.539464	0.815577
hsa-miR-30b-5p_MIMAT0000420_Homo_sapiens_miR-30b-5p	7472.79	0.150705	0.0709996	2.12262	0.0337859	0.130385
hsa-miR-4803_MIMAT0019983_Homo_sapiens_miR-4803	2.07531	0.150511	0.217874	0.690816	0.489681	0.772836
hsa-miR-6734-5p_MIMAT0027369_Homo_sapiens_miR-6734-5p	1.0293	0.150229	0.119397	1.25824	0.208306	0.514197
hsa-miR-5580-5p_MIMAT0022273_Homo_sapiens_miR-5580-5p	0.62336	0.149951	0.154836	0.968449	0.33282	NA
hsa-miR-4423-5p_MIMAT0019232_Homo_sapiens_miR-4423-5p	3.36746	0.149611	0.256126	0.584132	0.559132	0.815577
hsa-miR-4717-5p_MIMAT0019829_Homo_sapiens_miR-4717-5p	3.05086	0.143495	0.247075	0.580772	0.561394	0.815577
hsa-miR-1292-5p_MIMAT0005943_Homo_sapiens_miR-1292-5p	12.3934	0.142515	0.26893	0.529932	0.596159	0.841235
hsa-miR-664b-5p_MIMAT0022271_Homo_sapiens_miR-664b-5p	6.64735	0.14199	0.270934	0.524078	0.600225	0.841235
hsa-miR-4726-5p_MIMAT0019845_Homo_sapiens_miR-4726-5p	1.38604	0.139445	0.182336	0.764769	0.444409	0.75274
hsa-miR-1289_MIMAT0005879_Homo_sapiens_miR-1289	3.17443	0.138936	0.262728	0.528821	0.59693	0.841235
hsa-miR-3664-5p_MIMAT0018086_Homo_sapiens_miR-3664-5p	3.21059	0.137354	0.225632	0.608752	0.542689	0.815577
hsa-miR-449a_MIMAT0001541_Homo_sapiens_miR-449a	2.66553	0.136499	0.254933	0.53543	0.592353	0.840956
hsa-miR-338-5p_MIMAT0004701_Homo_sapiens_miR-338-5p	1.79963	0.135366	0.202777	0.667559	0.504415	0.785442
hsa-miR-324-5p_MIMAT0000761_Homo_sapiens_miR-324-5p	415.781	0.134834	0.0547785	2.46144	0.0138379	0.0574484
hsa-miR-3160-5p_MIMAT0019212_Homo_sapiens_miR-3160-5p	1.15867	0.134164	0.155279	0.864016	0.387579	0.720648
hsa-miR-491-5p_MIMAT0002807_Homo_sapiens_miR-491-5p	13.5276	0.134105	0.222104	0.603793	0.545982	0.815577
hsa-miR-5697_MIMAT0022490_Homo_sapiens_miR-5697	0.80422	0.133588	0.151256	0.883194	0.377131	0.720648
hsa-miR-23a-5p_MIMAT0004496_Homo_sapiens_miR-23a-5p	7583.63	0.131476	0.0227552	5.77784	7.56638e-09	9.01386e-08
hsa-miR-1322_MIMAT0005953_Homo_sapiens_miR-1322	306.137	0.129064	0.0683531	1.8882	0.0589995	0.205935
hsa-miR-5000-5p_MIMAT0021019_Homo_sapiens_miR-5000-5p	23.071	0.127352	0.171224	0.743777	0.457012	0.755674
hsa-miR-500a-5p_MIMAT0004773_Homo_sapiens_miR-500a-5p	23.6453	0.125092	0.17636	0.709298	0.478139	0.768185
hsa-miR-653-5p_MIMAT0003328_Homo_sapiens_miR-653-5p	2.93952	0.123984	0.265728	0.466584	0.640798	0.873583
hsa-miR-6868-3p_MIMAT0027637_Homo_sapiens_miR-6868-3p	2.05038	0.122675	0.161901	0.757717	0.44862	0.754123
hsa-miR-551a_MIMAT0003214_Homo_sapiens_miR-551a	2.92458	0.117114	0.239535	0.488924	0.624896	0.860409
hsa-miR-339-5p_MIMAT0000764_Homo_sapiens_miR-339-5p	996.827	0.116198	0.229192	0.506992	0.61216	0.847131
hsa-miR-4636_MIMAT0019693_Homo_sapiens_miR-4636	6.18083	0.115515	0.272547	0.423836	0.671685	0.898111
hsa-miR-933_MIMAT0004976_Homo_sapiens_miR-933	0.498102	0.114357	0.110321	1.03658	0.29993	NA
hsa-miR-4682_MIMAT0019767_Homo_sapiens_miR-4682	6.33587	0.11052	0.270529	0.408532	0.682883	0.899427
hsa-miR-3167_MIMAT0015042_Homo_sapiens_miR-3167	1.69054	0.110513	0.164844	0.67041	0.502596	0.785442
hsa-miR-200c-5p_MIMAT0004657_Homo_sapiens_miR-200c-5p	23.4972	0.109537	0.18521	0.591424	0.554237	0.815577
hsa-miR-5587-5p_MIMAT0022289_Homo_sapiens_miR-5587-5p	8.97665	0.109237	0.267815	0.407883	0.683359	0.899427
hsa-miR-664b-3p_MIMAT0022272_Homo_sapiens_miR-664b-3p	5.56987	0.108497	0.273727	0.396368	0.691833	0.902678
hsa-miR-3132_MIMAT0014997_Homo_sapiens_miR-3132	0.457801	0.106182	0.108949	0.974599	0.329759	NA
hsa-miR-136-5p_MIMAT0000448_Homo_sapiens_miR-136-5p	0.85021	0.105228	0.151303	0.695481	0.486754	0.772836
hsa-miR-1277-5p_MIMAT0022724_Homo_sapiens_miR-1277-5p	51.1163	0.105059	0.109755	0.957219	0.338457	0.692068
hsa-miR-6721-5p_MIMAT0025852_Homo_sapiens_miR-6721-5p	0.54698	0.103981	0.109523	0.949403	0.342415	NA
hsa-miR-1256_MIMAT0005907_Homo_sapiens_miR-1256	4.55138	0.103727	0.201543	0.514662	0.606789	0.843961
hsa-miR-548au-5p_MIMAT0022291_Homo_sapiens_miR-548au-5p	237.99	0.103673	0.0712556	1.45495	0.145684	0.397188
hsa-miR-548aq-5p_MIMAT0022263_Homo_sapiens_miR-548aq-5p	7.62373	0.103271	0.100163	1.03103	0.302526	0.645757
hsa-miR-548aj-5p_MIMAT0022739_Homo_sapiens_miR-548aj-5p	2.09935	0.103188	0.146688	0.703447	0.481777	0.769719
hsa-miR-148a-5p_MIMAT0004549_Homo_sapiens_miR-148a-5p	6029.08	0.101339	0.0489463	2.07041	0.0384141	0.143204
hsa-miR-221-5p_MIMAT0004568_Homo_sapiens_miR-221-5p	41920.2	0.0995584	0.0268199	3.71212	0.000205534	0.00125147
hsa-miR-4676-5p_MIMAT0019758_Homo_sapiens_miR-4676-5p	0.87543	0.0990256	0.168744	0.58684	0.557311	0.815577
hsa-miR-335-5p_MIMAT0000765_Homo_sapiens_miR-335-5p	8173.72	0.098359	0.062327	1.57811	0.11454	0.346783
hsa-miR-556-5p_MIMAT0003220_Homo_sapiens_miR-556-5p	41.429	0.097869	0.14203	0.68907	0.490779	0.772836
hsa-miR-6803-5p_MIMAT0027506_Homo_sapiens_miR-6803-5p	0.615029	0.0937983	0.0967141	0.969852	0.33212	NA
hsa-miR-1286_MIMAT0005877_Homo_sapiens_miR-1286	15.5526	0.0937715	0.20417	0.459282	0.646031	0.8763
hsa-miR-636_MIMAT0003306_Homo_sapiens_miR-636	4.93099	0.0919307	0.23683	0.388172	0.697889	0.905905
hsa-miR-1306-5p_MIMAT0022726_Homo_sapiens_miR-1306-5p	32.1715	0.0918022	0.159595	0.57522	0.565142	0.817145
hsa-miR-4479_MIMAT0019011_Homo_sapiens_miR-4479	2.76482	0.0908752	0.253281	0.358792	0.719751	0.916027
hsa-miR-6758-5p_MIMAT0027416_Homo_sapiens_miR-6758-5p	0.389013	0.0896174	0.105551	0.849046	0.395856	NA
hsa-miR-6871-5p_MIMAT0027642_Homo_sapiens_miR-6871-5p	0.378143	0.089055	0.105765	0.842007	0.399784	NA
hsa-miR-148a-3p_MIMAT0000243_Homo_sapiens_miR-148a-3p	5861.92	0.088175	0.0503324	1.75185	0.0797991	0.263433
hsa-miR-4654_MIMAT0019720_Homo_sapiens_miR-4654	1.06227	0.0877769	0.168325	0.521472	0.602038	0.841625
hsa-miR-1275_MIMAT0005929_Homo_sapiens_miR-1275	5.19764	0.0864867	0.224835	0.384667	0.700484	0.905905
hsa-miR-146a-5p_MIMAT0000449_Homo_sapiens_miR-146a-5p	0.361521	0.0859161	0.104924	0.818842	0.412877	NA
hsa-miR-6858-5p_MIMAT0027616_Homo_sapiens_miR-6858-5p	5.94229	0.0848623	0.273937	0.309788	0.756722	0.938198
hsa-miR-3942-5p_MIMAT0018358_Homo_sapiens_miR-3942-5p	5.37747	0.0830052	0.273036	0.304008	0.761122	0.940561
hsa-miR-874-5p_MIMAT0026718_Homo_sapiens_miR-874-5p	494.72	0.0829128	0.072369	1.1457	0.251921	0.589969
hsa-miR-190b-5p_MIMAT0004929_Homo_sapiens_miR-190b-5p	15.5128	0.0824968	0.204817	0.402783	0.687108	0.899427
hsa-miR-5581-5p_MIMAT0022275_Homo_sapiens_miR-5581-5p	8.19961	0.082394	0.247739	0.332584	0.739449	0.926277
hsa-miR-449b-5p_MIMAT0003327_Homo_sapiens_miR-449b-5p	0.412338	0.0822773	0.105899	0.776939	0.437195	NA
hsa-miR-4749-5p_MIMAT0019885_Homo_sapiens_miR-4749-5p	0.644808	0.0817277	0.147169	0.555332	0.578668	NA
hsa-miR-3115_MIMAT0014977_Homo_sapiens_miR-3115	1.19742	0.0815873	0.235117	0.347008	0.728586	0.92209
hsa-miR-3157-5p_MIMAT0015031_Homo_sapiens_miR-3157-5p	12.8848	0.0801018	0.22479	0.356341	0.721585	0.916027
hsa-miR-411-5p_MIMAT0003329_Homo_sapiens_miR-411-5p	4.47384	0.0800163	0.273947	0.292086	0.770221	0.942145
hsa-miR-3617-5p_MIMAT0017997_Homo_sapiens_miR-3617-5p	5.27243	0.0798506	0.271613	0.293987	0.768768	0.942145
hsa-miR-7110-3p_MIMAT0028118_Homo_sapiens_miR-7110-3p	0.33629	0.0786738	0.103281	0.761749	0.44621	NA
hsa-miR-4775_MIMAT0019931_Homo_sapiens_miR-4775	73.7529	0.0773303	0.10708	0.722171	0.470189	0.761153
hsa-miR-4521_MIMAT0019058_Homo_sapiens_miR-4521	32.5719	0.0770698	0.100447	0.767265	0.442924	0.75274
hsa-miR-3170_MIMAT0015045_Homo_sapiens_miR-3170	0.669473	0.0767219	0.129026	0.594624	0.552095	NA
hsa-miR-1255a_MIMAT0005906_Homo_sapiens_miR-1255a	15.7215	0.0739696	0.268228	0.275771	0.782724	0.951578
hsa-miR-889-5p_MIMAT0026719_Homo_sapiens_miR-889-5p	0.319005	0.0737821	0.102061	0.722919	0.46973	NA
hsa-miR-365b-5p_MIMAT0022833_Homo_sapiens_miR-365b-5p	863.865	0.0727356	0.0469068	1.55064	0.120988	0.354971
hsa-miR-4640-5p_MIMAT0019699_Homo_sapiens_miR-4640-5p	0.797354	0.0723911	0.130219	0.555919	0.578267	0.825234
hsa-miR-4677-5p_MIMAT0019760_Homo_sapiens_miR-4677-5p	348.005	0.0713219	0.0789049	0.903898	0.36605	0.720648
hsa-miR-6800-5p_MIMAT0027500_Homo_sapiens_miR-6800-5p	0.356327	0.0710419	0.0961729	0.73869	0.460096	NA
hsa-miR-6742-5p_MIMAT0027385_Homo_sapiens_miR-6742-5p	4.11202	0.0696833	0.273821	0.254485	0.799121	0.951578
hsa-miR-1179_MIMAT0005824_Homo_sapiens_miR-1179	1.33995	0.0684028	0.204604	0.334319	0.738139	0.926277
hsa-miR-4796-5p_MIMAT0019970_Homo_sapiens_miR-4796-5p	0.294375	0.0683211	0.100753	0.678102	0.497707	NA
hsa-miR-1294_MIMAT0005884_Homo_sapiens_miR-1294	12.7122	0.0678998	0.265295	0.255941	0.797997	0.951578
hsa-miR-615-5p_MIMAT0004804_Homo_sapiens_miR-615-5p	0.446126	0.0671262	0.126146	0.532132	0.594634	NA
hsa-miR-6739-5p_MIMAT0027379_Homo_sapiens_miR-6739-5p	0.64307	0.0660483	0.128752	0.512989	0.607959	NA
hsa-miR-548x-5p_MIMAT0022733_Homo_sapiens_miR-548x-5p	1.5536	0.0659028	0.128946	0.511087	0.60929	0.845294
hsa-miR-6827-5p_MIMAT0027554_Homo_sapiens_miR-6827-5p	3.90077	0.0653285	0.27362	0.238756	0.811295	0.953585
hsa-miR-3074-5p_MIMAT0019208_Homo_sapiens_miR-3074-5p	9.71806	0.0650296	0.266584	0.243936	0.80728	0.953585
hsa-miR-6789-3p_MIMAT0027479_Homo_sapiens_miR-6789-3p	0.671426	0.0649847	0.126119	0.515264	0.606368	0.843961
hsa-miR-1265_MIMAT0005918_Homo_sapiens_miR-1265	0.33694	0.0637524	0.103055	0.618624	0.536164	NA
hsa-miR-1262_MIMAT0005914_Homo_sapiens_miR-1262	10.1988	0.0611941	0.232809	0.262851	0.792665	0.951578
hsa-miR-664a-5p_MIMAT0005948_Homo_sapiens_miR-664a-5p	105.06	0.0610986	0.0925944	0.659853	0.509348	0.788483
hsa-miR-766-5p_MIMAT0022714_Homo_sapiens_miR-766-5p	42.2924	0.0601691	0.137399	0.437914	0.661449	0.888416
hsa-miR-326_MIMAT0000756_Homo_sapiens_miR-326	16.1727	0.059106	0.100362	0.588929	0.555909	0.815577
hsa-miR-6511b-5p_MIMAT0025847_Homo_sapiens_miR-6511b-5p	9.01597	0.0589492	0.103517	0.569465	0.569041	0.819452
hsa-miR-597-5p_MIMAT0003265_Homo_sapiens_miR-597-5p	6.0486	0.0586619	0.267755	0.219088	0.826581	0.953585
hsa-miR-181c-5p_MIMAT0000258_Homo_sapiens_miR-181c-5p	2781.27	0.0581786	0.0331472	1.75516	0.0792324	0.263148
hsa-miR-374b-5p_MIMAT0004955_Homo_sapiens_miR-374b-5p	467.756	0.0580925	0.0473199	1.22766	0.219576	0.532424
hsa-miR-3691-5p_MIMAT0018120_Homo_sapiens_miR-3691-5p	20.5292	0.0575124	0.250196	0.22987	0.818193	0.953585
hsa-miR-7110-5p_MIMAT0028117_Homo_sapiens_miR-7110-5p	0.269883	0.0570155	0.0959543	0.594194	0.552382	NA
hsa-miR-6727-5p_MIMAT0027355_Homo_sapiens_miR-6727-5p	0.269399	0.055681	0.0959412	0.580366	0.561668	NA
hsa-miR-6840-5p_MIMAT0027582_Homo_sapiens_miR-6840-5p	0.262622	0.055681	0.0959412	0.580366	0.561668	NA
hsa-miR-15b-5p_MIMAT0000417_Homo_sapiens_miR-15b-5p	4774.87	0.0530424	0.0364307	1.45598	0.145398	0.397188
hsa-miR-425-5p_MIMAT0003393_Homo_sapiens_miR-425-5p	3071.98	0.0523209	0.0592032	0.883751	0.376831	0.720648
hsa-miR-10525-3p_MIMAT0041995_Homo_sapiens_miR-10525-3p	1.97251	0.0520954	0.112899	0.461434	0.644487	0.8763
hsa-miR-548b-5p_MIMAT0004798_Homo_sapiens_miR-548b-5p	22.6974	0.0518852	0.202322	0.256449	0.797604	0.951578
hsa-miR-342-5p_MIMAT0004694_Homo_sapiens_miR-342-5p	623.959	0.0515034	0.0670184	0.768496	0.442192	0.75274
hsa-miR-205-5p_MIMAT0000266_Homo_sapiens_miR-205-5p	0.230922	0.0504137	0.0958875	0.525759	0.599055	NA
hsa-miR-4638-5p_MIMAT0019695_Homo_sapiens_miR-4638-5p	0.230922	0.0504137	0.0958875	0.525759	0.599055	NA
hsa-miR-3152-5p_MIMAT0019207_Homo_sapiens_miR-3152-5p	0.462408	0.0503324	0.106984	0.470465	0.638023	NA
hsa-miR-3165_MIMAT0015039_Homo_sapiens_miR-3165	0.647085	0.0488284	0.127731	0.382275	0.702258	NA
hsa-miR-6793-5p_MIMAT0027486_Homo_sapiens_miR-6793-5p	0.680649	0.0486767	0.146884	0.331396	0.740345	0.926277
hsa-miR-548ah-5p_MIMAT0018972_Homo_sapiens_miR-548ah-5p	301.901	0.048313	0.0572297	0.844194	0.398561	0.727883
hsa-miR-4793-5p_MIMAT0019965_Homo_sapiens_miR-4793-5p	0.214447	0.0480857	0.0958628	0.50161	0.615942	NA
hsa-miR-616-5p_MIMAT0003284_Homo_sapiens_miR-616-5p	33.7466	0.0472071	0.210934	0.223801	0.822912	0.953585
hsa-miR-331-5p_MIMAT0004700_Homo_sapiens_miR-331-5p	1134.2	0.0470976	0.0599658	0.785407	0.432215	0.75274
hsa-miR-4755-5p_MIMAT0019895_Homo_sapiens_miR-4755-5p	1.08551	0.046785	0.128612	0.36377	0.71603	0.916027
hsa-miR-6814-3p_MIMAT0027529_Homo_sapiens_miR-6814-3p	0.194027	0.0464235	0.0958448	0.484361	0.62813	NA
hsa-miR-3158-5p_MIMAT0019211_Homo_sapiens_miR-3158-5p	208.954	0.0460633	0.079368	0.580377	0.561661	0.815577
hsa-miR-5585-5p_MIMAT0022285_Homo_sapiens_miR-5585-5p	0.190359	0.0458102	0.0958381	0.477996	0.632653	NA
hsa-miR-203a-5p_MIMAT0031890_Homo_sapiens_miR-203a-5p	0.230146	0.0442268	0.0958205	0.461559	0.644398	NA
hsa-miR-6730-5p_MIMAT0027361_Homo_sapiens_miR-6730-5p	0.218852	0.0442268	0.0958205	0.461559	0.644398	NA
hsa-miR-4426_MIMAT0018941_Homo_sapiens_miR-4426	0.331559	0.04185	0.0957936	0.436877	0.662201	NA
hsa-miR-200a-5p_MIMAT0001620_Homo_sapiens_miR-200a-5p	43.2481	0.0412196	0.146115	0.282104	0.777864	0.949375
hsa-miR-3166_MIMAT0015040_Homo_sapiens_miR-3166	0.164745	0.0407475	0.0957809	0.425423	0.670528	NA
hsa-miR-9900_MIMAT0039320_Homo_sapiens_miR-9900	0.1623	0.0402959	0.0957757	0.420732	0.673951	NA
hsa-miR-6767-5p_MIMAT0027434_Homo_sapiens_miR-6767-5p	0.161587	0.0401631	0.0957742	0.419352	0.674959	NA
hsa-miR-30a-5p_MIMAT0000087_Homo_sapiens_miR-30a-5p	552453	0.0386532	0.0667552	0.57903	0.562569	0.815577
hsa-miR-4799-5p_MIMAT0019976_Homo_sapiens_miR-4799-5p	1.58192	0.0370179	0.214951	0.172216	0.863268	0.971182
hsa-miR-6879-3p_MIMAT0027659_Homo_sapiens_miR-6879-3p	0.952305	0.0369143	0.166947	0.221113	0.825004	0.953585
hsa-miR-3936_MIMAT0018351_Homo_sapiens_miR-3936	0.378384	0.0366425	0.103602	0.353686	0.723574	NA
hsa-let-7c-5p_MIMAT0000064_Homo_sapiens_let-7c-5p	1538.45	0.0364551	0.224982	0.162036	0.871278	0.971182
hsa-miR-7703_MIMAT0030018_Homo_sapiens_miR-7703	3.58554	0.0354928	0.265182	0.133843	0.893526	0.976276
hsa-miR-3164_MIMAT0015038_Homo_sapiens_miR-3164	0.485616	0.03541	0.106488	0.332526	0.739492	NA
hsa-miR-26b-5p_MIMAT0000083_Homo_sapiens_miR-26b-5p	14068.6	0.0351952	0.0380968	0.923837	0.355571	0.713747
hsa-miR-98-5p_MIMAT0000096_Homo_sapiens_miR-98-5p	20325.9	0.0345055	0.0391485	0.881401	0.378101	0.720648
hsa-miR-11399_MIMAT0044656_Homo_sapiens_miR-11399	0.976491	0.0342852	0.150574	0.227697	0.819882	0.953585
hsa-miR-577_MIMAT0003242_Homo_sapiens_miR-577	509.215	0.0335479	0.103633	0.323719	0.746151	0.928305
hsa-miR-6764-5p_MIMAT0027428_Homo_sapiens_miR-6764-5p	0.34928	0.0329934	0.0957109	0.344719	0.730306	NA
hsa-miR-3199_MIMAT0015084_Homo_sapiens_miR-3199	0.185028	0.0329933	0.0957109	0.344719	0.730306	NA
hsa-miR-4645-5p_MIMAT0019705_Homo_sapiens_miR-4645-5p	0.185028	0.0329933	0.0957109	0.344719	0.730306	NA
hsa-miR-493-5p_MIMAT0002813_Homo_sapiens_miR-493-5p	0.185028	0.0329933	0.0957109	0.344719	0.730306	NA
hsa-miR-6509-5p_MIMAT0025474_Homo_sapiens_miR-6509-5p	0.132814	0.0329933	0.0957109	0.344719	0.730306	NA
hsa-miR-6797-5p_MIMAT0027494_Homo_sapiens_miR-6797-5p	0.175082	0.0329933	0.0957109	0.344719	0.730306	NA
hsa-miR-3659_MIMAT0018080_Homo_sapiens_miR-3659	0.153948	0.0329933	0.0957109	0.344719	0.730306	NA
hsa-miR-7111-5p_MIMAT0028119_Homo_sapiens_miR-7111-5p	0.184572	0.0329933	0.0957109	0.344719	0.730306	NA
hsa-miR-4655-5p_MIMAT0019721_Homo_sapiens_miR-4655-5p	0.150994	0.0327945	0.0957104	0.342643	0.731867	NA
hsa-miR-4646-5p_MIMAT0019707_Homo_sapiens_miR-4646-5p	0.155967	0.0327945	0.0957104	0.342643	0.731867	NA
hsa-miR-4449_MIMAT0018968_Homo_sapiens_miR-4449	0.126906	0.0326556	0.09571	0.341194	0.732958	NA
hsa-miR-5683_MIMAT0022472_Homo_sapiens_miR-5683	0.568572	0.0307355	0.147245	0.208737	0.834653	NA
hsa-miR-363-5p_MIMAT0003385_Homo_sapiens_miR-363-5p	753.553	0.0306223	0.042573	0.719289	0.471963	0.761153
hsa-miR-548e-5p_MIMAT0026736_Homo_sapiens_miR-548e-5p	205.888	0.0304207	0.110954	0.274175	0.78395	0.951578
hsa-miR-191-5p_MIMAT0000440_Homo_sapiens_miR-191-5p	108233	0.0299752	0.0511354	0.586193	0.557746	0.815577
hsa-miR-6885-3p_MIMAT0027671_Homo_sapiens_miR-6885-3p	0.776612	0.0277896	0.12813	0.216887	0.828297	0.953585
hsa-miR-548an_MIMAT0019079_Homo_sapiens_miR-548an	0.899355	0.0249584	0.109877	0.227149	0.820308	0.953585
hsa-miR-183-5p_MIMAT0000261_Homo_sapiens_miR-183-5p	8539.34	0.0236251	0.0563365	0.419357	0.674955	0.898111
hsa-miR-208b-5p_MIMAT0026722_Homo_sapiens_miR-208b-5p	0.461042	0.0234198	0.105468	0.222055	0.824271	NA
hsa-miR-1257_MIMAT0005908_Homo_sapiens_miR-1257	0.138087	0.0228472	0.0957078	0.238719	0.811324	NA
hsa-miR-1909-5p_MIMAT0007882_Homo_sapiens_miR-1909-5p	0.26196	0.0228472	0.0957078	0.238719	0.811324	NA
hsa-miR-3120-5p_MIMAT0019198_Homo_sapiens_miR-3120-5p	0.131311	0.0228472	0.0957078	0.238719	0.811324	NA
hsa-miR-4672_MIMAT0019754_Homo_sapiens_miR-4672	0.0951797	0.0228472	0.0957078	0.238719	0.811324	NA
hsa-miR-4722-5p_MIMAT0019836_Homo_sapiens_miR-4722-5p	0.268105	0.0228472	0.0957078	0.238719	0.811324	NA
hsa-miR-654-3p_MIMAT0004814_Homo_sapiens_miR-654-3p	0.0951797	0.0228472	0.0957078	0.238719	0.811324	NA
hsa-miR-654-5p_MIMAT0003330_Homo_sapiens_miR-654-5p	0.0951797	0.0228472	0.0957078	0.238719	0.811324	NA
hsa-miR-6765-3p_MIMAT0027431_Homo_sapiens_miR-6765-3p	0.138771	0.0228472	0.0957078	0.238719	0.811324	NA
hsa-miR-6781-5p_MIMAT0027462_Homo_sapiens_miR-6781-5p	0.0996106	0.0228472	0.0957078	0.238719	0.811324	NA
hsa-miR-6808-5p_MIMAT0027516_Homo_sapiens_miR-6808-5p	0.131311	0.0228472	0.0957078	0.238719	0.811324	NA
hsa-miR-6849-5p_MIMAT0027598_Homo_sapiens_miR-6849-5p	0.0988469	0.0228472	0.0957078	0.238719	0.811324	NA
hsa-miR-6872-5p_MIMAT0027644_Homo_sapiens_miR-6872-5p	0.131311	0.0228472	0.0957078	0.238719	0.811324	NA
hsa-miR-3064-5p_MIMAT0019864_Homo_sapiens_miR-3064-5p	0.494084	0.0224538	0.0963547	0.233033	0.815736	NA
hsa-miR-548al_MIMAT0019024_Homo_sapiens_miR-548al	2.66704	0.0220049	0.144509	0.152274	0.878971	0.971182
hsa-miR-99a-5p_MIMAT0000097_Homo_sapiens_miR-99a-5p	684.841	0.0218399	0.258026	0.0846423	0.932546	0.988462
hsa-miR-22-5p_MIMAT0004495_Homo_sapiens_miR-22-5p	324642	0.0215923	0.147955	0.145938	0.88397	0.971182
hsa-miR-216a-5p_MIMAT0000273_Homo_sapiens_miR-216a-5p	36.4834	0.0215838	0.13973	0.154469	0.87724	0.971182
hsa-miR-365a-5p_MIMAT0009199_Homo_sapiens_miR-365a-5p	427.323	0.0213934	0.127075	0.168353	0.866305	0.971182
hsa-miR-3163_MIMAT0015037_Homo_sapiens_miR-3163	0.229861	0.0199077	0.0959095	0.207567	0.835567	NA
hsa-miR-5188_MIMAT0021119_Homo_sapiens_miR-5188	0.427026	0.017576	0.104686	0.167893	0.866668	NA
hsa-miR-548l_MIMAT0005889_Homo_sapiens_miR-548l	8.64322	0.0169165	0.239041	0.0707682	0.943582	0.992482
hsa-miR-4797-5p_MIMAT0019972_Homo_sapiens_miR-4797-5p	4.5687	0.0167067	0.109493	0.152583	0.878727	0.971182
hsa-miR-3159_MIMAT0015033_Homo_sapiens_miR-3159	0.660098	0.0151381	0.108306	0.139772	0.88884	NA
hsa-miR-4745-5p_MIMAT0019878_Homo_sapiens_miR-4745-5p	1.2522	0.0148629	0.146785	0.101256	0.919347	0.978257
hsa-miR-3916_MIMAT0018190_Homo_sapiens_miR-3916	0.391496	0.0140613	0.1058	0.132904	0.894269	NA
hsa-miR-5092_MIMAT0021084_Homo_sapiens_miR-5092	2.06891	0.0135128	0.249077	0.0542517	0.956735	0.999148
hsa-miR-10b-5p_MIMAT0000254_Homo_sapiens_miR-10b-5p	110.69	0.0130565	0.119435	0.109319	0.91295	0.978257
hsa-miR-1236-3p_MIMAT0005591_Homo_sapiens_miR-1236-3p	0.065898	0.0127587	0.0957078	0.133309	0.893949	NA
hsa-miR-1295a_MIMAT0005885_Homo_sapiens_miR-1295a	0.0634531	0.0127587	0.0957078	0.133309	0.893949	NA
hsa-miR-1915-5p_MIMAT0007891_Homo_sapiens_miR-1915-5p	0.0875408	0.0127587	0.0957078	0.133309	0.893949	NA
hsa-miR-3146_MIMAT0015018_Homo_sapiens_miR-3146	0.0920583	0.0127587	0.0957078	0.133309	0.893949	NA
hsa-miR-3151-5p_MIMAT0015024_Homo_sapiens_miR-3151-5p	0.0920583	0.0127587	0.0957078	0.133309	0.893949	NA
hsa-miR-3190-3p_MIMAT0022839_Homo_sapiens_miR-3190-3p	0.0664071	0.0127587	0.0957078	0.133309	0.893949	NA
hsa-miR-3190-5p_MIMAT0015073_Homo_sapiens_miR-3190-5p	0.0664071	0.0127587	0.0957078	0.133309	0.893949	NA
hsa-miR-3923_MIMAT0018198_Homo_sapiens_miR-3923	0.0664071	0.0127587	0.0957078	0.133309	0.893949	NA
hsa-miR-3926_MIMAT0018201_Homo_sapiens_miR-3926	0.0634531	0.0127587	0.0957078	0.133309	0.893949	NA
hsa-miR-4439_MIMAT0018957_Homo_sapiens_miR-4439	0.0925138	0.0127587	0.0957078	0.133309	0.893949	NA
hsa-miR-4440_MIMAT0018958_Homo_sapiens_miR-4440	0.0634531	0.0127587	0.0957078	0.133309	0.893949	NA
hsa-miR-4501_MIMAT0019037_Homo_sapiens_miR-4501	0.065898	0.0127587	0.0957078	0.133309	0.893949	NA
hsa-miR-4704-5p_MIMAT0019803_Homo_sapiens_miR-4704-5p	0.065898	0.0127587	0.0957078	0.133309	0.893949	NA
hsa-miR-4751_MIMAT0019888_Homo_sapiens_miR-4751	0.0920583	0.0127587	0.0957078	0.133309	0.893949	NA
hsa-miR-4764-5p_MIMAT0019914_Homo_sapiens_miR-4764-5p	0.0664071	0.0127587	0.0957078	0.133309	0.893949	NA
hsa-miR-4779_MIMAT0019938_Homo_sapiens_miR-4779	0.0664071	0.0127587	0.0957078	0.133309	0.893949	NA
hsa-miR-4783-5p_MIMAT0019946_Homo_sapiens_miR-4783-5p	0.0920583	0.0127587	0.0957078	0.133309	0.893949	NA
hsa-miR-499b-5p_MIMAT0019897_Homo_sapiens_miR-499b-5p	0.0634531	0.0127587	0.0957078	0.133309	0.893949	NA
hsa-miR-5008-5p_MIMAT0021039_Homo_sapiens_miR-5008-5p	0.178737	0.0127587	0.0957078	0.133309	0.893949	NA
hsa-miR-514a-5p_MIMAT0022702_Homo_sapiens_miR-514a-5p	0.065898	0.0127587	0.0957078	0.133309	0.893949	NA
hsa-miR-516a-5p_MIMAT0004770_Homo_sapiens_miR-516a-5p	0.0634531	0.0127587	0.0957078	0.133309	0.893949	NA
hsa-miR-542-5p_MIMAT0003340_Homo_sapiens_miR-542-5p	0.0875408	0.0127587	0.0957078	0.133309	0.893949	NA
hsa-miR-558_MIMAT0003222_Homo_sapiens_miR-558	0.0920583	0.0127587	0.0957078	0.133309	0.893949	NA
hsa-miR-581_MIMAT0003246_Homo_sapiens_miR-581	0.178737	0.0127587	0.0957078	0.133309	0.893949	NA
hsa-miR-602_MIMAT0003270_Homo_sapiens_miR-602	0.0925138	0.0127587	0.0957078	0.133309	0.893949	NA
hsa-miR-642b-5p_MIMAT0022736_Homo_sapiens_miR-642b-5p	0.17464	0.0127587	0.0957078	0.133309	0.893949	NA
hsa-miR-6743-5p_MIMAT0027387_Homo_sapiens_miR-6743-5p	0.0920583	0.0127587	0.0957078	0.133309	0.893949	NA
hsa-miR-6751-3p_MIMAT0027403_Homo_sapiens_miR-6751-3p	0.0664071	0.0127587	0.0957078	0.133309	0.893949	NA
hsa-miR-6756-5p_MIMAT0027412_Homo_sapiens_miR-6756-5p	0.0920583	0.0127587	0.0957078	0.133309	0.893949	NA
hsa-miR-6757-5p_MIMAT0027414_Homo_sapiens_miR-6757-5p	0.0664071	0.0127587	0.0957078	0.133309	0.893949	NA
hsa-miR-6780b-5p_MIMAT0027572_Homo_sapiens_miR-6780b-5p	0.0634531	0.0127587	0.0957078	0.133309	0.893949	NA
hsa-miR-6801-5p_MIMAT0027502_Homo_sapiens_miR-6801-5p	0.0920583	0.0127587	0.0957078	0.133309	0.893949	NA
hsa-miR-6807-5p_MIMAT0027514_Homo_sapiens_miR-6807-5p	0.0664071	0.0127587	0.0957078	0.133309	0.893949	NA
hsa-miR-6832-5p_MIMAT0027564_Homo_sapiens_miR-6832-5p	0.0875408	0.0127587	0.0957078	0.133309	0.893949	NA
hsa-miR-6845-5p_MIMAT0027590_Homo_sapiens_miR-6845-5p	0.0664071	0.0127587	0.0957078	0.133309	0.893949	NA
hsa-miR-938_MIMAT0004981_Homo_sapiens_miR-938	0.0634531	0.0127587	0.0957078	0.133309	0.893949	NA
hsa-miR-9899_MIMAT0039319_Homo_sapiens_miR-9899	0.065898	0.0127587	0.0957078	0.133309	0.893949	NA
hsa-miR-144-5p_MIMAT0004600_Homo_sapiens_miR-144-5p	0.900579	0.0121687	0.168614	0.0721695	0.942467	0.992482
hsa-miR-4712-5p_MIMAT0019818_Homo_sapiens_miR-4712-5p	0.414217	0.0117676	0.0961763	0.122354	0.902618	NA
hsa-miR-3188_MIMAT0015070_Homo_sapiens_miR-3188	6.40973	0.0115978	0.211838	0.0547483	0.956339	0.999148
hsa-miR-1538_MIMAT0007400_Homo_sapiens_miR-1538	3.70266	0.010471	0.235742	0.044417	0.964572	0.999148
hsa-miR-3155b_MIMAT0019012_Homo_sapiens_miR-3155b	13.1774	0.0101458	0.237917	0.0426442	0.965985	0.999148
hsa-miR-10398-5p_MIMAT0041627_Homo_sapiens_miR-10398-5p	0.613373	0.00972279	0.166478	0.0584028	0.953428	NA
hsa-miR-4771_MIMAT0019925_Homo_sapiens_miR-4771	0.361287	0.00834787	0.1019	0.0819224	0.934708	NA
hsa-miR-7151-5p_MIMAT0028212_Homo_sapiens_miR-7151-5p	0.389836	0.00826495	0.123113	0.0671331	0.946476	NA
hsa-miR-3181_MIMAT0015061_Homo_sapiens_miR-3181	4.53625	0.00798625	0.274069	0.0291396	0.976753	0.999148
hsa-miR-484_MIMAT0002174_Homo_sapiens_miR-484	4669.49	0.00726719	0.0419927	0.173059	0.862605	0.971182
hsa-miR-361-5p_MIMAT0000703_Homo_sapiens_miR-361-5p	1265.04	0.00581835	0.132154	0.0440271	0.964883	0.999148
hsa-miR-2682-5p_MIMAT0013517_Homo_sapiens_miR-2682-5p	0.228325	0.00336115	0.0959054	0.0350465	0.972043	NA
hsa-miR-4662a-5p_MIMAT0019731_Homo_sapiens_miR-4662a-5p	1.56076	0.00324206	0.197411	0.0164229	0.986897	0.999148
hsa-miR-3197_MIMAT0015082_Homo_sapiens_miR-3197	0.244155	0.00267026	0.0957078	0.0279001	0.977742	NA
hsa-miR-6509-3p_MIMAT0025475_Homo_sapiens_miR-6509-3p	0.0332035	0.00267026	0.0957078	0.0279001	0.977742	NA
hsa-miR-9903_MIMAT0039323_Homo_sapiens_miR-9903	24.36	0.00240751	0.264512	0.00910167	0.992738	0.999148
hsa-miR-194-5p_MIMAT0000460_Homo_sapiens_miR-194-5p	284.939	0.00239955	0.0710158	0.0337889	0.973045	0.999148
hsa-miR-3184-5p_MIMAT0015064_Homo_sapiens_miR-3184-5p	0.223435	0.00221192	0.0958976	0.0230654	0.981598	NA
hsa-miR-195-5p_MIMAT0000461_Homo_sapiens_miR-195-5p	28.6923	0.00205518	0.190427	0.0107925	0.991389	0.999148
hsa-miR-1245b-5p_MIMAT0019950_Homo_sapiens_miR-1245b-5p	0.336629	0.00178484	0.0960079	0.0185906	0.985168	NA
hsa-miR-3657_MIMAT0018077_Homo_sapiens_miR-3657	0.238641	0.00164129	0.0957903	0.0171342	0.98633	NA
hsa-miR-495-5p_MIMAT0022924_Homo_sapiens_miR-495-5p	0.242261	0.0014767	0.0957884	0.0154163	0.9877	NA
hsa-miR-570-5p_MIMAT0022707_Homo_sapiens_miR-570-5p	1.67778	0.00143455	0.179716	0.00798234	0.993631	0.999148
hsa-miR-185-5p_MIMAT0000455_Homo_sapiens_miR-185-5p	208.529	0.000902687	0.0643651	0.0140245	0.98881	0.999148
hsa-miR-6755-5p_MIMAT0027410_Homo_sapiens_miR-6755-5p	0.225423	0.000676198	0.0957792	0.00705997	0.994367	NA
hsa-miR-4728-5p_MIMAT0019849_Homo_sapiens_miR-4728-5p	1.75215	0.000153458	0.143778	0.00106733	0.999148	0.999148
hsa-miR-10401-3p_MIMAT0041634_Homo_sapiens_miR-10401-3p	0	0	0	0	1	NA
hsa-miR-10401-5p_MIMAT0041633_Homo_sapiens_miR-10401-5p	0	0	0	0	1	NA
hsa-miR-1273c_MIMAT0015017_Homo_sapiens_miR-1273c	0	0	0	0	1	NA
hsa-miR-452-5p_MIMAT0001635_Homo_sapiens_miR-452-5p	0	0	0	0	1	NA
hsa-miR-548f-3p_MIMAT0005895_Homo_sapiens_miR-548f-3p	0	0	0	0	1	NA
hsa-miR-548t-5p_MIMAT0015009_Homo_sapiens_miR-548t-5p	0	0	0	0	1	NA
hsa-miR-548z_MIMAT0018446_Homo_sapiens_miR-548z	0	0	0	0	1	NA
hsa-miR-7977_MIMAT0031180_Homo_sapiens_miR-7977	0	0	0	0	1	NA
hsa-miR-3121-5p_MIMAT0019199_Homo_sapiens_miR-3121-5p	0.881545	-0.00045018	0.16863	-0.00266963	0.99787	0.999148
hsa-miR-2276-5p_MIMAT0026921_Homo_sapiens_miR-2276-5p	3.51897	-0.000934548	0.273546	-0.00341642	0.997274	0.999148
hsa-miR-219a-5p_MIMAT0000276_Homo_sapiens_miR-219a-5p	31.4371	-0.00153746	0.223576	-0.00687667	0.994513	0.999148
hsa-miR-3129-5p_MIMAT0014992_Homo_sapiens_miR-3129-5p	9.86186	-0.0018892	0.132699	-0.0142367	0.988641	0.999148
hsa-miR-548av-5p_MIMAT0022303_Homo_sapiens_miR-548av-5p	505.422	-0.00233215	0.0750369	-0.03108	0.975206	0.999148
hsa-miR-4707-5p_MIMAT0019807_Homo_sapiens_miR-4707-5p	0.477281	-0.0023625	0.0962682	-0.0245408	0.980421	NA
hsa-miR-1234-3p_MIMAT0005589_Homo_sapiens_miR-1234-3p	1.63944	-0.00290007	0.179918	-0.0161189	0.98714	0.999148
hsa-miR-3938_MIMAT0018353_Homo_sapiens_miR-3938	17.9677	-0.00343111	0.2021	-0.0169773	0.986455	0.999148
hsa-miR-9986_MIMAT0039766_Homo_sapiens_miR-9986	1.38287	-0.00352377	0.197943	-0.017802	0.985797	0.999148
hsa-miR-3117-5p_MIMAT0019197_Homo_sapiens_miR-3117-5p	0.486731	-0.00361484	0.105542	-0.0342502	0.972678	NA
hsa-miR-106b-5p_MIMAT0000680_Homo_sapiens_miR-106b-5p	3243.27	-0.00460471	0.0394852	-0.116619	0.907162	0.978257
hsa-miR-607_MIMAT0003275_Homo_sapiens_miR-607	0.812053	-0.0046918	0.10897	-0.0430558	0.965657	0.999148
hsa-miR-6879-5p_MIMAT0027658_Homo_sapiens_miR-6879-5p	0.820994	-0.00483938	0.146922	-0.0329385	0.973724	0.999148
hsa-miR-550a-3-5p_MIMAT0020925_Homo_sapiens_miR-550a-3-5p	214.519	-0.00525668	0.0692049	-0.0759582	0.939452	0.992482
hsa-miR-578_MIMAT0003243_Homo_sapiens_miR-578	0.42278	-0.00578948	0.12511	-0.0462751	0.963091	NA
hsa-miR-4750-5p_MIMAT0019887_Homo_sapiens_miR-4750-5p	0.871827	-0.00584033	0.143032	-0.0408324	0.96743	0.999148
hsa-miR-148b-5p_MIMAT0004699_Homo_sapiens_miR-148b-5p	10866.6	-0.00611008	0.0341265	-0.179042	0.857905	0.971182
hsa-miR-320d_MIMAT0006764_Homo_sapiens_miR-320d	3.26424	-0.00621339	0.143221	-0.0433833	0.965396	0.999148
hsa-miR-192-5p_MIMAT0000222_Homo_sapiens_miR-192-5p	10925.3	-0.0066974	0.0460721	-0.145368	0.884421	0.971182
hsa-miR-3130-5p_MIMAT0014995_Homo_sapiens_miR-3130-5p	4.70733	-0.00711217	0.264764	-0.0268623	0.97857	0.999148
hsa-miR-122b-5p_MIMAT0019876_Homo_sapiens_miR-122b-5p	0.156411	-0.00741823	0.0957078	-0.0775091	0.938219	NA
hsa-miR-3141_MIMAT0015010_Homo_sapiens_miR-3141	0.124476	-0.00741823	0.0957078	-0.0775091	0.938219	NA
hsa-miR-4467_MIMAT0018994_Homo_sapiens_miR-4467	0.30898	-0.00741823	0.0957078	-0.0775091	0.938219	NA
hsa-miR-6729-5p_MIMAT0027359_Homo_sapiens_miR-6729-5p	0.179691	-0.00741823	0.0957078	-0.0775091	0.938219	NA
hsa-miR-6816-5p_MIMAT0027532_Homo_sapiens_miR-6816-5p	0.186014	-0.00741823	0.0957078	-0.0775091	0.938219	NA
hsa-miR-125a-5p_MIMAT0000443_Homo_sapiens_miR-125a-5p	57387.9	-0.00841988	0.0554686	-0.151796	0.879348	0.971182
hsa-miR-548ao-5p_MIMAT0021029_Homo_sapiens_miR-548ao-5p	0.529511	-0.00900753	0.125759	-0.0716254	0.9429	NA
hsa-miR-9898_MIMAT0039318_Homo_sapiens_miR-9898	1.1471	-0.0103263	0.144863	-0.0712827	0.943173	0.992482
hsa-miR-186-5p_MIMAT0000456_Homo_sapiens_miR-186-5p	29442.8	-0.0105342	0.0472506	-0.222943	0.82358	0.953585
hsa-miR-6732-5p_MIMAT0027365_Homo_sapiens_miR-6732-5p	10.4301	-0.0124944	0.247249	-0.0505337	0.959697	0.999148
hsa-miR-618_MIMAT0003287_Homo_sapiens_miR-618	0.680371	-0.014889	0.145516	-0.102319	0.918504	0.978257
hsa-miR-93-5p_MIMAT0000093_Homo_sapiens_miR-93-5p	14031.3	-0.0165388	0.0283939	-0.582476	0.560246	0.815577
hsa-miR-133b_MIMAT0000770_Homo_sapiens_miR-133b	0.0321762	-0.0175067	0.0957078	-0.182918	0.854862	NA
hsa-miR-4525_MIMAT0019064_Homo_sapiens_miR-4525	0.912039	-0.0186613	0.145343	-0.128396	0.897836	0.976667
hsa-miR-4674_MIMAT0019756_Homo_sapiens_miR-4674	0.241449	-0.0187297	0.0957855	-0.195538	0.844972	NA
hsa-miR-489-5p_MIMAT0026605_Homo_sapiens_miR-489-5p	0.241449	-0.0187297	0.0957855	-0.195538	0.844972	NA
hsa-miR-4689_MIMAT0019778_Homo_sapiens_miR-4689	0.221219	-0.0202179	0.0958569	-0.210917	0.832952	NA
hsa-miR-23b-5p_MIMAT0004587_Homo_sapiens_miR-23b-5p	10601.4	-0.0219442	0.0348831	-0.62908	0.529297	0.805846
hsa-miR-1249-5p_MIMAT0032029_Homo_sapiens_miR-1249-5p	23.112	-0.0223211	0.188094	-0.11867	0.905537	0.978257
hsa-miR-6894-5p_MIMAT0027688_Homo_sapiens_miR-6894-5p	2.34295	-0.0229066	0.205498	-0.111469	0.911245	0.978257
hsa-miR-1229-3p_MIMAT0005584_Homo_sapiens_miR-1229-3p	11.0813	-0.0231608	0.218803	-0.105852	0.9157	0.978257
hsa-miR-6892-5p_MIMAT0027684_Homo_sapiens_miR-6892-5p	6.24906	-0.0235723	0.268751	-0.0877105	0.930107	0.987788
hsa-miR-6786-5p_MIMAT0027472_Homo_sapiens_miR-6786-5p	2.71909	-0.0237599	0.231539	-0.102617	0.918267	0.978257
hsa-miR-760_MIMAT0004957_Homo_sapiens_miR-760	17.7465	-0.0250653	0.217724	-0.115124	0.908347	0.978257
hsa-miR-3922-3p_MIMAT0018197_Homo_sapiens_miR-3922-3p	16.5582	-0.0254757	0.199224	-0.127874	0.898248	0.976667
hsa-miR-22-3p_MIMAT0000077_Homo_sapiens_miR-22-3p	128448	-0.0255618	0.100533	-0.254262	0.799293	0.951578
hsa-miR-378i_MIMAT0019074_Homo_sapiens_miR-378i	6.2235	-0.0262372	0.124101	-0.211419	0.832561	0.956485
hsa-miR-6817-5p_MIMAT0027534_Homo_sapiens_miR-6817-5p	0.505566	-0.0270261	0.160643	-0.168237	0.866397	NA
hsa-miR-548ap-3p_MIMAT0021038_Homo_sapiens_miR-548ap-3p	18.8333	-0.0275925	0.262748	-0.105015	0.916364	0.978257
hsa-miR-3202_MIMAT0015089_Homo_sapiens_miR-3202	0.0643524	-0.0275952	0.0957078	-0.288328	0.773096	NA
hsa-miR-3622a-5p_MIMAT0018003_Homo_sapiens_miR-3622a-5p	0.146352	-0.0275952	0.0957078	-0.288328	0.773096	NA
hsa-miR-3663-5p_MIMAT0018084_Homo_sapiens_miR-3663-5p	0.0643524	-0.0275952	0.0957078	-0.288328	0.773096	NA
hsa-miR-4498_MIMAT0019033_Homo_sapiens_miR-4498	0.0643524	-0.0275952	0.0957078	-0.288328	0.773096	NA
hsa-miR-4666a-5p_MIMAT0019741_Homo_sapiens_miR-4666a-5p	0.0643524	-0.0275952	0.0957078	-0.288328	0.773096	NA
hsa-miR-4691-5p_MIMAT0019781_Homo_sapiens_miR-4691-5p	0.0643524	-0.0275952	0.0957078	-0.288328	0.773096	NA
hsa-miR-4733-5p_MIMAT0019857_Homo_sapiens_miR-4733-5p	0.0643524	-0.0275952	0.0957078	-0.288328	0.773096	NA
hsa-miR-5003-3p_MIMAT0021026_Homo_sapiens_miR-5003-3p	0.0643524	-0.0275952	0.0957078	-0.288328	0.773096	NA
hsa-miR-5687_MIMAT0022478_Homo_sapiens_miR-5687	0.0643524	-0.0275952	0.0957078	-0.288328	0.773096	NA
hsa-miR-6715b-5p_MIMAT0025842_Homo_sapiens_miR-6715b-5p	0.0643524	-0.0275952	0.0957078	-0.288328	0.773096	NA
hsa-miR-211-5p_MIMAT0000268_Homo_sapiens_miR-211-5p	0.120116	-0.0275952	0.0957078	-0.288328	0.773096	NA
hsa-miR-2681-5p_MIMAT0013515_Homo_sapiens_miR-2681-5p	0.118664	-0.0275952	0.0957078	-0.288328	0.773096	NA
hsa-miR-3179_MIMAT0015056_Homo_sapiens_miR-3179	0.120116	-0.0275952	0.0957078	-0.288328	0.773096	NA
hsa-miR-3915_MIMAT0018189_Homo_sapiens_miR-3915	0.118664	-0.0275952	0.0957078	-0.288328	0.773096	NA
hsa-miR-3960_MIMAT0019337_Homo_sapiens_miR-3960	0.118664	-0.0275952	0.0957078	-0.288328	0.773096	NA
hsa-miR-4519_MIMAT0019056_Homo_sapiens_miR-4519	0.13903	-0.0275952	0.0957078	-0.288328	0.773096	NA
hsa-miR-4680-5p_MIMAT0019764_Homo_sapiens_miR-4680-5p	0.13903	-0.0275952	0.0957078	-0.288328	0.773096	NA
hsa-miR-4769-5p_MIMAT0019922_Homo_sapiens_miR-4769-5p	0.13903	-0.0275952	0.0957078	-0.288328	0.773096	NA
hsa-miR-5191_MIMAT0021122_Homo_sapiens_miR-5191	0.113284	-0.0275952	0.0957078	-0.288328	0.773096	NA
hsa-miR-519a-5p_MIMAT0005452_Homo_sapiens_miR-519a-5p	0.13903	-0.0275952	0.0957078	-0.288328	0.773096	NA
hsa-miR-541-5p_MIMAT0004919_Homo_sapiens_miR-541-5p	0.120116	-0.0275952	0.0957078	-0.288328	0.773096	NA
hsa-miR-5688_MIMAT0022479_Homo_sapiens_miR-5688	0.120116	-0.0275952	0.0957078	-0.288328	0.773096	NA
hsa-miR-5698_MIMAT0022491_Homo_sapiens_miR-5698	0.130243	-0.0275952	0.0957078	-0.288328	0.773096	NA
hsa-miR-6813-5p_MIMAT0027526_Homo_sapiens_miR-6813-5p	0.120116	-0.0275952	0.0957078	-0.288328	0.773096	NA
hsa-miR-296-5p_MIMAT0000690_Homo_sapiens_miR-296-5p	215.18	-0.029473	0.0645018	-0.456933	0.647719	0.87642
hsa-miR-589-5p_MIMAT0004799_Homo_sapiens_miR-589-5p	2097.12	-0.0297533	0.0367649	-0.809284	0.418352	0.746764
hsa-miR-138-5p_MIMAT0000430_Homo_sapiens_miR-138-5p	2103.41	-0.0304373	0.0577963	-0.526631	0.59845	0.841235
hsa-miR-548ad-5p_MIMAT0032114_Homo_sapiens_miR-548ad-5p	35.7444	-0.0309795	0.216305	-0.143221	0.886115	0.971182
hsa-miR-4667-5p_MIMAT0019743_Homo_sapiens_miR-4667-5p	0.307706	-0.0313219	0.101175	-0.309582	0.756879	NA
hsa-miR-605-5p_MIMAT0003273_Homo_sapiens_miR-605-5p	6.90832	-0.0318	0.253412	-0.125487	0.900138	0.976783
hsa-miR-1537-5p_MIMAT0026765_Homo_sapiens_miR-1537-5p	0.700616	-0.0318132	0.125807	-0.252873	0.800366	0.951578
hsa-miR-4768-5p_MIMAT0019920_Homo_sapiens_miR-4768-5p	14.0308	-0.0327664	0.21289	-0.153913	0.877679	0.971182
hsa-miR-5586-5p_MIMAT0022287_Homo_sapiens_miR-5586-5p	2.52203	-0.0330691	0.248952	-0.132833	0.894325	0.976276
hsa-miR-6505-5p_MIMAT0025466_Homo_sapiens_miR-6505-5p	0.552442	-0.0339467	0.106503	-0.31874	0.749924	NA
hsa-miR-298_MIMAT0004901_Homo_sapiens_miR-298	0.195365	-0.0376837	0.0957078	-0.393737	0.693775	NA
hsa-miR-3122_MIMAT0014984_Homo_sapiens_miR-3122	0.0965286	-0.0376837	0.0957078	-0.393737	0.693775	NA
hsa-miR-3156-3p_MIMAT0019209_Homo_sapiens_miR-3156-3p	0.219528	-0.0376837	0.0957078	-0.393737	0.693775	NA
hsa-miR-3156-5p_MIMAT0015030_Homo_sapiens_miR-3156-5p	0.219528	-0.0376837	0.0957078	-0.393737	0.693775	NA
hsa-miR-3680-5p_MIMAT0018106_Homo_sapiens_miR-3680-5p	0.0965286	-0.0376837	0.0957078	-0.393737	0.693775	NA
hsa-miR-3917_MIMAT0018191_Homo_sapiens_miR-3917	0.195365	-0.0376837	0.0957078	-0.393737	0.693775	NA
hsa-miR-4642_MIMAT0019702_Homo_sapiens_miR-4642	0.169926	-0.0376837	0.0957078	-0.393737	0.693775	NA
hsa-miR-4754_MIMAT0019894_Homo_sapiens_miR-4754	0.169926	-0.0376837	0.0957078	-0.393737	0.693775	NA
hsa-miR-5695_MIMAT0022488_Homo_sapiens_miR-5695	0.0965286	-0.0376837	0.0957078	-0.393737	0.693775	NA
hsa-miR-583_MIMAT0003248_Homo_sapiens_miR-583	0.169926	-0.0376837	0.0957078	-0.393737	0.693775	NA
hsa-miR-611_MIMAT0003279_Homo_sapiens_miR-611	0.215121	-0.0376837	0.0957078	-0.393737	0.693775	NA
hsa-miR-6510-5p_MIMAT0025476_Homo_sapiens_miR-6510-5p	0.0965286	-0.0376837	0.0957078	-0.393737	0.693775	NA
hsa-miR-4761-5p_MIMAT0019908_Homo_sapiens_miR-4761-5p	2.05159	-0.0380709	0.213339	-0.178453	0.858367	0.971182
hsa-miR-3684_MIMAT0018112_Homo_sapiens_miR-3684	5.71912	-0.038185	0.262876	-0.145259	0.884507	0.971182
hsa-miR-586_MIMAT0003252_Homo_sapiens_miR-586	1.58691	-0.0382342	0.231551	-0.165122	0.868848	0.971182
hsa-miR-2278_MIMAT0011778_Homo_sapiens_miR-2278	2.62926	-0.0389881	0.195944	-0.198976	0.842282	0.965628
hsa-miR-6888-5p_MIMAT0027676_Homo_sapiens_miR-6888-5p	0.75248	-0.0401877	0.165611	-0.242663	0.808267	0.953585
hsa-miR-676-5p_MIMAT0018203_Homo_sapiens_miR-676-5p	4.79179	-0.0405091	0.273316	-0.148213	0.882174	0.971182
hsa-miR-4684-5p_MIMAT0019769_Homo_sapiens_miR-4684-5p	1.02515	-0.0412599	0.163282	-0.252692	0.800507	0.951578
hsa-miR-629-5p_MIMAT0004810_Homo_sapiens_miR-629-5p	81.0039	-0.0413172	0.107574	-0.38408	0.700919	0.905905
hsa-miR-6762-5p_MIMAT0027424_Homo_sapiens_miR-6762-5p	5.7791	-0.0425781	0.266719	-0.159637	0.873167	0.971182
hsa-miR-1243_MIMAT0005894_Homo_sapiens_miR-1243	6.38054	-0.0434186	0.271793	-0.159749	0.873079	0.971182
hsa-miR-3128_MIMAT0014991_Homo_sapiens_miR-3128	1.62509	-0.0434934	0.238092	-0.182675	0.855053	0.971182
hsa-miR-3940-5p_MIMAT0019229_Homo_sapiens_miR-3940-5p	24.6384	-0.0449753	0.246507	-0.18245	0.855229	0.971182
hsa-miR-5583-5p_MIMAT0022281_Homo_sapiens_miR-5583-5p	0.396809	-0.0455423	0.105801	-0.430452	0.666867	NA
hsa-miR-16-5p_MIMAT0000069_Homo_sapiens_miR-16-5p	90991.3	-0.0459107	0.0347004	-1.32306	0.185816	0.475828
hsa-miR-576-5p_MIMAT0003241_Homo_sapiens_miR-576-5p	328.457	-0.0461464	0.0693769	-0.665155	0.505951	0.785442
hsa-miR-10526-3p_MIMAT0041996_Homo_sapiens_miR-10526-3p	5.2346	-0.0462142	0.248759	-0.185779	0.852618	0.971182
hsa-miR-4757-5p_MIMAT0019901_Homo_sapiens_miR-4757-5p	0.354733	-0.0462328	0.102589	-0.450662	0.652234	NA
hsa-miR-4695-5p_MIMAT0019788_Homo_sapiens_miR-4695-5p	0.128705	-0.0476998	0.0957084	-0.498387	0.618211	NA
hsa-miR-5583-3p_MIMAT0022282_Homo_sapiens_miR-5583-3p	0.128705	-0.0476998	0.0957084	-0.498387	0.618211	NA
hsa-miR-1323_MIMAT0005795_Homo_sapiens_miR-1323	0.19581	-0.0477356	0.0957085	-0.498761	0.617948	NA
hsa-miR-4657_MIMAT0019724_Homo_sapiens_miR-4657	0.19581	-0.0477356	0.0957085	-0.498761	0.617948	NA
hsa-miR-632_MIMAT0003302_Homo_sapiens_miR-632	0.19581	-0.0477356	0.0957085	-0.498761	0.617948	NA
hsa-miR-7109-5p_MIMAT0028115_Homo_sapiens_miR-7109-5p	0.19581	-0.0477356	0.0957085	-0.498761	0.617948	NA
hsa-miR-4795-5p_MIMAT0019968_Homo_sapiens_miR-4795-5p	0.194595	-0.0477356	0.0957085	-0.498761	0.617948	NA
hsa-miR-433-5p_MIMAT0026554_Homo_sapiens_miR-433-5p	0.237328	-0.047787	0.0957086	-0.499297	0.61757	NA
hsa-miR-4765_MIMAT0019916_Homo_sapiens_miR-4765	0.265016	-0.047787	0.0957086	-0.499297	0.61757	NA
hsa-miR-5009-5p_MIMAT0021041_Homo_sapiens_miR-5009-5p	0.260486	-0.047787	0.0957086	-0.499297	0.61757	NA
hsa-miR-548ai_MIMAT0018989_Homo_sapiens_miR-548ai	0.237328	-0.047787	0.0957086	-0.499297	0.61757	NA
hsa-miR-5692b_MIMAT0022497_Homo_sapiens_miR-5692b	0.265016	-0.047787	0.0957086	-0.499297	0.61757	NA
hsa-miR-6877-5p_MIMAT0027654_Homo_sapiens_miR-6877-5p	0.27806	-0.047787	0.0957086	-0.499297	0.61757	NA
hsa-miR-548aw_MIMAT0022471_Homo_sapiens_miR-548aw	0.286829	-0.047787	0.0957086	-0.499297	0.61757	NA
hsa-miR-548g-5p_MIMAT0022722_Homo_sapiens_miR-548g-5p	0.292704	-0.047787	0.0957086	-0.499297	0.61757	NA
hsa-miR-939-5p_MIMAT0004982_Homo_sapiens_miR-939-5p	0.933045	-0.0493906	0.127055	-0.388733	0.697474	0.905905
hsa-miR-4647_MIMAT0019709_Homo_sapiens_miR-4647	1.26694	-0.0506889	0.14843	-0.3415	0.732727	0.925195
hsa-miR-4709-3p_MIMAT0019812_Homo_sapiens_miR-4709-3p	0.670928	-0.0513054	0.106999	-0.479493	0.631588	0.867444
hsa-miR-3685_MIMAT0018113_Homo_sapiens_miR-3685	1.21233	-0.052635	0.147276	-0.35739	0.7208	0.916027
hsa-miR-4665-5p_MIMAT0019739_Homo_sapiens_miR-4665-5p	1.12917	-0.0533328	0.180692	-0.295158	0.767873	0.942145
hsa-miR-4727-5p_MIMAT0019847_Homo_sapiens_miR-4727-5p	0.458112	-0.0539661	0.106637	-0.506075	0.612804	NA
hsa-miR-6749-3p_MIMAT0027399_Homo_sapiens_miR-6749-3p	1.68393	-0.0541423	0.216719	-0.249827	0.802721	0.952146
hsa-miR-3153_MIMAT0015026_Homo_sapiens_miR-3153	0.235559	-0.0550368	0.095767	-0.574694	0.565498	NA
hsa-miR-4653-5p_MIMAT0019718_Homo_sapiens_miR-4653-5p	0.215193	-0.0550368	0.095767	-0.574694	0.565498	NA
hsa-miR-4706_MIMAT0019806_Homo_sapiens_miR-4706	0.227986	-0.0550368	0.095767	-0.574694	0.565498	NA
hsa-miR-3183_MIMAT0015063_Homo_sapiens_miR-3183	0.553731	-0.0551733	0.108854	-0.506855	0.612257	NA
hsa-miR-5582-5p_MIMAT0022279_Homo_sapiens_miR-5582-5p	2.61883	-0.0553257	0.25264	-0.21899	0.826658	0.953585
hsa-miR-103a-2-5p_MIMAT0009196_Homo_sapiens_miR-103a-2-5p	25693.1	-0.0554116	0.0377374	-1.46835	0.142009	0.395031
hsa-miR-548ba_MIMAT0031175_Homo_sapiens_miR-548ba	3.27015	-0.0572593	0.223278	-0.256448	0.797605	0.951578
hsa-miR-940_MIMAT0004983_Homo_sapiens_miR-940	115.413	-0.0579854	0.103182	-0.56197	0.574136	0.82148
hsa-miR-30d-5p_MIMAT0000245_Homo_sapiens_miR-30d-5p	67773.3	-0.0592713	0.0464602	-1.27574	0.202046	0.504488
hsa-miR-103a-1-5p_MIMAT0037306_Homo_sapiens_miR-103a-1-5p	25465.8	-0.0595778	0.037942	-1.57023	0.116361	0.348447
hsa-miR-103a-3p_MIMAT0000101_Homo_sapiens_miR-103a-3p	25465.2	-0.0596317	0.0379429	-1.57162	0.116039	0.348447
hsa-miR-10523-5p_MIMAT0041992_Homo_sapiens_miR-10523-5p	9.93134	-0.0597787	0.269558	-0.221766	0.824496	0.953585
hsa-miR-3140-5p_MIMAT0019204_Homo_sapiens_miR-3140-5p	2.50591	-0.0601975	0.22261	-0.270417	0.78684	0.951578
hsa-miR-5003-5p_MIMAT0021025_Homo_sapiens_miR-5003-5p	0.305074	-0.0616689	0.0958602	-0.643322	0.520015	NA
hsa-miR-466_MIMAT0015002_Homo_sapiens_miR-466	3.51153	-0.0627099	0.263942	-0.237589	0.8122	0.953585
hsa-miR-3912-5p_MIMAT0027036_Homo_sapiens_miR-3912-5p	8.34196	-0.0629619	0.192686	-0.326758	0.743851	0.928305
hsa-miR-1296-5p_MIMAT0005794_Homo_sapiens_miR-1296-5p	430.388	-0.0635808	0.0463263	-1.37246	0.169921	0.443414
hsa-miR-1252-5p_MIMAT0005944_Homo_sapiens_miR-1252-5p	7.96897	-0.0639654	0.24217	-0.264135	0.791676	0.951578
hsa-miR-3200-5p_MIMAT0017392_Homo_sapiens_miR-3200-5p	125.482	-0.06418	0.0838001	-0.76587	0.443754	0.75274
hsa-miR-130b-5p_MIMAT0004680_Homo_sapiens_miR-130b-5p	4005.77	-0.0648632	0.0669418	-0.96895	0.33257	0.68773
hsa-let-7g-5p_MIMAT0000414_Homo_sapiens_let-7g-5p	28110.1	-0.0658264	0.0304024	-2.16517	0.0303746	0.118051
hsa-miR-346_MIMAT0000773_Homo_sapiens_miR-346	0.41709	-0.0662137	0.0959196	-0.690304	0.490003	NA
hsa-miR-1229-5p_MIMAT0022942_Homo_sapiens_miR-1229-5p	3.1915	-0.0674526	0.143045	-0.471549	0.637249	0.873031
hsa-miR-500a-5p_MIMAT0004773_Homo_sapiens_miR-500a-5p	1191.94	-0.0676491	0.0905554	-0.747047	0.455035	0.755674
hsa-miR-1266-5p_MIMAT0005920_Homo_sapiens_miR-1266-5p	46.7414	-0.0700836	0.139211	-0.503435	0.614658	0.848445
hsa-miR-7155-5p_MIMAT0028220_Homo_sapiens_miR-7155-5p	1.60143	-0.0713288	0.113817	-0.626696	0.530858	0.805846
hsa-miR-6819-5p_MIMAT0027538_Homo_sapiens_miR-6819-5p	14.4561	-0.0713452	0.214664	-0.332357	0.73962	0.926277
hsa-miR-6752-5p_MIMAT0027404_Homo_sapiens_miR-6752-5p	0.358067	-0.0713841	0.0959853	-0.743698	0.457059	NA
hsa-miR-588_MIMAT0003255_Homo_sapiens_miR-588	2.1126	-0.0724275	0.17436	-0.415392	0.677855	0.898111
hsa-miR-628-5p_MIMAT0004809_Homo_sapiens_miR-628-5p	212.06	-0.0725743	0.0619217	-1.17203	0.241184	0.569694
hsa-miR-6770-5p_MIMAT0027440_Homo_sapiens_miR-6770-5p	10.9721	-0.0738759	0.245823	-0.300525	0.763777	0.940561
hsa-miR-5189-5p_MIMAT0021120_Homo_sapiens_miR-5189-5p	1.32866	-0.0741624	0.184494	-0.401978	0.6877	0.899427
hsa-miR-4788_MIMAT0019958_Homo_sapiens_miR-4788	0.519425	-0.0779535	0.108497	-0.718489	0.472456	NA
hsa-miR-197-5p_MIMAT0022691_Homo_sapiens_miR-197-5p	1757.8	-0.0801511	0.0628946	-1.27437	0.202532	0.504488
hsa-miR-12114_MIMAT0049008_Homo_sapiens_miR-12114	0.489525	-0.0802191	0.0962705	-0.833268	0.404694	NA
hsa-miR-2277-5p_MIMAT0017352_Homo_sapiens_miR-2277-5p	177.909	-0.0809881	0.102934	-0.786793	0.431403	0.75274
hsa-miR-6733-5p_MIMAT0027367_Homo_sapiens_miR-6733-5p	1.66346	-0.0813028	0.217766	-0.37335	0.708888	0.911903
hsa-miR-184_MIMAT0000454_Homo_sapiens_miR-184	440.423	-0.0814676	0.0729348	-1.11699	0.263998	0.605317
hsa-miR-887-5p_MIMAT0026720_Homo_sapiens_miR-887-5p	698.959	-0.0819604	0.0774764	-1.05788	0.290112	0.636189
hsa-miR-6812-5p_MIMAT0027524_Homo_sapiens_miR-6812-5p	4.01106	-0.0824767	0.272907	-0.302216	0.762488	0.940561
hsa-miR-212-5p_MIMAT0022695_Homo_sapiens_miR-212-5p	49.6035	-0.0844484	0.126605	-0.667025	0.504756	0.785442
hsa-miR-4802-5p_MIMAT0019981_Homo_sapiens_miR-4802-5p	8.12915	-0.0853657	0.264672	-0.322534	0.747048	0.928305
hsa-miR-7156-5p_MIMAT0028222_Homo_sapiens_miR-7156-5p	0.373806	-0.0866356	0.106041	-0.817002	0.413927	NA
hsa-miR-887-3p_MIMAT0004951_Homo_sapiens_miR-887-3p	627.552	-0.086993	0.0905274	-0.960958	0.336573	0.690795
hsa-miR-3620-5p_MIMAT0022967_Homo_sapiens_miR-3620-5p	10.1685	-0.0879563	0.243614	-0.361048	0.718064	0.916027
hsa-miR-3609_MIMAT0017986_Homo_sapiens_miR-3609	0.61823	-0.0880575	0.0967268	-0.910373	0.362626	NA
hsa-miR-4753-5p_MIMAT0019890_Homo_sapiens_miR-4753-5p	1.1253	-0.0881369	0.14696	-0.599736	0.548682	0.815577
hsa-miR-3934-5p_MIMAT0018349_Homo_sapiens_miR-3934-5p	27.4992	-0.0896543	0.152223	-0.588967	0.555884	0.815577
hsa-miR-32-3p_MIMAT0004505_Homo_sapiens_miR-32-3p	48.354	-0.0899543	0.214418	-0.419528	0.674831	0.898111
hsa-miR-627-5p_MIMAT0003296_Homo_sapiens_miR-627-5p	26.298	-0.0906744	0.160295	-0.565671	0.571617	0.820016
hsa-miR-410-5p_MIMAT0026558_Homo_sapiens_miR-410-5p	9.95112	-0.0908616	0.223706	-0.406166	0.684621	0.899427
hsa-miR-935_MIMAT0004978_Homo_sapiens_miR-935	0.439437	-0.0929046	0.126938	-0.731887	0.464237	NA
hsa-miR-585-5p_MIMAT0026618_Homo_sapiens_miR-585-5p	248.933	-0.0931173	0.0725109	-1.28418	0.199078	0.500434
hsa-miR-6130_MIMAT0024614_Homo_sapiens_miR-6130	0.760051	-0.093614	0.0971546	-0.963556	0.335269	0.690704
hsa-miR-6895-5p_MIMAT0027690_Homo_sapiens_miR-6895-5p	0.534355	-0.0940128	0.128107	-0.733863	0.463032	NA
hsa-miR-619-5p_MIMAT0026622_Homo_sapiens_miR-619-5p	0.779111	-0.0949653	0.0972508	-0.976499	0.328817	0.68773
hsa-miR-1913_MIMAT0007888_Homo_sapiens_miR-1913	0.56751	-0.0965303	0.145039	-0.665546	0.505702	NA
hsa-miR-6746-5p_MIMAT0027392_Homo_sapiens_miR-6746-5p	4.20403	-0.0970596	0.272929	-0.355623	0.722123	0.916027
hsa-miR-1287-5p_MIMAT0005878_Homo_sapiens_miR-1287-5p	110.264	-0.0978508	0.0922238	-1.06101	0.288683	0.636189
hsa-miR-6805-5p_MIMAT0027510_Homo_sapiens_miR-6805-5p	0.704329	-0.0991402	0.132805	-0.74651	0.455359	0.755674
hsa-miR-6779-5p_MIMAT0027458_Homo_sapiens_miR-6779-5p	0.611253	-0.100644	0.128205	-0.785029	0.432437	NA
hsa-miR-4474-5p_MIMAT0019234_Homo_sapiens_miR-4474-5p	3.20807	-0.10125	0.269635	-0.375507	0.707283	0.911903
hsa-miR-610_MIMAT0003278_Homo_sapiens_miR-610	2.54747	-0.10213	0.246386	-0.414511	0.6785	0.898111
hsa-miR-3116_MIMAT0014978_Homo_sapiens_miR-3116	0.910568	-0.102217	0.0996033	-1.02624	0.304779	0.645757
hsa-miR-187-5p_MIMAT0004561_Homo_sapiens_miR-187-5p	1.31083	-0.103657	0.164581	-0.629825	0.528809	0.805846
hsa-miR-4743-5p_MIMAT0019874_Homo_sapiens_miR-4743-5p	0.998974	-0.103675	0.165208	-0.627543	0.530304	0.805846
hsa-miR-5696_MIMAT0022489_Homo_sapiens_miR-5696	1.21833	-0.10407	0.165486	-0.628874	0.529431	0.805846
hsa-miR-511-5p_MIMAT0002808_Homo_sapiens_miR-511-5p	0.543675	-0.105568	0.130585	-0.808421	0.418849	NA
hsa-miR-409-5p_MIMAT0001638_Homo_sapiens_miR-409-5p	2.72844	-0.107913	0.24216	-0.445626	0.655867	0.883084
hsa-miR-4738-5p_MIMAT0019866_Homo_sapiens_miR-4738-5p	1.0479	-0.108229	0.147353	-0.734485	0.462653	0.756818
hsa-miR-505-5p_MIMAT0004776_Homo_sapiens_miR-505-5p	275.979	-0.109828	0.0744485	-1.47522	0.140153	0.393865
hsa-miR-767-5p_MIMAT0003882_Homo_sapiens_miR-767-5p	24.8139	-0.11125	0.173075	-0.642787	0.520362	0.801007
hsa-miR-4687-5p_MIMAT0019774_Homo_sapiens_miR-4687-5p	3.9293	-0.111993	0.26963	-0.415359	0.677879	0.898111
hsa-miR-548s_MIMAT0014987_Homo_sapiens_miR-548s	15.9494	-0.115031	0.25353	-0.453716	0.650033	0.877385
hsa-miR-3939_MIMAT0018355_Homo_sapiens_miR-3939	12.621	-0.116586	0.222455	-0.524087	0.600218	0.841235
hsa-miR-125b-5p_MIMAT0000423_Homo_sapiens_miR-125b-5p	57423.1	-0.116903	0.0787017	-1.48539	0.137441	0.388236
hsa-miR-187-3p_MIMAT0000262_Homo_sapiens_miR-187-3p	1.2648	-0.119682	0.165224	-0.724359	0.468846	0.761153
hsa-miR-432-5p_MIMAT0002814_Homo_sapiens_miR-432-5p	0.601663	-0.119822	0.112826	-1.06201	0.288231	NA
hsa-miR-4660_MIMAT0019728_Homo_sapiens_miR-4660	0.586215	-0.121936	0.11346	-1.07471	0.282505	NA
hsa-let-7f-5p_MIMAT0000067_Homo_sapiens_let-7f-5p	107435	-0.123558	0.0454565	-2.71816	0.00656465	0.0294871
hsa-miR-27b-5p_MIMAT0004588_Homo_sapiens_miR-27b-5p	280534	-0.124778	0.0474745	-2.62832	0.00858087	0.0379219
hsa-miR-6833-5p_MIMAT0027566_Homo_sapiens_miR-6833-5p	0.912938	-0.124789	0.168079	-0.742446	0.457817	0.755674
hsa-miR-499a-5p_MIMAT0002870_Homo_sapiens_miR-499a-5p	7.96883	-0.125718	0.269478	-0.466525	0.64084	0.873583
hsa-miR-127-5p_MIMAT0004604_Homo_sapiens_miR-127-5p	0.748867	-0.126193	0.148569	-0.849388	0.395665	0.727599
hsa-miR-140-5p_MIMAT0000431_Homo_sapiens_miR-140-5p	5672.68	-0.12766	0.0647758	-1.97079	0.0487479	0.178092
hsa-miR-320a-5p_MIMAT0037311_Homo_sapiens_miR-320a-5p	5862.29	-0.129237	0.0458283	-2.82002	0.004802	0.0219291
hsa-miR-6815-5p_MIMAT0027530_Homo_sapiens_miR-6815-5p	0.898618	-0.129531	0.147552	-0.877864	0.380018	0.720648
hsa-let-7a-5p_MIMAT0000062_Homo_sapiens_let-7a-5p	246413	-0.129653	0.0329461	-3.93531	8.30884e-05	0.000548584
hsa-miR-6836-5p_MIMAT0027574_Homo_sapiens_miR-6836-5p	0.898815	-0.131223	0.134312	-0.977002	0.328568	0.68773
hsa-miR-3928-3p_MIMAT0018205_Homo_sapiens_miR-3928-3p	36.6872	-0.13222	0.151956	-0.870121	0.384234	0.720648
hsa-miR-548y_MIMAT0018354_Homo_sapiens_miR-548y	1.99053	-0.132237	0.130629	-1.01232	0.311387	0.656308
hsa-miR-4671-5p_MIMAT0019752_Homo_sapiens_miR-4671-5p	18.6535	-0.133104	0.193	-0.689658	0.490409	0.772836
hsa-miR-641_MIMAT0003311_Homo_sapiens_miR-641	177.594	-0.134528	0.0745452	-1.80465	0.071129	0.240609
hsa-miR-3127-5p_MIMAT0014990_Homo_sapiens_miR-3127-5p	9.81235	-0.137766	0.226423	-0.608443	0.542894	0.815577
hsa-miR-6513-5p_MIMAT0025482_Homo_sapiens_miR-6513-5p	5.91262	-0.143249	0.264361	-0.541869	0.587909	0.836816
hsa-miR-145-5p_MIMAT0000437_Homo_sapiens_miR-145-5p	0.764128	-0.146441	0.16859	-0.868621	0.385054	0.720648
hsa-miR-6818-5p_MIMAT0027536_Homo_sapiens_miR-6818-5p	0.872957	-0.14705	0.151501	-0.970619	0.331738	0.68773
hsa-miR-4435_MIMAT0018951_Homo_sapiens_miR-4435	41.9393	-0.150282	0.133473	-1.12594	0.260191	0.604172
hsa-miR-181d-5p_MIMAT0002821_Homo_sapiens_miR-181d-5p	721.596	-0.150893	0.0688332	-2.19215	0.0283687	0.111043
hsa-let-7d-5p_MIMAT0000065_Homo_sapiens_let-7d-5p	11879.5	-0.151731	0.0258447	-5.87087	4.33511e-09	5.65628e-08
hsa-miR-549a-5p_MIMAT0037328_Homo_sapiens_miR-549a-5p	1.11363	-0.152909	0.167217	-0.914433	0.360489	0.717588
hsa-miR-3679-5p_MIMAT0018104_Homo_sapiens_miR-3679-5p	4.85163	-0.155499	0.273549	-0.568451	0.569729	0.819452
hsa-miR-6850-5p_MIMAT0027600_Homo_sapiens_miR-6850-5p	3.07729	-0.155629	0.237572	-0.655082	0.512415	0.790996
hsa-miR-3688-5p_MIMAT0019223_Homo_sapiens_miR-3688-5p	6.24026	-0.156847	0.261772	-0.599173	0.549058	0.815577
hsa-miR-671-5p_MIMAT0003880_Homo_sapiens_miR-671-5p	1139.94	-0.158655	0.046261	-3.42956	0.000604552	0.00331294
hsa-miR-4781-5p_MIMAT0019942_Homo_sapiens_miR-4781-5p	3.3123	-0.158695	0.265683	-0.597308	0.550301	0.815577
hsa-miR-152-5p_MIMAT0026479_Homo_sapiens_miR-152-5p	1610.16	-0.160675	0.0557697	-2.88104	0.00396365	0.0185648
hsa-miR-26a-5p_MIMAT0000082_Homo_sapiens_miR-26a-5p	117778	-0.163384	0.0556268	-2.93715	0.00331243	0.0156484
hsa-let-7b-5p_MIMAT0000063_Homo_sapiens_let-7b-5p	24110.7	-0.167085	0.0440012	-3.79727	0.000146296	0.000921494
hsa-miR-421_MIMAT0003339_Homo_sapiens_miR-421	2008.01	-0.16935	0.0682521	-2.48124	0.0130927	0.0549178
hsa-miR-5006-3p_MIMAT0021034_Homo_sapiens_miR-5006-3p	1.45018	-0.171338	0.183497	-0.933738	0.350439	0.70735
hsa-miR-5006-5p_MIMAT0021033_Homo_sapiens_miR-5006-5p	1.45018	-0.171338	0.183497	-0.933738	0.350439	0.70735
hsa-miR-3193_MIMAT0015077_Homo_sapiens_miR-3193	1.78594	-0.171371	0.23234	-0.737587	0.460765	0.756563
hsa-miR-502-5p_MIMAT0002873_Homo_sapiens_miR-502-5p	103.128	-0.171463	0.108603	-1.57881	0.11438	0.346783
hsa-miR-624-5p_MIMAT0003293_Homo_sapiens_miR-624-5p	21.7252	-0.173393	0.178424	-0.971802	0.331149	0.68773
hsa-miR-107_MIMAT0000104_Homo_sapiens_miR-107	3397.6	-0.176025	0.0440343	-3.99745	6.40277e-05	0.00043859
hsa-miR-151b_MIMAT0010214_Homo_sapiens_miR-151b	104153	-0.178799	0.019016	-9.40256	5.32502e-21	2.43176e-19
hsa-miR-129-5p_MIMAT0000242_Homo_sapiens_miR-129-5p	47.1211	-0.178988	0.122493	-1.46121	0.143958	0.397188
hsa-miR-501-5p_MIMAT0002872_Homo_sapiens_miR-501-5p	704.444	-0.179663	0.204326	-0.879295	0.379241	0.720648
hsa-miR-4742-5p_MIMAT0019872_Homo_sapiens_miR-4742-5p	5.05445	-0.180505	0.255223	-0.707244	0.479415	0.768185
hsa-miR-1908-5p_MIMAT0007881_Homo_sapiens_miR-1908-5p	87.7727	-0.180526	0.118517	-1.52321	0.127706	0.368332
hsa-miR-199a-5p_MIMAT0000231_Homo_sapiens_miR-199a-5p	11.6955	-0.181097	0.238288	-0.759993	0.447259	0.754123
hsa-miR-100-5p_MIMAT0000098_Homo_sapiens_miR-100-5p	384696	-0.18237	0.223028	-0.817704	0.413526	0.742992
hsa-miR-4511_MIMAT0019048_Homo_sapiens_miR-4511	6.03449	-0.183835	0.272365	-0.674961	0.499701	0.784631
hsa-miR-369-5p_MIMAT0001621_Homo_sapiens_miR-369-5p	11.3517	-0.184553	0.241496	-0.764208	0.444744	0.75274
hsa-miR-182-5p_MIMAT0000259_Homo_sapiens_miR-182-5p	71214.2	-0.188206	0.058489	-3.2178	0.00129179	0.00667829
hsa-miR-1271-5p_MIMAT0005796_Homo_sapiens_miR-1271-5p	1013.88	-0.193141	0.245878	-0.785516	0.432151	0.75274
hsa-miR-10399-5p_MIMAT0041629_Homo_sapiens_miR-10399-5p	35.0441	-0.194186	0.221578	-0.876376	0.380826	0.720648
hsa-miR-30c-5p_MIMAT0000244_Homo_sapiens_miR-30c-5p	46489.3	-0.199817	0.052077	-3.83695	0.000124572	0.000803124
hsa-miR-625-5p_MIMAT0003294_Homo_sapiens_miR-625-5p	357.95	-0.20109	0.0810757	-2.48027	0.0131282	0.0549178
hsa-miR-4785_MIMAT0019949_Homo_sapiens_miR-4785	8.74071	-0.203411	0.237119	-0.857843	0.390979	0.72384
hsa-miR-3173-5p_MIMAT0019214_Homo_sapiens_miR-3173-5p	4.89235	-0.204002	0.270552	-0.754021	0.450837	0.755531
hsa-miR-3913-5p_MIMAT0018187_Homo_sapiens_miR-3913-5p	7.01768	-0.204876	0.265798	-0.770795	0.440829	0.75274
hsa-let-7i-5p_MIMAT0000415_Homo_sapiens_let-7i-5p	46289.1	-0.205395	0.0627628	-3.27257	0.00106575	0.0055622
hsa-miR-324-3p_MIMAT0000762_Homo_sapiens_miR-324-3p	189.201	-0.206844	0.226892	-0.911641	0.361957	0.717588
hsa-miR-4791_MIMAT0019963_Homo_sapiens_miR-4791	0.82703	-0.206847	0.139111	-1.48692	0.137036	0.388236
hsa-miR-4767_MIMAT0019919_Homo_sapiens_miR-4767	7.00712	-0.207511	0.27172	-0.763693	0.44505	0.75274
hsa-miR-92a-1-5p_MIMAT0004507_Homo_sapiens_miR-92a-1-5p	111303	-0.207756	0.082637	-2.51408	0.0119344	0.0506982
hsa-miR-5010-3p_MIMAT0021044_Homo_sapiens_miR-5010-3p	6.01663	-0.207828	0.261958	-0.793365	0.427565	0.75274
hsa-miR-378a-5p_MIMAT0000731_Homo_sapiens_miR-378a-5p	5385.07	-0.209652	0.0352954	-5.93991	2.85182e-09	4.04566e-08
hsa-miR-7976_MIMAT0031179_Homo_sapiens_miR-7976	39.5991	-0.209751	0.273137	-0.767933	0.442527	0.75274
hsa-miR-31-5p_MIMAT0000089_Homo_sapiens_miR-31-5p	62839.3	-0.211082	0.0281111	-7.50884	5.96521e-14	1.72049e-12
hsa-miR-95-5p_MIMAT0026473_Homo_sapiens_miR-95-5p	8.99886	-0.212342	0.237725	-0.893228	0.371735	0.720648
hsa-miR-92a-3p_MIMAT0000092_Homo_sapiens_miR-92a-3p	102660	-0.212558	0.0825617	-2.57454	0.0100373	0.0429739
hsa-miR-92a-2-5p_MIMAT0004508_Homo_sapiens_miR-92a-2-5p	102660	-0.212558	0.0825621	-2.57453	0.0100377	0.0429739
hsa-miR-5001-5p_MIMAT0021021_Homo_sapiens_miR-5001-5p	8.00637	-0.212639	0.273974	-0.776129	0.437673	0.75274
hsa-miR-4762-5p_MIMAT0019910_Homo_sapiens_miR-4762-5p	9.19392	-0.216094	0.234771	-0.920447	0.357339	0.714678
hsa-miR-150-5p_MIMAT0000451_Homo_sapiens_miR-150-5p	3.50498	-0.218754	0.27146	-0.80584	0.420335	0.747869
hsa-miR-3187-5p_MIMAT0019216_Homo_sapiens_miR-3187-5p	14.8824	-0.220265	0.261607	-0.841971	0.399804	0.727883
hsa-miR-532-5p_MIMAT0002888_Homo_sapiens_miR-532-5p	742.606	-0.221496	0.0775517	-2.8561	0.00428874	0.0199172
hsa-miR-25-5p_MIMAT0004498_Homo_sapiens_miR-25-5p	27280.2	-0.224316	0.0179835	-12.4735	1.04202e-35	1.14205e-33
hsa-miR-6824-5p_MIMAT0027548_Homo_sapiens_miR-6824-5p	5.66711	-0.225632	0.269702	-0.836595	0.40282	0.730945
hsa-miR-5579-5p_MIMAT0022269_Homo_sapiens_miR-5579-5p	9.81037	-0.227376	0.26256	-0.865997	0.386492	0.720648
hsa-miR-3180_MIMAT0018178_Homo_sapiens_miR-3180	8.27965	-0.231237	0.247983	-0.93247	0.351094	0.70735
hsa-miR-450b-5p_MIMAT0004909_Homo_sapiens_miR-450b-5p	4.24495	-0.231553	0.274005	-0.84507	0.398072	0.727883
hsa-miR-6842-3p_MIMAT0027587_Homo_sapiens_miR-6842-3p	11.5562	-0.231832	0.219438	-1.05648	0.290748	0.636189
hsa-miR-429_MIMAT0001536_Homo_sapiens_miR-429	27.6802	-0.233622	0.160195	-1.45836	0.144741	0.397188
hsa-miR-1284_MIMAT0005941_Homo_sapiens_miR-1284	26.9164	-0.240093	0.177284	-1.35429	0.175644	0.454024
hsa-miR-6716-5p_MIMAT0025844_Homo_sapiens_miR-6716-5p	25.7597	-0.240138	0.274102	-0.876089	0.380982	0.720648
hsa-miR-4664-5p_MIMAT0019737_Homo_sapiens_miR-4664-5p	8.1522	-0.24029	0.273949	-0.877133	0.380414	0.720648
hsa-miR-7706_MIMAT0030021_Homo_sapiens_miR-7706	420.742	-0.246279	0.0707172	-3.48259	0.000496582	0.0027768
hsa-miR-6852-5p_MIMAT0027604_Homo_sapiens_miR-6852-5p	17.9982	-0.248811	0.273362	-0.91019	0.362722	0.717588
hsa-miR-7114-5p_MIMAT0028125_Homo_sapiens_miR-7114-5p	1.95434	-0.249525	0.235826	-1.05809	0.290014	0.636189
hsa-miR-1303_MIMAT0005891_Homo_sapiens_miR-1303	168.323	-0.250964	0.0753205	-3.33195	0.00086241	0.00463334
hsa-miR-4659a-5p_MIMAT0019726_Homo_sapiens_miR-4659a-5p	2.38644	-0.254738	0.212962	-1.19617	0.231632	0.554297
hsa-miR-320b_MIMAT0005792_Homo_sapiens_miR-320b	178.858	-0.255146	0.0741551	-3.44071	0.000580188	0.00321155
hsa-miR-199b-5p_MIMAT0000263_Homo_sapiens_miR-199b-5p	12.768	-0.257588	0.223513	-1.15245	0.249136	0.585951
hsa-miR-92b-5p_MIMAT0004792_Homo_sapiens_miR-92b-5p	54402	-0.259542	0.0405927	-6.3938	1.61811e-10	2.5335e-09
hsa-miR-643_MIMAT0003313_Homo_sapiens_miR-643	7.43863	-0.259554	0.253139	-1.02534	0.305203	0.645757
hsa-miR-181a-5p_MIMAT0000256_Homo_sapiens_miR-181a-5p	129208	-0.260831	0.0527166	-4.9478	7.50564e-07	6.83589e-06
hsa-miR-4661-5p_MIMAT0019729_Homo_sapiens_miR-4661-5p	24.3452	-0.262709	0.178735	-1.46983	0.141609	0.395031
hsa-miR-3661_MIMAT0018082_Homo_sapiens_miR-3661	223.976	-0.263588	0.0701113	-3.75956	0.00017021	0.00105995
hsa-let-7e-5p_MIMAT0000066_Homo_sapiens_let-7e-5p	19709	-0.266312	0.0440622	-6.044	1.50342e-09	2.22669e-08
hsa-miR-4741_MIMAT0019871_Homo_sapiens_miR-4741	3.58979	-0.266498	0.225365	-1.18251	0.237002	0.564682
hsa-miR-3180-5p_MIMAT0015057_Homo_sapiens_miR-3180-5p	11.5602	-0.274707	0.222856	-1.23266	0.217701	0.530224
hsa-miR-6737-5p_MIMAT0027375_Homo_sapiens_miR-6737-5p	10.8032	-0.27594	0.250205	-1.10285	0.270091	0.616708
hsa-miR-574-5p_MIMAT0004795_Homo_sapiens_miR-574-5p	3288.38	-0.27657	0.0559278	-4.94513	7.60929e-07	6.83589e-06
hsa-miR-652-5p_MIMAT0022709_Homo_sapiens_miR-652-5p	532.454	-0.279132	0.0421012	-6.63004	3.35605e-11	6.34178e-10
hsa-miR-132-5p_MIMAT0004594_Homo_sapiens_miR-132-5p	601.154	-0.280197	0.0559058	-5.01195	5.38807e-07	5.09079e-06
hsa-miR-3619-5p_MIMAT0017999_Homo_sapiens_miR-3619-5p	19.9274	-0.280469	0.181967	-1.54132	0.123239	0.357328
hsa-miR-1270_MIMAT0005924_Homo_sapiens_miR-1270	15.4888	-0.289191	0.205476	-1.40742	0.159302	0.419699
hsa-miR-7854-3p_MIMAT0030429_Homo_sapiens_miR-7854-3p	10.3884	-0.291254	0.257024	-1.13318	0.257139	0.599625
hsa-miR-744-5p_MIMAT0004945_Homo_sapiens_miR-744-5p	1517.68	-0.292664	0.080883	-3.61836	0.000296471	0.00171017
hsa-miR-4786-5p_MIMAT0019954_Homo_sapiens_miR-4786-5p	4.56268	-0.294233	0.274058	-1.07362	0.282994	0.635124
hsa-miR-6769b-5p_MIMAT0027620_Homo_sapiens_miR-6769b-5p	3.30933	-0.298679	0.272543	-1.0959	0.273123	0.621044
hsa-miR-6889-5p_MIMAT0027678_Homo_sapiens_miR-6889-5p	8.2209	-0.301169	0.242706	-1.24088	0.214651	0.525129
hsa-miR-769-5p_MIMAT0003886_Homo_sapiens_miR-769-5p	6260.19	-0.304327	0.0590309	-5.15538	2.5312e-07	2.61716e-06
hsa-miR-3909_MIMAT0018183_Homo_sapiens_miR-3909	173.218	-0.310109	0.108695	-2.85302	0.00433056	0.0199424
hsa-miR-1301-5p_MIMAT0026639_Homo_sapiens_miR-1301-5p	292.417	-0.31062	0.164122	-1.89262	0.058408	0.205177
hsa-miR-4731-5p_MIMAT0019853_Homo_sapiens_miR-4731-5p	2.65878	-0.314923	0.219535	-1.4345	0.151429	0.402831
hsa-miR-4709-5p_MIMAT0019811_Homo_sapiens_miR-4709-5p	1.88335	-0.316052	0.208734	-1.51414	0.129991	0.371588
hsa-miR-942-5p_MIMAT0004985_Homo_sapiens_miR-942-5p	91.5936	-0.31743	0.136557	-2.32452	0.0200978	0.0809823
hsa-miR-6720-5p_MIMAT0027345_Homo_sapiens_miR-6720-5p	16.4043	-0.317842	0.194562	-1.63363	0.102337	0.317999
hsa-miR-6881-5p_MIMAT0027662_Homo_sapiens_miR-6881-5p	2.22084	-0.318173	0.220807	-1.44095	0.149598	0.3999
hsa-miR-6798-5p_MIMAT0027496_Homo_sapiens_miR-6798-5p	19.9636	-0.320769	0.175158	-1.83131	0.0670539	0.22966
hsa-miR-1180-5p_MIMAT0026735_Homo_sapiens_miR-1180-5p	1045.49	-0.339078	0.0660124	-5.13658	2.7979e-07	2.83935e-06
hsa-miR-1914-5p_MIMAT0007889_Homo_sapiens_miR-1914-5p	7.44259	-0.341484	0.268674	-1.271	0.203729	0.505175
hsa-miR-28-5p_MIMAT0000085_Homo_sapiens_miR-28-5p	35420	-0.366458	0.0293781	-12.4739	1.03663e-35	1.14205e-33
hsa-miR-1267_MIMAT0005921_Homo_sapiens_miR-1267	7.76004	-0.368355	0.255124	-1.44383	0.148787	0.3999
hsa-miR-3143_MIMAT0015012_Homo_sapiens_miR-3143	1.65078	-0.371911	0.21126	-1.76045	0.0783323	0.261745
hsa-miR-143-5p_MIMAT0004599_Homo_sapiens_miR-143-5p	123.891	-0.372173	0.0972258	-3.82792	0.000129231	0.000823472
hsa-miR-1468-5p_MIMAT0006789_Homo_sapiens_miR-1468-5p	197.293	-0.3744	0.0818872	-4.57214	4.82767e-06	3.89053e-05
hsa-miR-149-5p_MIMAT0000450_Homo_sapiens_miR-149-5p	1623.21	-0.386979	0.0651662	-5.93834	2.87921e-09	4.04566e-08
hsa-miR-3177-5p_MIMAT0019215_Homo_sapiens_miR-3177-5p	16.6794	-0.389249	0.185802	-2.09496	0.0361743	0.136714
hsa-miR-3150a-5p_MIMAT0019206_Homo_sapiens_miR-3150a-5p	2.79449	-0.392945	0.2199	-1.78692	0.07395	0.248617
hsa-miR-1260b_MIMAT0015041_Homo_sapiens_miR-1260b	2064.7	-0.406228	0.0941401	-4.31514	1.595e-05	0.000116542
hsa-miR-1843_MIMAT0039764_Homo_sapiens_miR-1843	126.672	-0.407886	0.0843375	-4.83635	1.32242e-06	1.15029e-05
hsa-miR-4685-3p_MIMAT0019772_Homo_sapiens_miR-4685-3p	2.22516	-0.410291	0.209984	-1.95392	0.0507105	0.182825
hsa-miR-4685-5p_MIMAT0019771_Homo_sapiens_miR-4685-5p	2.22516	-0.410291	0.209984	-1.95392	0.0507105	0.182825
hsa-miR-3918_MIMAT0018192_Homo_sapiens_miR-3918	14.7747	-0.410769	0.207944	-1.97538	0.0482245	0.177363
hsa-miR-6515-5p_MIMAT0025486_Homo_sapiens_miR-6515-5p	1.11925	-0.422107	0.201193	-2.09801	0.0359039	0.136634
hsa-miR-943_MIMAT0004986_Homo_sapiens_miR-943	7.12732	-0.426785	0.258044	-1.65392	0.0981433	0.307338
hsa-miR-5002-5p_MIMAT0021023_Homo_sapiens_miR-5002-5p	16.3227	-0.4296	0.258465	-1.66212	0.0964885	0.305763
hsa-miR-2116-5p_MIMAT0011160_Homo_sapiens_miR-2116-5p	112.017	-0.436818	0.0912349	-4.78783	1.68592e-06	1.44357e-05
hsa-miR-224-5p_MIMAT0000281_Homo_sapiens_miR-224-5p	4017.4	-0.437406	0.124379	-3.51672	0.000436909	0.00246831
hsa-miR-7158-5p_MIMAT0028226_Homo_sapiens_miR-7158-5p	159	-0.44364	0.0786074	-5.64374	1.66396e-08	1.94011e-07
hsa-miR-3174_MIMAT0015051_Homo_sapiens_miR-3174	5.46575	-0.444461	0.273698	-1.62391	0.104395	0.321395
hsa-miR-328-5p_MIMAT0026486_Homo_sapiens_miR-328-5p	281.135	-0.448036	0.0693046	-6.46473	1.01482e-10	1.63565e-09
hsa-miR-3136-5p_MIMAT0015003_Homo_sapiens_miR-3136-5p	2.6555	-0.452516	0.248756	-1.81912	0.0688939	0.234496
hsa-miR-181b-5p_MIMAT0000257_Homo_sapiens_miR-181b-5p	18898.9	-0.453069	0.0626033	-7.23714	4.5825e-13	1.25561e-11
hsa-miR-3138_MIMAT0015006_Homo_sapiens_miR-3138	7.14865	-0.46328	0.273823	-1.6919	0.0906653	0.292262
hsa-miR-222-5p_MIMAT0004569_Homo_sapiens_miR-222-5p	92463.7	-0.464863	0.089533	-5.19208	2.07956e-07	2.23451e-06
hsa-miR-122-5p_MIMAT0000421_Homo_sapiens_miR-122-5p	36.1923	-0.468703	0.154068	-3.04217	0.00234877	0.0115957
hsa-miR-345-5p_MIMAT0000772_Homo_sapiens_miR-345-5p	3167.78	-0.475401	0.0666984	-7.12762	1.02116e-12	2.53754e-11
hsa-miR-3065-5p_MIMAT0015066_Homo_sapiens_miR-3065-5p	311.457	-0.496496	0.07562	-6.56567	5.18001e-11	9.46215e-10
hsa-miR-1910-5p_MIMAT0007884_Homo_sapiens_miR-1910-5p	80.691	-0.500258	0.136827	-3.65613	0.000256048	0.0014927
hsa-miR-584-5p_MIMAT0003249_Homo_sapiens_miR-584-5p	2182.77	-0.513386	0.0941565	-5.45248	4.96731e-08	5.67101e-07
hsa-miR-504-5p_MIMAT0002875_Homo_sapiens_miR-504-5p	25.1507	-0.513985	0.229838	-2.2363	0.0253324	0.0998716
hsa-miR-320c_MIMAT0005793_Homo_sapiens_miR-320c	24.428	-0.51955	0.175878	-2.95403	0.00313651	0.0149461
hsa-miR-3126-5p_MIMAT0014989_Homo_sapiens_miR-3126-5p	6.84939	-0.520331	0.272758	-1.90767	0.0564343	0.199523
hsa-miR-497-5p_MIMAT0002820_Homo_sapiens_miR-497-5p	23.1949	-0.526135	0.164763	-3.19329	0.00140663	0.00720406
hsa-miR-877-5p_MIMAT0004949_Homo_sapiens_miR-877-5p	303.546	-0.533633	0.101735	-5.24533	1.56006e-07	1.70982e-06
hsa-miR-128-1-5p_MIMAT0026477_Homo_sapiens_miR-128-1-5p	3355.53	-0.534583	0.119937	-4.4572	8.30359e-06	6.23338e-05
hsa-miR-2110_MIMAT0010133_Homo_sapiens_miR-2110	149.129	-0.53755	0.109978	-4.88778	1.01981e-06	9.01384e-06
hsa-miR-1304-5p_MIMAT0005892_Homo_sapiens_miR-1304-5p	708.48	-0.555151	0.0719395	-7.71691	1.19183e-14	3.62845e-13
hsa-miR-128-2-5p_MIMAT0031095_Homo_sapiens_miR-128-2-5p	2894.95	-0.562685	0.123698	-4.54885	5.39389e-06	4.28385e-05
hsa-miR-423-5p_MIMAT0004748_Homo_sapiens_miR-423-5p	18387.9	-0.568336	0.112535	-5.05029	4.41132e-07	4.24106e-06
hsa-miR-1343-3p_MIMAT0019776_Homo_sapiens_miR-1343-3p	39.3753	-0.588713	0.179572	-3.27842	0.00104389	0.00550048
hsa-miR-200b-5p_MIMAT0004571_Homo_sapiens_miR-200b-5p	481.431	-0.671944	0.134186	-5.00755	5.51272e-07	5.12029e-06
hsa-miR-6866-5p_MIMAT0027632_Homo_sapiens_miR-6866-5p	3.05587	-0.672794	0.260303	-2.58466	0.0097476	0.0423943
hsa-miR-133a-5p_MIMAT0026478_Homo_sapiens_miR-133a-5p	6.84437	-0.680242	0.258169	-2.63487	0.00841684	0.0374994
hsa-miR-5700_MIMAT0022493_Homo_sapiens_miR-5700	1.81633	-0.708026	0.234198	-3.0232	0.00250115	0.0122378
hsa-miR-375-5p_MIMAT0037313_Homo_sapiens_miR-375-5p	28.0802	-0.729567	0.172117	-4.23877	2.24743e-05	0.000159947
hsa-miR-204-5p_MIMAT0000265_Homo_sapiens_miR-204-5p	1484.29	-0.937867	0.0653242	-14.3571	9.61447e-47	1.75624e-44

## Sheet: Sheet1
GeneID	log2(FC)	P-value
hsa-miR-29b-2-5p_MIMAT0004515_Homo_sapiens_miR-29b-2-5p	1.80134	3.9828e-51
hsa-miR-29b-1-5p_MIMAT0004514_Homo_sapiens_miR-29b-1-5p	1.78719	3.69176e-65
hsa-miR-33b-5p_MIMAT0003301_Homo_sapiens_miR-33b-5p	1.3051	5.04628e-25
hsa-miR-1305_MIMAT0005893_Homo_sapiens_miR-1305	1.06079	2.3006e-11
hsa-miR-592_MIMAT0003260_Homo_sapiens_miR-592	0.960429	0.000390209
hsa-miR-1307-5p_MIMAT0022727_Homo_sapiens_miR-1307-5p	0.953913	4.46858e-18
hsa-miR-381-5p_MIMAT0022862_Homo_sapiens_miR-381-5p	0.932511	0.000660285
hsa-miR-32-5p_MIMAT0000090_Homo_sapiens_miR-32-5p	0.924378	8.58966e-13
hsa-miR-590-5p_MIMAT0003258_Homo_sapiens_miR-590-5p	0.91696	5.46643e-15
hsa-miR-545-5p_MIMAT0004785_Homo_sapiens_miR-545-5p	0.915971	4.7433e-06
hsa-miR-3611_MIMAT0017988_Homo_sapiens_miR-3611	0.838497	0.00221807
hsa-miR-19a-5p_MIMAT0004490_Homo_sapiens_miR-19a-5p	0.830175	5.49924e-17
hsa-miR-374a-5p_MIMAT0000727_Homo_sapiens_miR-374a-5p	0.783361	5.38866e-12
hsa-miR-190a-5p_MIMAT0000458_Homo_sapiens_miR-190a-5p	0.731658	1.5477e-12
hsa-miR-135b-5p_MIMAT0000758_Homo_sapiens_miR-135b-5p	0.706888	6.92398e-09
hsa-miR-548a-3p_MIMAT0003251_Homo_sapiens_miR-548a-3p	0.698166	0.00280937
hsa-miR-548ap-5p_MIMAT0021037_Homo_sapiens_miR-548ap-5p	0.669787	0.00305994
hsa-miR-141-5p_MIMAT0004598_Homo_sapiens_miR-141-5p	0.651106	0.0151151
hsa-miR-301a-5p_MIMAT0022696_Homo_sapiens_miR-301a-5p	0.642599	3.66893e-24
hsa-miR-193a-5p_MIMAT0004614_Homo_sapiens_miR-193a-5p	0.620753	9.26286e-22
hsa-miR-4725-5p_MIMAT0019843_Homo_sapiens_miR-4725-5p	0.616721	0.0196343
hsa-miR-3130-3p_MIMAT0014994_Homo_sapiens_miR-3130-3p	0.602755	0.0218561
hsa-miR-24-1-5p_MIMAT0000079_Homo_sapiens_miR-24-1-5p	0.592233	4.45938e-27
hsa-miR-24-3p_MIMAT0000080_Homo_sapiens_miR-24-3p	0.591371	8.00032e-27
hsa-miR-188-5p_MIMAT0000457_Homo_sapiens_miR-188-5p	0.58897	7.65556e-05
hsa-miR-24-2-5p_MIMAT0004497_Homo_sapiens_miR-24-2-5p	0.573353	1.13756e-32
hsa-miR-2467-5p_MIMAT0019952_Homo_sapiens_miR-2467-5p	0.539596	2.34493e-07
hsa-miR-3613-5p_MIMAT0017990_Homo_sapiens_miR-3613-5p	0.537605	7.95102e-08
hsa-miR-301b-5p_MIMAT0032026_Homo_sapiens_miR-301b-5p	0.519644	1.06503e-12
hsa-miR-330-5p_MIMAT0004693_Homo_sapiens_miR-330-5p	0.518212	6.30856e-10
hsa-miR-153-5p_MIMAT0026480_Homo_sapiens_miR-153-5p	0.490719	0.0340568
hsa-miR-4523_MIMAT0019061_Homo_sapiens_miR-4523	0.476078	0.0818151
hsa-miR-18a-5p_MIMAT0000072_Homo_sapiens_miR-18a-5p	0.47064	1.47481e-15
hsa-miR-218-5p_MIMAT0000275_Homo_sapiens_miR-218-5p	0.465476	3.59976e-09
hsa-miR-19b-2-5p_MIMAT0004492_Homo_sapiens_miR-19b-2-5p	0.464921	5.79572e-11
hsa-miR-6844_MIMAT0027589_Homo_sapiens_miR-6844	0.462393	0.088895
hsa-miR-19b-1-5p_MIMAT0004491_Homo_sapiens_miR-19b-1-5p	0.462279	8.38632e-11
hsa-miR-3677-5p_MIMAT0019221_Homo_sapiens_miR-3677-5p	0.450852	5.24079e-05
hsa-miR-7705_MIMAT0030020_Homo_sapiens_miR-7705	0.45072	0.0981461
hsa-miR-1976_MIMAT0009451_Homo_sapiens_miR-1976	0.44476	0.102711
hsa-miR-30e-5p_MIMAT0000692_Homo_sapiens_miR-30e-5p	0.432728	3.48397e-07
hsa-miR-488-5p_MIMAT0002804_Homo_sapiens_miR-488-5p	0.41998	0.121778
hsa-miR-548ae-5p_MIMAT0032115_Homo_sapiens_miR-548ae-5p	0.41481	0.130192
hsa-miR-20a-5p_MIMAT0000075_Homo_sapiens_miR-20a-5p	0.412703	6.10995e-11
hsa-miR-101-5p_MIMAT0004513_Homo_sapiens_miR-101-5p	0.401105	7.92731e-06
hsa-miR-4766-5p_MIMAT0019917_Homo_sapiens_miR-4766-5p	0.39523	0.149042
hsa-miR-101-2-5p_MIMAT0037312_Homo_sapiens_miR-101-2-5p	0.394886	1.01312e-05
hsa-miR-449c-5p_MIMAT0010251_Homo_sapiens_miR-449c-5p	0.388867	0.120614
hsa-miR-582-5p_MIMAT0003247_Homo_sapiens_miR-582-5p	0.386299	0.0452248
hsa-miR-142-5p_MIMAT0000433_Homo_sapiens_miR-142-5p	0.383907	0.0965274
hsa-miR-708-5p_MIMAT0004926_Homo_sapiens_miR-708-5p	0.38038	1.09428e-15
hsa-miR-105-5p_MIMAT0000102_Homo_sapiens_miR-105-5p	0.377533	0.162728
hsa-miR-1278_MIMAT0005936_Homo_sapiens_miR-1278	0.367329	0.177739
hsa-miR-548a-5p_MIMAT0004803_Homo_sapiens_miR-548a-5p	0.363995	0.052167
hsa-miR-340-5p_MIMAT0004692_Homo_sapiens_miR-340-5p	0.354847	7.57462e-05
hsa-miR-1228-5p_MIMAT0005582_Homo_sapiens_miR-1228-5p	0.352772	0.14763
hsa-miR-29c-5p_MIMAT0004673_Homo_sapiens_miR-29c-5p	0.347718	6.45051e-06
hsa-miR-34a-5p_MIMAT0000255_Homo_sapiens_miR-34a-5p	0.34035	3.71262e-09
hsa-miR-217-5p_MIMAT0000274_Homo_sapiens_miR-217-5p	0.339502	0.0518061
hsa-miR-548j-3p_MIMAT0026737_Homo_sapiens_miR-548j-3p	0.338977	0.0602152
hsa-miR-548d-3p_MIMAT0003323_Homo_sapiens_miR-548d-3p	0.334569	0.213513
hsa-miR-573_MIMAT0003238_Homo_sapiens_miR-573	0.330618	0.0624543
hsa-miR-5690_MIMAT0022482_Homo_sapiens_miR-5690	0.322298	0.239131
hsa-miR-9-5p_MIMAT0000441_Homo_sapiens_miR-9-5p	0.313313	0.118429
hsa-miR-153-3p_MIMAT0000439_Homo_sapiens_miR-153-3p	0.308399	0.170842
hsa-miR-21-5p_MIMAT0000076_Homo_sapiens_miR-21-5p	0.30509	5.16062e-12
hsa-miR-2114-5p_MIMAT0011156_Homo_sapiens_miR-2114-5p	0.297304	0.0931933
hsa-miR-146b-5p_MIMAT0002809_Homo_sapiens_miR-146b-5p	0.293163	0.000213316
hsa-miR-20b-5p_MIMAT0001413_Homo_sapiens_miR-20b-5p	0.29273	4.57949e-06
hsa-miR-4424_MIMAT0018939_Homo_sapiens_miR-4424	0.289837	0.261461
hsa-miR-561-5p_MIMAT0022706_Homo_sapiens_miR-561-5p	0.285808	0.000116061
hsa-miR-27a-5p_MIMAT0004501_Homo_sapiens_miR-27a-5p	0.282714	3.43882e-06
hsa-miR-135a-5p_MIMAT0000428_Homo_sapiens_miR-135a-5p	0.278048	0.121553
hsa-miR-27a-3p_MIMAT0000084_Homo_sapiens_miR-27a-3p	0.268934	1.72319e-05
hsa-miR-3944-5p_MIMAT0019231_Homo_sapiens_miR-3944-5p	0.266675	0.301778
hsa-miR-126-5p_MIMAT0000444_Homo_sapiens_miR-126-5p	0.263706	0.000239556
hsa-miR-455-5p_MIMAT0003150_Homo_sapiens_miR-455-5p	0.262924	4.48757e-05
hsa-miR-362-5p_MIMAT0000705_Homo_sapiens_miR-362-5p	0.256834	0.0382257
hsa-miR-659-5p_MIMAT0022710_Homo_sapiens_miR-659-5p	0.253053	0.286418
hsa-miR-6791-5p_MIMAT0027482_Homo_sapiens_miR-6791-5p	0.249538	0.154442
hsa-miR-580-5p_MIMAT0026617_Homo_sapiens_miR-580-5p	0.238801	0.303303
hsa-miR-106a-5p_MIMAT0000103_Homo_sapiens_miR-106a-5p	0.236883	0.00893408
hsa-miR-10a-5p_MIMAT0000253_Homo_sapiens_miR-10a-5p	0.236101	0.0207731
hsa-miR-15a-5p_MIMAT0000068_Homo_sapiens_miR-15a-5p	0.234348	0.00020823
hsa-miR-3139_MIMAT0015007_Homo_sapiens_miR-3139	0.232952	0.38385
hsa-miR-4787-5p_MIMAT0019956_Homo_sapiens_miR-4787-5p	0.228365	0.303866
hsa-miR-3194-5p_MIMAT0015078_Homo_sapiens_miR-3194-5p	0.227841	0.376322
hsa-miR-873-5p_MIMAT0004953_Homo_sapiens_miR-873-5p	0.227759	5.86123e-06
hsa-miR-34b-5p_MIMAT0000685_Homo_sapiens_miR-34b-5p	0.226763	0.0882538
hsa-miR-651-5p_MIMAT0003321_Homo_sapiens_miR-651-5p	0.226537	0.193281
hsa-miR-130a-5p_MIMAT0004593_Homo_sapiens_miR-130a-5p	0.223143	4.54728e-09
hsa-miR-4714-5p_MIMAT0019822_Homo_sapiens_miR-4714-5p	0.221851	0.416369
hsa-miR-17-5p_MIMAT0000070_Homo_sapiens_miR-17-5p	0.220862	5.00439e-09
hsa-miR-374c-5p_MIMAT0018443_Homo_sapiens_miR-374c-5p	0.220597	0.230877
hsa-miR-193b-5p_MIMAT0004767_Homo_sapiens_miR-193b-5p	0.219995	3.82986e-12
hsa-miR-4804-3p_MIMAT0019985_Homo_sapiens_miR-4804-3p	0.215039	0.291393
hsa-miR-3662_MIMAT0018083_Homo_sapiens_miR-3662	0.213403	0.424448
hsa-miR-5706_MIMAT0022500_Homo_sapiens_miR-5706	0.211976	0.38794
hsa-miR-454-5p_MIMAT0003884_Homo_sapiens_miR-454-5p	0.211212	0.000200033
hsa-miR-3145-5p_MIMAT0019205_Homo_sapiens_miR-3145-5p	0.21112	0.304126
hsa-miR-6775-5p_MIMAT0027450_Homo_sapiens_miR-6775-5p	0.209895	0.425749
hsa-miR-6853-5p_MIMAT0027606_Homo_sapiens_miR-6853-5p	0.206209	0.408425
hsa-miR-486-5p_MIMAT0002177_Homo_sapiens_miR-486-5p	0.204489	0.0063273
hsa-miR-6750-5p_MIMAT0027400_Homo_sapiens_miR-6750-5p	0.204384	0.283952
hsa-miR-3175_MIMAT0015052_Homo_sapiens_miR-3175	0.204235	0.454148
hsa-miR-1285-3p_MIMAT0005876_Homo_sapiens_miR-1285-3p	0.201994	0.195115
hsa-miR-1285-5p_MIMAT0022719_Homo_sapiens_miR-1285-5p	0.201161	0.196109
hsa-miR-4473_MIMAT0019000_Homo_sapiens_miR-4473	0.199923	0.461117
hsa-miR-34c-5p_MIMAT0000686_Homo_sapiens_miR-34c-5p	0.198469	0.000946261
hsa-miR-4787-3p_MIMAT0019957_Homo_sapiens_miR-4787-3p	0.196132	0.380219
hsa-miR-7108-5p_MIMAT0028113_Homo_sapiens_miR-7108-5p	0.192465	0.221136
hsa-miR-210-5p_MIMAT0026475_Homo_sapiens_miR-210-5p	0.192242	4.30003e-07
hsa-miR-18b-5p_MIMAT0001412_Homo_sapiens_miR-18b-5p	0.191375	0.405597
hsa-miR-2355-5p_MIMAT0016895_Homo_sapiens_miR-2355-5p	0.191198	0.472248
hsa-miR-4482-5p_MIMAT0019016_Homo_sapiens_miR-4482-5p	0.189548	0.435347
hsa-miR-6516-5p_MIMAT0030417_Homo_sapiens_miR-6516-5p	0.189264	0.468607
hsa-miR-139-5p_MIMAT0000250_Homo_sapiens_miR-139-5p	0.186083	0.263959
hsa-miR-1226-5p_MIMAT0005576_Homo_sapiens_miR-1226-5p	0.177117	0.28393
hsa-miR-660-5p_MIMAT0003338_Homo_sapiens_miR-660-5p	0.176928	0.0020345
hsa-miR-3681-5p_MIMAT0018108_Homo_sapiens_miR-3681-5p	0.174909	0.260087
hsa-miR-29a-5p_MIMAT0004503_Homo_sapiens_miR-29a-5p	0.17433	0.0152435
hsa-miR-96-5p_MIMAT0000095_Homo_sapiens_miR-96-5p	0.17214	0.301024
hsa-miR-3176_MIMAT0015053_Homo_sapiens_miR-3176	0.169832	0.488204
hsa-miR-155-5p_MIMAT0000646_Homo_sapiens_miR-155-5p	0.164672	0.0019206
hsa-miR-215-5p_MIMAT0000272_Homo_sapiens_miR-215-5p	0.162451	0.112044
hsa-miR-944_MIMAT0004987_Homo_sapiens_miR-944	0.161853	0.347149
hsa-miR-551b-5p_MIMAT0004794_Homo_sapiens_miR-551b-5p	0.160276	0.393108
hsa-miR-33a-5p_MIMAT0000091_Homo_sapiens_miR-33a-5p	0.159263	0.276794
hsa-miR-219b-5p_MIMAT0019747_Homo_sapiens_miR-219b-5p	0.158364	0.539464
hsa-miR-30b-5p_MIMAT0000420_Homo_sapiens_miR-30b-5p	0.150705	0.0337859
hsa-miR-4803_MIMAT0019983_Homo_sapiens_miR-4803	0.150511	0.489681
hsa-miR-6734-5p_MIMAT0027369_Homo_sapiens_miR-6734-5p	0.150229	0.208306
hsa-miR-5580-5p_MIMAT0022273_Homo_sapiens_miR-5580-5p	0.149951	0.33282
hsa-miR-4423-5p_MIMAT0019232_Homo_sapiens_miR-4423-5p	0.149611	0.559132
hsa-miR-4717-5p_MIMAT0019829_Homo_sapiens_miR-4717-5p	0.143495	0.561394
hsa-miR-1292-5p_MIMAT0005943_Homo_sapiens_miR-1292-5p	0.142515	0.596159
hsa-miR-664b-5p_MIMAT0022271_Homo_sapiens_miR-664b-5p	0.14199	0.600225
hsa-miR-4726-5p_MIMAT0019845_Homo_sapiens_miR-4726-5p	0.139445	0.444409
hsa-miR-1289_MIMAT0005879_Homo_sapiens_miR-1289	0.138936	0.59693
hsa-miR-3664-5p_MIMAT0018086_Homo_sapiens_miR-3664-5p	0.137354	0.542689
hsa-miR-449a_MIMAT0001541_Homo_sapiens_miR-449a	0.136499	0.592353
hsa-miR-338-5p_MIMAT0004701_Homo_sapiens_miR-338-5p	0.135366	0.504415
hsa-miR-324-5p_MIMAT0000761_Homo_sapiens_miR-324-5p	0.134834	0.0138379
hsa-miR-3160-5p_MIMAT0019212_Homo_sapiens_miR-3160-5p	0.134164	0.387579
hsa-miR-491-5p_MIMAT0002807_Homo_sapiens_miR-491-5p	0.134105	0.545982
hsa-miR-5697_MIMAT0022490_Homo_sapiens_miR-5697	0.133588	0.377131
hsa-miR-23a-5p_MIMAT0004496_Homo_sapiens_miR-23a-5p	0.131476	7.56638e-09
hsa-miR-1322_MIMAT0005953_Homo_sapiens_miR-1322	0.129064	0.0589995
hsa-miR-5000-5p_MIMAT0021019_Homo_sapiens_miR-5000-5p	0.127352	0.457012
hsa-miR-500a-5p_MIMAT0004773_Homo_sapiens_miR-500a-5p	0.125092	0.478139
hsa-miR-653-5p_MIMAT0003328_Homo_sapiens_miR-653-5p	0.123984	0.640798
hsa-miR-6868-3p_MIMAT0027637_Homo_sapiens_miR-6868-3p	0.122675	0.44862
hsa-miR-551a_MIMAT0003214_Homo_sapiens_miR-551a	0.117114	0.624896
hsa-miR-339-5p_MIMAT0000764_Homo_sapiens_miR-339-5p	0.116198	0.61216
hsa-miR-4636_MIMAT0019693_Homo_sapiens_miR-4636	0.115515	0.671685
hsa-miR-933_MIMAT0004976_Homo_sapiens_miR-933	0.114357	0.29993
hsa-miR-4682_MIMAT0019767_Homo_sapiens_miR-4682	0.11052	0.682883
hsa-miR-3167_MIMAT0015042_Homo_sapiens_miR-3167	0.110513	0.502596
hsa-miR-200c-5p_MIMAT0004657_Homo_sapiens_miR-200c-5p	0.109537	0.554237
hsa-miR-5587-5p_MIMAT0022289_Homo_sapiens_miR-5587-5p	0.109237	0.683359
hsa-miR-664b-3p_MIMAT0022272_Homo_sapiens_miR-664b-3p	0.108497	0.691833
hsa-miR-3132_MIMAT0014997_Homo_sapiens_miR-3132	0.106182	0.329759
hsa-miR-136-5p_MIMAT0000448_Homo_sapiens_miR-136-5p	0.105228	0.486754
hsa-miR-1277-5p_MIMAT0022724_Homo_sapiens_miR-1277-5p	0.105059	0.338457
hsa-miR-6721-5p_MIMAT0025852_Homo_sapiens_miR-6721-5p	0.103981	0.342415
hsa-miR-1256_MIMAT0005907_Homo_sapiens_miR-1256	0.103727	0.606789
hsa-miR-548au-5p_MIMAT0022291_Homo_sapiens_miR-548au-5p	0.103673	0.145684
hsa-miR-548aq-5p_MIMAT0022263_Homo_sapiens_miR-548aq-5p	0.103271	0.302526
hsa-miR-548aj-5p_MIMAT0022739_Homo_sapiens_miR-548aj-5p	0.103188	0.481777
hsa-miR-148a-5p_MIMAT0004549_Homo_sapiens_miR-148a-5p	0.101339	0.0384141
hsa-miR-221-5p_MIMAT0004568_Homo_sapiens_miR-221-5p	0.0995584	0.000205534
hsa-miR-4676-5p_MIMAT0019758_Homo_sapiens_miR-4676-5p	0.0990256	0.557311
hsa-miR-335-5p_MIMAT0000765_Homo_sapiens_miR-335-5p	0.098359	0.11454
hsa-miR-556-5p_MIMAT0003220_Homo_sapiens_miR-556-5p	0.097869	0.490779
hsa-miR-6803-5p_MIMAT0027506_Homo_sapiens_miR-6803-5p	0.0937983	0.33212
hsa-miR-1286_MIMAT0005877_Homo_sapiens_miR-1286	0.0937715	0.646031
hsa-miR-636_MIMAT0003306_Homo_sapiens_miR-636	0.0919307	0.697889
hsa-miR-1306-5p_MIMAT0022726_Homo_sapiens_miR-1306-5p	0.0918022	0.565142
hsa-miR-4479_MIMAT0019011_Homo_sapiens_miR-4479	0.0908752	0.719751
hsa-miR-6758-5p_MIMAT0027416_Homo_sapiens_miR-6758-5p	0.0896174	0.395856
hsa-miR-6871-5p_MIMAT0027642_Homo_sapiens_miR-6871-5p	0.089055	0.399784
hsa-miR-148a-3p_MIMAT0000243_Homo_sapiens_miR-148a-3p	0.088175	0.0797991
hsa-miR-4654_MIMAT0019720_Homo_sapiens_miR-4654	0.0877769	0.602038
hsa-miR-1275_MIMAT0005929_Homo_sapiens_miR-1275	0.0864867	0.700484
hsa-miR-146a-5p_MIMAT0000449_Homo_sapiens_miR-146a-5p	0.0859161	0.412877
hsa-miR-6858-5p_MIMAT0027616_Homo_sapiens_miR-6858-5p	0.0848623	0.756722
hsa-miR-3942-5p_MIMAT0018358_Homo_sapiens_miR-3942-5p	0.0830052	0.761122
hsa-miR-874-5p_MIMAT0026718_Homo_sapiens_miR-874-5p	0.0829128	0.251921
hsa-miR-190b-5p_MIMAT0004929_Homo_sapiens_miR-190b-5p	0.0824968	0.687108
hsa-miR-5581-5p_MIMAT0022275_Homo_sapiens_miR-5581-5p	0.082394	0.739449
hsa-miR-449b-5p_MIMAT0003327_Homo_sapiens_miR-449b-5p	0.0822773	0.437195
hsa-miR-4749-5p_MIMAT0019885_Homo_sapiens_miR-4749-5p	0.0817277	0.578668
hsa-miR-3115_MIMAT0014977_Homo_sapiens_miR-3115	0.0815873	0.728586
hsa-miR-3157-5p_MIMAT0015031_Homo_sapiens_miR-3157-5p	0.0801018	0.721585
hsa-miR-411-5p_MIMAT0003329_Homo_sapiens_miR-411-5p	0.0800163	0.770221
hsa-miR-3617-5p_MIMAT0017997_Homo_sapiens_miR-3617-5p	0.0798506	0.768768
hsa-miR-7110-3p_MIMAT0028118_Homo_sapiens_miR-7110-3p	0.0786738	0.44621
hsa-miR-4775_MIMAT0019931_Homo_sapiens_miR-4775	0.0773303	0.470189
hsa-miR-4521_MIMAT0019058_Homo_sapiens_miR-4521	0.0770698	0.442924
hsa-miR-3170_MIMAT0015045_Homo_sapiens_miR-3170	0.0767219	0.552095
hsa-miR-1255a_MIMAT0005906_Homo_sapiens_miR-1255a	0.0739696	0.782724
hsa-miR-889-5p_MIMAT0026719_Homo_sapiens_miR-889-5p	0.0737821	0.46973
hsa-miR-365b-5p_MIMAT0022833_Homo_sapiens_miR-365b-5p	0.0727356	0.120988
hsa-miR-4640-5p_MIMAT0019699_Homo_sapiens_miR-4640-5p	0.0723911	0.578267
hsa-miR-4677-5p_MIMAT0019760_Homo_sapiens_miR-4677-5p	0.0713219	0.36605
hsa-miR-6800-5p_MIMAT0027500_Homo_sapiens_miR-6800-5p	0.0710419	0.460096
hsa-miR-6742-5p_MIMAT0027385_Homo_sapiens_miR-6742-5p	0.0696833	0.799121
hsa-miR-1179_MIMAT0005824_Homo_sapiens_miR-1179	0.0684028	0.738139
hsa-miR-4796-5p_MIMAT0019970_Homo_sapiens_miR-4796-5p	0.0683211	0.497707
hsa-miR-1294_MIMAT0005884_Homo_sapiens_miR-1294	0.0678998	0.797997
hsa-miR-615-5p_MIMAT0004804_Homo_sapiens_miR-615-5p	0.0671262	0.594634
hsa-miR-6739-5p_MIMAT0027379_Homo_sapiens_miR-6739-5p	0.0660483	0.607959
hsa-miR-548x-5p_MIMAT0022733_Homo_sapiens_miR-548x-5p	0.0659028	0.60929
hsa-miR-6827-5p_MIMAT0027554_Homo_sapiens_miR-6827-5p	0.0653285	0.811295
hsa-miR-3074-5p_MIMAT0019208_Homo_sapiens_miR-3074-5p	0.0650296	0.80728
hsa-miR-6789-3p_MIMAT0027479_Homo_sapiens_miR-6789-3p	0.0649847	0.606368
hsa-miR-1265_MIMAT0005918_Homo_sapiens_miR-1265	0.0637524	0.536164
hsa-miR-1262_MIMAT0005914_Homo_sapiens_miR-1262	0.0611941	0.792665
hsa-miR-664a-5p_MIMAT0005948_Homo_sapiens_miR-664a-5p	0.0610986	0.509348
hsa-miR-766-5p_MIMAT0022714_Homo_sapiens_miR-766-5p	0.0601691	0.661449
hsa-miR-326_MIMAT0000756_Homo_sapiens_miR-326	0.059106	0.555909
hsa-miR-6511b-5p_MIMAT0025847_Homo_sapiens_miR-6511b-5p	0.0589492	0.569041
hsa-miR-597-5p_MIMAT0003265_Homo_sapiens_miR-597-5p	0.0586619	0.826581
hsa-miR-181c-5p_MIMAT0000258_Homo_sapiens_miR-181c-5p	0.0581786	0.0792324
hsa-miR-374b-5p_MIMAT0004955_Homo_sapiens_miR-374b-5p	0.0580925	0.219576
hsa-miR-3691-5p_MIMAT0018120_Homo_sapiens_miR-3691-5p	0.0575124	0.818193
hsa-miR-7110-5p_MIMAT0028117_Homo_sapiens_miR-7110-5p	0.0570155	0.552382
hsa-miR-6727-5p_MIMAT0027355_Homo_sapiens_miR-6727-5p	0.055681	0.561668
hsa-miR-6840-5p_MIMAT0027582_Homo_sapiens_miR-6840-5p	0.055681	0.561668
hsa-miR-15b-5p_MIMAT0000417_Homo_sapiens_miR-15b-5p	0.0530424	0.145398
hsa-miR-425-5p_MIMAT0003393_Homo_sapiens_miR-425-5p	0.0523209	0.376831
hsa-miR-10525-3p_MIMAT0041995_Homo_sapiens_miR-10525-3p	0.0520954	0.644487
hsa-miR-548b-5p_MIMAT0004798_Homo_sapiens_miR-548b-5p	0.0518852	0.797604
hsa-miR-342-5p_MIMAT0004694_Homo_sapiens_miR-342-5p	0.0515034	0.442192
hsa-miR-205-5p_MIMAT0000266_Homo_sapiens_miR-205-5p	0.0504137	0.599055
hsa-miR-4638-5p_MIMAT0019695_Homo_sapiens_miR-4638-5p	0.0504137	0.599055
hsa-miR-3152-5p_MIMAT0019207_Homo_sapiens_miR-3152-5p	0.0503324	0.638023
hsa-miR-3165_MIMAT0015039_Homo_sapiens_miR-3165	0.0488284	0.702258
hsa-miR-6793-5p_MIMAT0027486_Homo_sapiens_miR-6793-5p	0.0486767	0.740345
hsa-miR-548ah-5p_MIMAT0018972_Homo_sapiens_miR-548ah-5p	0.048313	0.398561
hsa-miR-4793-5p_MIMAT0019965_Homo_sapiens_miR-4793-5p	0.0480857	0.615942
hsa-miR-616-5p_MIMAT0003284_Homo_sapiens_miR-616-5p	0.0472071	0.822912
hsa-miR-331-5p_MIMAT0004700_Homo_sapiens_miR-331-5p	0.0470976	0.432215
hsa-miR-4755-5p_MIMAT0019895_Homo_sapiens_miR-4755-5p	0.046785	0.71603
hsa-miR-6814-3p_MIMAT0027529_Homo_sapiens_miR-6814-3p	0.0464235	0.62813
hsa-miR-3158-5p_MIMAT0019211_Homo_sapiens_miR-3158-5p	0.0460633	0.561661
hsa-miR-5585-5p_MIMAT0022285_Homo_sapiens_miR-5585-5p	0.0458102	0.632653
hsa-miR-203a-5p_MIMAT0031890_Homo_sapiens_miR-203a-5p	0.0442268	0.644398
hsa-miR-6730-5p_MIMAT0027361_Homo_sapiens_miR-6730-5p	0.0442268	0.644398
hsa-miR-4426_MIMAT0018941_Homo_sapiens_miR-4426	0.04185	0.662201
hsa-miR-200a-5p_MIMAT0001620_Homo_sapiens_miR-200a-5p	0.0412196	0.777864
hsa-miR-3166_MIMAT0015040_Homo_sapiens_miR-3166	0.0407475	0.670528
hsa-miR-9900_MIMAT0039320_Homo_sapiens_miR-9900	0.0402959	0.673951
hsa-miR-6767-5p_MIMAT0027434_Homo_sapiens_miR-6767-5p	0.0401631	0.674959
hsa-miR-30a-5p_MIMAT0000087_Homo_sapiens_miR-30a-5p	0.0386532	0.562569
hsa-miR-4799-5p_MIMAT0019976_Homo_sapiens_miR-4799-5p	0.0370179	0.863268
hsa-miR-6879-3p_MIMAT0027659_Homo_sapiens_miR-6879-3p	0.0369143	0.825004
hsa-miR-3936_MIMAT0018351_Homo_sapiens_miR-3936	0.0366425	0.723574
hsa-let-7c-5p_MIMAT0000064_Homo_sapiens_let-7c-5p	0.0364551	0.871278
hsa-miR-7703_MIMAT0030018_Homo_sapiens_miR-7703	0.0354928	0.893526
hsa-miR-3164_MIMAT0015038_Homo_sapiens_miR-3164	0.03541	0.739492
hsa-miR-26b-5p_MIMAT0000083_Homo_sapiens_miR-26b-5p	0.0351952	0.355571
hsa-miR-98-5p_MIMAT0000096_Homo_sapiens_miR-98-5p	0.0345055	0.378101
hsa-miR-11399_MIMAT0044656_Homo_sapiens_miR-11399	0.0342852	0.819882
hsa-miR-577_MIMAT0003242_Homo_sapiens_miR-577	0.0335479	0.746151
hsa-miR-6764-5p_MIMAT0027428_Homo_sapiens_miR-6764-5p	0.0329934	0.730306
hsa-miR-3199_MIMAT0015084_Homo_sapiens_miR-3199	0.0329933	0.730306
hsa-miR-4645-5p_MIMAT0019705_Homo_sapiens_miR-4645-5p	0.0329933	0.730306
hsa-miR-493-5p_MIMAT0002813_Homo_sapiens_miR-493-5p	0.0329933	0.730306
hsa-miR-6509-5p_MIMAT0025474_Homo_sapiens_miR-6509-5p	0.0329933	0.730306
hsa-miR-6797-5p_MIMAT0027494_Homo_sapiens_miR-6797-5p	0.0329933	0.730306
hsa-miR-3659_MIMAT0018080_Homo_sapiens_miR-3659	0.0329933	0.730306
hsa-miR-7111-5p_MIMAT0028119_Homo_sapiens_miR-7111-5p	0.0329933	0.730306
hsa-miR-4655-5p_MIMAT0019721_Homo_sapiens_miR-4655-5p	0.0327945	0.731867
hsa-miR-4646-5p_MIMAT0019707_Homo_sapiens_miR-4646-5p	0.0327945	0.731867
hsa-miR-4449_MIMAT0018968_Homo_sapiens_miR-4449	0.0326556	0.732958
hsa-miR-5683_MIMAT0022472_Homo_sapiens_miR-5683	0.0307355	0.834653
hsa-miR-363-5p_MIMAT0003385_Homo_sapiens_miR-363-5p	0.0306223	0.471963
hsa-miR-548e-5p_MIMAT0026736_Homo_sapiens_miR-548e-5p	0.0304207	0.78395
hsa-miR-191-5p_MIMAT0000440_Homo_sapiens_miR-191-5p	0.0299752	0.557746
hsa-miR-6885-3p_MIMAT0027671_Homo_sapiens_miR-6885-3p	0.0277896	0.828297
hsa-miR-548an_MIMAT0019079_Homo_sapiens_miR-548an	0.0249584	0.820308
hsa-miR-183-5p_MIMAT0000261_Homo_sapiens_miR-183-5p	0.0236251	0.674955
hsa-miR-208b-5p_MIMAT0026722_Homo_sapiens_miR-208b-5p	0.0234198	0.824271
hsa-miR-1257_MIMAT0005908_Homo_sapiens_miR-1257	0.0228472	0.811324
hsa-miR-1909-5p_MIMAT0007882_Homo_sapiens_miR-1909-5p	0.0228472	0.811324
hsa-miR-3120-5p_MIMAT0019198_Homo_sapiens_miR-3120-5p	0.0228472	0.811324
hsa-miR-4672_MIMAT0019754_Homo_sapiens_miR-4672	0.0228472	0.811324
hsa-miR-4722-5p_MIMAT0019836_Homo_sapiens_miR-4722-5p	0.0228472	0.811324
hsa-miR-654-3p_MIMAT0004814_Homo_sapiens_miR-654-3p	0.0228472	0.811324
hsa-miR-654-5p_MIMAT0003330_Homo_sapiens_miR-654-5p	0.0228472	0.811324
hsa-miR-6765-3p_MIMAT0027431_Homo_sapiens_miR-6765-3p	0.0228472	0.811324
hsa-miR-6781-5p_MIMAT0027462_Homo_sapiens_miR-6781-5p	0.0228472	0.811324
hsa-miR-6808-5p_MIMAT0027516_Homo_sapiens_miR-6808-5p	0.0228472	0.811324
hsa-miR-6849-5p_MIMAT0027598_Homo_sapiens_miR-6849-5p	0.0228472	0.811324
hsa-miR-6872-5p_MIMAT0027644_Homo_sapiens_miR-6872-5p	0.0228472	0.811324
hsa-miR-3064-5p_MIMAT0019864_Homo_sapiens_miR-3064-5p	0.0224538	0.815736
hsa-miR-548al_MIMAT0019024_Homo_sapiens_miR-548al	0.0220049	0.878971
hsa-miR-99a-5p_MIMAT0000097_Homo_sapiens_miR-99a-5p	0.0218399	0.932546
hsa-miR-22-5p_MIMAT0004495_Homo_sapiens_miR-22-5p	0.0215923	0.88397
hsa-miR-216a-5p_MIMAT0000273_Homo_sapiens_miR-216a-5p	0.0215838	0.87724
hsa-miR-365a-5p_MIMAT0009199_Homo_sapiens_miR-365a-5p	0.0213934	0.866305
hsa-miR-3163_MIMAT0015037_Homo_sapiens_miR-3163	0.0199077	0.835567
hsa-miR-5188_MIMAT0021119_Homo_sapiens_miR-5188	0.017576	0.866668
hsa-miR-548l_MIMAT0005889_Homo_sapiens_miR-548l	0.0169165	0.943582
hsa-miR-4797-5p_MIMAT0019972_Homo_sapiens_miR-4797-5p	0.0167067	0.878727
hsa-miR-3159_MIMAT0015033_Homo_sapiens_miR-3159	0.0151381	0.88884
hsa-miR-4745-5p_MIMAT0019878_Homo_sapiens_miR-4745-5p	0.0148629	0.919347
hsa-miR-3916_MIMAT0018190_Homo_sapiens_miR-3916	0.0140613	0.894269
hsa-miR-5092_MIMAT0021084_Homo_sapiens_miR-5092	0.0135128	0.956735
hsa-miR-10b-5p_MIMAT0000254_Homo_sapiens_miR-10b-5p	0.0130565	0.91295
hsa-miR-1236-3p_MIMAT0005591_Homo_sapiens_miR-1236-3p	0.0127587	0.893949
hsa-miR-1295a_MIMAT0005885_Homo_sapiens_miR-1295a	0.0127587	0.893949
hsa-miR-1915-5p_MIMAT0007891_Homo_sapiens_miR-1915-5p	0.0127587	0.893949
hsa-miR-3146_MIMAT0015018_Homo_sapiens_miR-3146	0.0127587	0.893949
hsa-miR-3151-5p_MIMAT0015024_Homo_sapiens_miR-3151-5p	0.0127587	0.893949
hsa-miR-3190-3p_MIMAT0022839_Homo_sapiens_miR-3190-3p	0.0127587	0.893949
hsa-miR-3190-5p_MIMAT0015073_Homo_sapiens_miR-3190-5p	0.0127587	0.893949
hsa-miR-3923_MIMAT0018198_Homo_sapiens_miR-3923	0.0127587	0.893949
hsa-miR-3926_MIMAT0018201_Homo_sapiens_miR-3926	0.0127587	0.893949
hsa-miR-4439_MIMAT0018957_Homo_sapiens_miR-4439	0.0127587	0.893949
hsa-miR-4440_MIMAT0018958_Homo_sapiens_miR-4440	0.0127587	0.893949
hsa-miR-4501_MIMAT0019037_Homo_sapiens_miR-4501	0.0127587	0.893949
hsa-miR-4704-5p_MIMAT0019803_Homo_sapiens_miR-4704-5p	0.0127587	0.893949
hsa-miR-4751_MIMAT0019888_Homo_sapiens_miR-4751	0.0127587	0.893949
hsa-miR-4764-5p_MIMAT0019914_Homo_sapiens_miR-4764-5p	0.0127587	0.893949
hsa-miR-4779_MIMAT0019938_Homo_sapiens_miR-4779	0.0127587	0.893949
hsa-miR-4783-5p_MIMAT0019946_Homo_sapiens_miR-4783-5p	0.0127587	0.893949
hsa-miR-499b-5p_MIMAT0019897_Homo_sapiens_miR-499b-5p	0.0127587	0.893949
hsa-miR-5008-5p_MIMAT0021039_Homo_sapiens_miR-5008-5p	0.0127587	0.893949
hsa-miR-514a-5p_MIMAT0022702_Homo_sapiens_miR-514a-5p	0.0127587	0.893949
hsa-miR-516a-5p_MIMAT0004770_Homo_sapiens_miR-516a-5p	0.0127587	0.893949
hsa-miR-542-5p_MIMAT0003340_Homo_sapiens_miR-542-5p	0.0127587	0.893949
hsa-miR-558_MIMAT0003222_Homo_sapiens_miR-558	0.0127587	0.893949
hsa-miR-581_MIMAT0003246_Homo_sapiens_miR-581	0.0127587	0.893949
hsa-miR-602_MIMAT0003270_Homo_sapiens_miR-602	0.0127587	0.893949
hsa-miR-642b-5p_MIMAT0022736_Homo_sapiens_miR-642b-5p	0.0127587	0.893949
hsa-miR-6743-5p_MIMAT0027387_Homo_sapiens_miR-6743-5p	0.0127587	0.893949
hsa-miR-6751-3p_MIMAT0027403_Homo_sapiens_miR-6751-3p	0.0127587	0.893949
hsa-miR-6756-5p_MIMAT0027412_Homo_sapiens_miR-6756-5p	0.0127587	0.893949
hsa-miR-6757-5p_MIMAT0027414_Homo_sapiens_miR-6757-5p	0.0127587	0.893949
hsa-miR-6780b-5p_MIMAT0027572_Homo_sapiens_miR-6780b-5p	0.0127587	0.893949
hsa-miR-6801-5p_MIMAT0027502_Homo_sapiens_miR-6801-5p	0.0127587	0.893949
hsa-miR-6807-5p_MIMAT0027514_Homo_sapiens_miR-6807-5p	0.0127587	0.893949
hsa-miR-6832-5p_MIMAT0027564_Homo_sapiens_miR-6832-5p	0.0127587	0.893949
hsa-miR-6845-5p_MIMAT0027590_Homo_sapiens_miR-6845-5p	0.0127587	0.893949
hsa-miR-938_MIMAT0004981_Homo_sapiens_miR-938	0.0127587	0.893949
hsa-miR-9899_MIMAT0039319_Homo_sapiens_miR-9899	0.0127587	0.893949
hsa-miR-144-5p_MIMAT0004600_Homo_sapiens_miR-144-5p	0.0121687	0.942467
hsa-miR-4712-5p_MIMAT0019818_Homo_sapiens_miR-4712-5p	0.0117676	0.902618
hsa-miR-3188_MIMAT0015070_Homo_sapiens_miR-3188	0.0115978	0.956339
hsa-miR-1538_MIMAT0007400_Homo_sapiens_miR-1538	0.010471	0.964572
hsa-miR-3155b_MIMAT0019012_Homo_sapiens_miR-3155b	0.0101458	0.965985
hsa-miR-10398-5p_MIMAT0041627_Homo_sapiens_miR-10398-5p	0.00972279	0.953428
hsa-miR-4771_MIMAT0019925_Homo_sapiens_miR-4771	0.00834787	0.934708
hsa-miR-7151-5p_MIMAT0028212_Homo_sapiens_miR-7151-5p	0.00826495	0.946476
hsa-miR-3181_MIMAT0015061_Homo_sapiens_miR-3181	0.00798625	0.976753
hsa-miR-484_MIMAT0002174_Homo_sapiens_miR-484	0.00726719	0.862605
hsa-miR-361-5p_MIMAT0000703_Homo_sapiens_miR-361-5p	0.00581835	0.964883
hsa-miR-2682-5p_MIMAT0013517_Homo_sapiens_miR-2682-5p	0.00336115	0.972043
hsa-miR-4662a-5p_MIMAT0019731_Homo_sapiens_miR-4662a-5p	0.00324206	0.986897
hsa-miR-3197_MIMAT0015082_Homo_sapiens_miR-3197	0.00267026	0.977742
hsa-miR-6509-3p_MIMAT0025475_Homo_sapiens_miR-6509-3p	0.00267026	0.977742
hsa-miR-9903_MIMAT0039323_Homo_sapiens_miR-9903	0.00240751	0.992738
hsa-miR-194-5p_MIMAT0000460_Homo_sapiens_miR-194-5p	0.00239955	0.973045
hsa-miR-3184-5p_MIMAT0015064_Homo_sapiens_miR-3184-5p	0.00221192	0.981598
hsa-miR-195-5p_MIMAT0000461_Homo_sapiens_miR-195-5p	0.00205518	0.991389
hsa-miR-1245b-5p_MIMAT0019950_Homo_sapiens_miR-1245b-5p	0.00178484	0.985168
hsa-miR-3657_MIMAT0018077_Homo_sapiens_miR-3657	0.00164129	0.98633
hsa-miR-495-5p_MIMAT0022924_Homo_sapiens_miR-495-5p	0.0014767	0.9877
hsa-miR-570-5p_MIMAT0022707_Homo_sapiens_miR-570-5p	0.00143455	0.993631
hsa-miR-185-5p_MIMAT0000455_Homo_sapiens_miR-185-5p	0.000902687	0.98881
hsa-miR-6755-5p_MIMAT0027410_Homo_sapiens_miR-6755-5p	0.000676198	0.994367
hsa-miR-4728-5p_MIMAT0019849_Homo_sapiens_miR-4728-5p	0.000153458	0.999148
hsa-miR-10401-3p_MIMAT0041634_Homo_sapiens_miR-10401-3p	0	1
hsa-miR-10401-5p_MIMAT0041633_Homo_sapiens_miR-10401-5p	0	1
hsa-miR-1273c_MIMAT0015017_Homo_sapiens_miR-1273c	0	1
hsa-miR-452-5p_MIMAT0001635_Homo_sapiens_miR-452-5p	0	1
hsa-miR-548f-3p_MIMAT0005895_Homo_sapiens_miR-548f-3p	0	1
hsa-miR-548t-5p_MIMAT0015009_Homo_sapiens_miR-548t-5p	0	1
hsa-miR-548z_MIMAT0018446_Homo_sapiens_miR-548z	0	1
hsa-miR-7977_MIMAT0031180_Homo_sapiens_miR-7977	0	1
hsa-miR-3121-5p_MIMAT0019199_Homo_sapiens_miR-3121-5p	-0.00045018	0.99787
hsa-miR-2276-5p_MIMAT0026921_Homo_sapiens_miR-2276-5p	-0.000934548	0.997274
hsa-miR-219a-5p_MIMAT0000276_Homo_sapiens_miR-219a-5p	-0.00153746	0.994513
hsa-miR-3129-5p_MIMAT0014992_Homo_sapiens_miR-3129-5p	-0.0018892	0.988641
hsa-miR-548av-5p_MIMAT0022303_Homo_sapiens_miR-548av-5p	-0.00233215	0.975206
hsa-miR-4707-5p_MIMAT0019807_Homo_sapiens_miR-4707-5p	-0.0023625	0.980421
hsa-miR-1234-3p_MIMAT0005589_Homo_sapiens_miR-1234-3p	-0.00290007	0.98714
hsa-miR-3938_MIMAT0018353_Homo_sapiens_miR-3938	-0.00343111	0.986455
hsa-miR-9986_MIMAT0039766_Homo_sapiens_miR-9986	-0.00352377	0.985797
hsa-miR-3117-5p_MIMAT0019197_Homo_sapiens_miR-3117-5p	-0.00361484	0.972678
hsa-miR-106b-5p_MIMAT0000680_Homo_sapiens_miR-106b-5p	-0.00460471	0.907162
hsa-miR-607_MIMAT0003275_Homo_sapiens_miR-607	-0.0046918	0.965657
hsa-miR-6879-5p_MIMAT0027658_Homo_sapiens_miR-6879-5p	-0.00483938	0.973724
hsa-miR-550a-3-5p_MIMAT0020925_Homo_sapiens_miR-550a-3-5p	-0.00525668	0.939452
hsa-miR-578_MIMAT0003243_Homo_sapiens_miR-578	-0.00578948	0.963091
hsa-miR-4750-5p_MIMAT0019887_Homo_sapiens_miR-4750-5p	-0.00584033	0.96743
hsa-miR-148b-5p_MIMAT0004699_Homo_sapiens_miR-148b-5p	-0.00611008	0.857905
hsa-miR-320d_MIMAT0006764_Homo_sapiens_miR-320d	-0.00621339	0.965396
hsa-miR-192-5p_MIMAT0000222_Homo_sapiens_miR-192-5p	-0.0066974	0.884421
hsa-miR-3130-5p_MIMAT0014995_Homo_sapiens_miR-3130-5p	-0.00711217	0.97857
hsa-miR-122b-5p_MIMAT0019876_Homo_sapiens_miR-122b-5p	-0.00741823	0.938219
hsa-miR-3141_MIMAT0015010_Homo_sapiens_miR-3141	-0.00741823	0.938219
hsa-miR-4467_MIMAT0018994_Homo_sapiens_miR-4467	-0.00741823	0.938219
hsa-miR-6729-5p_MIMAT0027359_Homo_sapiens_miR-6729-5p	-0.00741823	0.938219
hsa-miR-6816-5p_MIMAT0027532_Homo_sapiens_miR-6816-5p	-0.00741823	0.938219
hsa-miR-125a-5p_MIMAT0000443_Homo_sapiens_miR-125a-5p	-0.00841988	0.879348
hsa-miR-548ao-5p_MIMAT0021029_Homo_sapiens_miR-548ao-5p	-0.00900753	0.9429
hsa-miR-9898_MIMAT0039318_Homo_sapiens_miR-9898	-0.0103263	0.943173
hsa-miR-186-5p_MIMAT0000456_Homo_sapiens_miR-186-5p	-0.0105342	0.82358
hsa-miR-6732-5p_MIMAT0027365_Homo_sapiens_miR-6732-5p	-0.0124944	0.959697
hsa-miR-618_MIMAT0003287_Homo_sapiens_miR-618	-0.014889	0.918504
hsa-miR-93-5p_MIMAT0000093_Homo_sapiens_miR-93-5p	-0.0165388	0.560246
hsa-miR-133b_MIMAT0000770_Homo_sapiens_miR-133b	-0.0175067	0.854862
hsa-miR-4525_MIMAT0019064_Homo_sapiens_miR-4525	-0.0186613	0.897836
hsa-miR-4674_MIMAT0019756_Homo_sapiens_miR-4674	-0.0187297	0.844972
hsa-miR-489-5p_MIMAT0026605_Homo_sapiens_miR-489-5p	-0.0187297	0.844972
hsa-miR-4689_MIMAT0019778_Homo_sapiens_miR-4689	-0.0202179	0.832952
hsa-miR-23b-5p_MIMAT0004587_Homo_sapiens_miR-23b-5p	-0.0219442	0.529297
hsa-miR-1249-5p_MIMAT0032029_Homo_sapiens_miR-1249-5p	-0.0223211	0.905537
hsa-miR-6894-5p_MIMAT0027688_Homo_sapiens_miR-6894-5p	-0.0229066	0.911245
hsa-miR-1229-3p_MIMAT0005584_Homo_sapiens_miR-1229-3p	-0.0231608	0.9157
hsa-miR-6892-5p_MIMAT0027684_Homo_sapiens_miR-6892-5p	-0.0235723	0.930107
hsa-miR-6786-5p_MIMAT0027472_Homo_sapiens_miR-6786-5p	-0.0237599	0.918267
hsa-miR-760_MIMAT0004957_Homo_sapiens_miR-760	-0.0250653	0.908347
hsa-miR-3922-3p_MIMAT0018197_Homo_sapiens_miR-3922-3p	-0.0254757	0.898248
hsa-miR-22-3p_MIMAT0000077_Homo_sapiens_miR-22-3p	-0.0255618	0.799293
hsa-miR-378i_MIMAT0019074_Homo_sapiens_miR-378i	-0.0262372	0.832561
hsa-miR-6817-5p_MIMAT0027534_Homo_sapiens_miR-6817-5p	-0.0270261	0.866397
hsa-miR-548ap-3p_MIMAT0021038_Homo_sapiens_miR-548ap-3p	-0.0275925	0.916364
hsa-miR-3202_MIMAT0015089_Homo_sapiens_miR-3202	-0.0275952	0.773096
hsa-miR-3622a-5p_MIMAT0018003_Homo_sapiens_miR-3622a-5p	-0.0275952	0.773096
hsa-miR-3663-5p_MIMAT0018084_Homo_sapiens_miR-3663-5p	-0.0275952	0.773096
hsa-miR-4498_MIMAT0019033_Homo_sapiens_miR-4498	-0.0275952	0.773096
hsa-miR-4666a-5p_MIMAT0019741_Homo_sapiens_miR-4666a-5p	-0.0275952	0.773096
hsa-miR-4691-5p_MIMAT0019781_Homo_sapiens_miR-4691-5p	-0.0275952	0.773096
hsa-miR-4733-5p_MIMAT0019857_Homo_sapiens_miR-4733-5p	-0.0275952	0.773096
hsa-miR-5003-3p_MIMAT0021026_Homo_sapiens_miR-5003-3p	-0.0275952	0.773096
hsa-miR-5687_MIMAT0022478_Homo_sapiens_miR-5687	-0.0275952	0.773096
hsa-miR-6715b-5p_MIMAT0025842_Homo_sapiens_miR-6715b-5p	-0.0275952	0.773096
hsa-miR-211-5p_MIMAT0000268_Homo_sapiens_miR-211-5p	-0.0275952	0.773096
hsa-miR-2681-5p_MIMAT0013515_Homo_sapiens_miR-2681-5p	-0.0275952	0.773096
hsa-miR-3179_MIMAT0015056_Homo_sapiens_miR-3179	-0.0275952	0.773096
hsa-miR-3915_MIMAT0018189_Homo_sapiens_miR-3915	-0.0275952	0.773096
hsa-miR-3960_MIMAT0019337_Homo_sapiens_miR-3960	-0.0275952	0.773096
hsa-miR-4519_MIMAT0019056_Homo_sapiens_miR-4519	-0.0275952	0.773096
hsa-miR-4680-5p_MIMAT0019764_Homo_sapiens_miR-4680-5p	-0.0275952	0.773096
hsa-miR-4769-5p_MIMAT0019922_Homo_sapiens_miR-4769-5p	-0.0275952	0.773096
hsa-miR-5191_MIMAT0021122_Homo_sapiens_miR-5191	-0.0275952	0.773096
hsa-miR-519a-5p_MIMAT0005452_Homo_sapiens_miR-519a-5p	-0.0275952	0.773096
hsa-miR-541-5p_MIMAT0004919_Homo_sapiens_miR-541-5p	-0.0275952	0.773096
hsa-miR-5688_MIMAT0022479_Homo_sapiens_miR-5688	-0.0275952	0.773096
hsa-miR-5698_MIMAT0022491_Homo_sapiens_miR-5698	-0.0275952	0.773096
hsa-miR-6813-5p_MIMAT0027526_Homo_sapiens_miR-6813-5p	-0.0275952	0.773096
hsa-miR-296-5p_MIMAT0000690_Homo_sapiens_miR-296-5p	-0.029473	0.647719
hsa-miR-589-5p_MIMAT0004799_Homo_sapiens_miR-589-5p	-0.0297533	0.418352
hsa-miR-138-5p_MIMAT0000430_Homo_sapiens_miR-138-5p	-0.0304373	0.59845
hsa-miR-548ad-5p_MIMAT0032114_Homo_sapiens_miR-548ad-5p	-0.0309795	0.886115
hsa-miR-4667-5p_MIMAT0019743_Homo_sapiens_miR-4667-5p	-0.0313219	0.756879
hsa-miR-605-5p_MIMAT0003273_Homo_sapiens_miR-605-5p	-0.0318	0.900138
hsa-miR-1537-5p_MIMAT0026765_Homo_sapiens_miR-1537-5p	-0.0318132	0.800366
hsa-miR-4768-5p_MIMAT0019920_Homo_sapiens_miR-4768-5p	-0.0327664	0.877679
hsa-miR-5586-5p_MIMAT0022287_Homo_sapiens_miR-5586-5p	-0.0330691	0.894325
hsa-miR-6505-5p_MIMAT0025466_Homo_sapiens_miR-6505-5p	-0.0339467	0.749924
hsa-miR-298_MIMAT0004901_Homo_sapiens_miR-298	-0.0376837	0.693775
hsa-miR-3122_MIMAT0014984_Homo_sapiens_miR-3122	-0.0376837	0.693775
hsa-miR-3156-3p_MIMAT0019209_Homo_sapiens_miR-3156-3p	-0.0376837	0.693775
hsa-miR-3156-5p_MIMAT0015030_Homo_sapiens_miR-3156-5p	-0.0376837	0.693775
hsa-miR-3680-5p_MIMAT0018106_Homo_sapiens_miR-3680-5p	-0.0376837	0.693775
hsa-miR-3917_MIMAT0018191_Homo_sapiens_miR-3917	-0.0376837	0.693775
hsa-miR-4642_MIMAT0019702_Homo_sapiens_miR-4642	-0.0376837	0.693775
hsa-miR-4754_MIMAT0019894_Homo_sapiens_miR-4754	-0.0376837	0.693775
hsa-miR-5695_MIMAT0022488_Homo_sapiens_miR-5695	-0.0376837	0.693775
hsa-miR-583_MIMAT0003248_Homo_sapiens_miR-583	-0.0376837	0.693775
hsa-miR-611_MIMAT0003279_Homo_sapiens_miR-611	-0.0376837	0.693775
hsa-miR-6510-5p_MIMAT0025476_Homo_sapiens_miR-6510-5p	-0.0376837	0.693775
hsa-miR-4761-5p_MIMAT0019908_Homo_sapiens_miR-4761-5p	-0.0380709	0.858367
hsa-miR-3684_MIMAT0018112_Homo_sapiens_miR-3684	-0.038185	0.884507
hsa-miR-586_MIMAT0003252_Homo_sapiens_miR-586	-0.0382342	0.868848
hsa-miR-2278_MIMAT0011778_Homo_sapiens_miR-2278	-0.0389881	0.842282
hsa-miR-6888-5p_MIMAT0027676_Homo_sapiens_miR-6888-5p	-0.0401877	0.808267
hsa-miR-676-5p_MIMAT0018203_Homo_sapiens_miR-676-5p	-0.0405091	0.882174
hsa-miR-4684-5p_MIMAT0019769_Homo_sapiens_miR-4684-5p	-0.0412599	0.800507
hsa-miR-629-5p_MIMAT0004810_Homo_sapiens_miR-629-5p	-0.0413172	0.700919
hsa-miR-6762-5p_MIMAT0027424_Homo_sapiens_miR-6762-5p	-0.0425781	0.873167
hsa-miR-1243_MIMAT0005894_Homo_sapiens_miR-1243	-0.0434186	0.873079
hsa-miR-3128_MIMAT0014991_Homo_sapiens_miR-3128	-0.0434934	0.855053
hsa-miR-3940-5p_MIMAT0019229_Homo_sapiens_miR-3940-5p	-0.0449753	0.855229
hsa-miR-5583-5p_MIMAT0022281_Homo_sapiens_miR-5583-5p	-0.0455423	0.666867
hsa-miR-16-5p_MIMAT0000069_Homo_sapiens_miR-16-5p	-0.0459107	0.185816
hsa-miR-576-5p_MIMAT0003241_Homo_sapiens_miR-576-5p	-0.0461464	0.505951
hsa-miR-10526-3p_MIMAT0041996_Homo_sapiens_miR-10526-3p	-0.0462142	0.852618
hsa-miR-4757-5p_MIMAT0019901_Homo_sapiens_miR-4757-5p	-0.0462328	0.652234
hsa-miR-4695-5p_MIMAT0019788_Homo_sapiens_miR-4695-5p	-0.0476998	0.618211
hsa-miR-5583-3p_MIMAT0022282_Homo_sapiens_miR-5583-3p	-0.0476998	0.618211
hsa-miR-1323_MIMAT0005795_Homo_sapiens_miR-1323	-0.0477356	0.617948
hsa-miR-4657_MIMAT0019724_Homo_sapiens_miR-4657	-0.0477356	0.617948
hsa-miR-632_MIMAT0003302_Homo_sapiens_miR-632	-0.0477356	0.617948
hsa-miR-7109-5p_MIMAT0028115_Homo_sapiens_miR-7109-5p	-0.0477356	0.617948
hsa-miR-4795-5p_MIMAT0019968_Homo_sapiens_miR-4795-5p	-0.0477356	0.617948
hsa-miR-433-5p_MIMAT0026554_Homo_sapiens_miR-433-5p	-0.047787	0.61757
hsa-miR-4765_MIMAT0019916_Homo_sapiens_miR-4765	-0.047787	0.61757
hsa-miR-5009-5p_MIMAT0021041_Homo_sapiens_miR-5009-5p	-0.047787	0.61757
hsa-miR-548ai_MIMAT0018989_Homo_sapiens_miR-548ai	-0.047787	0.61757
hsa-miR-5692b_MIMAT0022497_Homo_sapiens_miR-5692b	-0.047787	0.61757
hsa-miR-6877-5p_MIMAT0027654_Homo_sapiens_miR-6877-5p	-0.047787	0.61757
hsa-miR-548aw_MIMAT0022471_Homo_sapiens_miR-548aw	-0.047787	0.61757
hsa-miR-548g-5p_MIMAT0022722_Homo_sapiens_miR-548g-5p	-0.047787	0.61757
hsa-miR-939-5p_MIMAT0004982_Homo_sapiens_miR-939-5p	-0.0493906	0.697474
hsa-miR-4647_MIMAT0019709_Homo_sapiens_miR-4647	-0.0506889	0.732727
hsa-miR-4709-3p_MIMAT0019812_Homo_sapiens_miR-4709-3p	-0.0513054	0.631588
hsa-miR-3685_MIMAT0018113_Homo_sapiens_miR-3685	-0.052635	0.7208
hsa-miR-4665-5p_MIMAT0019739_Homo_sapiens_miR-4665-5p	-0.0533328	0.767873
hsa-miR-4727-5p_MIMAT0019847_Homo_sapiens_miR-4727-5p	-0.0539661	0.612804
hsa-miR-6749-3p_MIMAT0027399_Homo_sapiens_miR-6749-3p	-0.0541423	0.802721
hsa-miR-3153_MIMAT0015026_Homo_sapiens_miR-3153	-0.0550368	0.565498
hsa-miR-4653-5p_MIMAT0019718_Homo_sapiens_miR-4653-5p	-0.0550368	0.565498
hsa-miR-4706_MIMAT0019806_Homo_sapiens_miR-4706	-0.0550368	0.565498
hsa-miR-3183_MIMAT0015063_Homo_sapiens_miR-3183	-0.0551733	0.612257
hsa-miR-5582-5p_MIMAT0022279_Homo_sapiens_miR-5582-5p	-0.0553257	0.826658
hsa-miR-103a-2-5p_MIMAT0009196_Homo_sapiens_miR-103a-2-5p	-0.0554116	0.142009
hsa-miR-548ba_MIMAT0031175_Homo_sapiens_miR-548ba	-0.0572593	0.797605
hsa-miR-940_MIMAT0004983_Homo_sapiens_miR-940	-0.0579854	0.574136
hsa-miR-30d-5p_MIMAT0000245_Homo_sapiens_miR-30d-5p	-0.0592713	0.202046
hsa-miR-103a-1-5p_MIMAT0037306_Homo_sapiens_miR-103a-1-5p	-0.0595778	0.116361
hsa-miR-103a-3p_MIMAT0000101_Homo_sapiens_miR-103a-3p	-0.0596317	0.116039
hsa-miR-10523-5p_MIMAT0041992_Homo_sapiens_miR-10523-5p	-0.0597787	0.824496
hsa-miR-3140-5p_MIMAT0019204_Homo_sapiens_miR-3140-5p	-0.0601975	0.78684
hsa-miR-5003-5p_MIMAT0021025_Homo_sapiens_miR-5003-5p	-0.0616689	0.520015
hsa-miR-466_MIMAT0015002_Homo_sapiens_miR-466	-0.0627099	0.8122
hsa-miR-3912-5p_MIMAT0027036_Homo_sapiens_miR-3912-5p	-0.0629619	0.743851
hsa-miR-1296-5p_MIMAT0005794_Homo_sapiens_miR-1296-5p	-0.0635808	0.169921
hsa-miR-1252-5p_MIMAT0005944_Homo_sapiens_miR-1252-5p	-0.0639654	0.791676
hsa-miR-3200-5p_MIMAT0017392_Homo_sapiens_miR-3200-5p	-0.06418	0.443754
hsa-miR-130b-5p_MIMAT0004680_Homo_sapiens_miR-130b-5p	-0.0648632	0.33257
hsa-let-7g-5p_MIMAT0000414_Homo_sapiens_let-7g-5p	-0.0658264	0.0303746
hsa-miR-346_MIMAT0000773_Homo_sapiens_miR-346	-0.0662137	0.490003
hsa-miR-1229-5p_MIMAT0022942_Homo_sapiens_miR-1229-5p	-0.0674526	0.637249
hsa-miR-500a-5p_MIMAT0004773_Homo_sapiens_miR-500a-5p	-0.0676491	0.455035
hsa-miR-1266-5p_MIMAT0005920_Homo_sapiens_miR-1266-5p	-0.0700836	0.614658
hsa-miR-7155-5p_MIMAT0028220_Homo_sapiens_miR-7155-5p	-0.0713288	0.530858
hsa-miR-6819-5p_MIMAT0027538_Homo_sapiens_miR-6819-5p	-0.0713452	0.73962
hsa-miR-6752-5p_MIMAT0027404_Homo_sapiens_miR-6752-5p	-0.0713841	0.457059
hsa-miR-588_MIMAT0003255_Homo_sapiens_miR-588	-0.0724275	0.677855
hsa-miR-628-5p_MIMAT0004809_Homo_sapiens_miR-628-5p	-0.0725743	0.241184
hsa-miR-6770-5p_MIMAT0027440_Homo_sapiens_miR-6770-5p	-0.0738759	0.763777
hsa-miR-5189-5p_MIMAT0021120_Homo_sapiens_miR-5189-5p	-0.0741624	0.6877
hsa-miR-4788_MIMAT0019958_Homo_sapiens_miR-4788	-0.0779535	0.472456
hsa-miR-197-5p_MIMAT0022691_Homo_sapiens_miR-197-5p	-0.0801511	0.202532
hsa-miR-12114_MIMAT0049008_Homo_sapiens_miR-12114	-0.0802191	0.404694
hsa-miR-2277-5p_MIMAT0017352_Homo_sapiens_miR-2277-5p	-0.0809881	0.431403
hsa-miR-6733-5p_MIMAT0027367_Homo_sapiens_miR-6733-5p	-0.0813028	0.708888
hsa-miR-184_MIMAT0000454_Homo_sapiens_miR-184	-0.0814676	0.263998
hsa-miR-887-5p_MIMAT0026720_Homo_sapiens_miR-887-5p	-0.0819604	0.290112
hsa-miR-6812-5p_MIMAT0027524_Homo_sapiens_miR-6812-5p	-0.0824767	0.762488
hsa-miR-212-5p_MIMAT0022695_Homo_sapiens_miR-212-5p	-0.0844484	0.504756
hsa-miR-4802-5p_MIMAT0019981_Homo_sapiens_miR-4802-5p	-0.0853657	0.747048
hsa-miR-7156-5p_MIMAT0028222_Homo_sapiens_miR-7156-5p	-0.0866356	0.413927
hsa-miR-887-3p_MIMAT0004951_Homo_sapiens_miR-887-3p	-0.086993	0.336573
hsa-miR-3620-5p_MIMAT0022967_Homo_sapiens_miR-3620-5p	-0.0879563	0.718064
hsa-miR-3609_MIMAT0017986_Homo_sapiens_miR-3609	-0.0880575	0.362626
hsa-miR-4753-5p_MIMAT0019890_Homo_sapiens_miR-4753-5p	-0.0881369	0.548682
hsa-miR-3934-5p_MIMAT0018349_Homo_sapiens_miR-3934-5p	-0.0896543	0.555884
hsa-miR-32-3p_MIMAT0004505_Homo_sapiens_miR-32-3p	-0.0899543	0.674831
hsa-miR-627-5p_MIMAT0003296_Homo_sapiens_miR-627-5p	-0.0906744	0.571617
hsa-miR-410-5p_MIMAT0026558_Homo_sapiens_miR-410-5p	-0.0908616	0.684621
hsa-miR-935_MIMAT0004978_Homo_sapiens_miR-935	-0.0929046	0.464237
hsa-miR-585-5p_MIMAT0026618_Homo_sapiens_miR-585-5p	-0.0931173	0.199078
hsa-miR-6130_MIMAT0024614_Homo_sapiens_miR-6130	-0.093614	0.335269
hsa-miR-6895-5p_MIMAT0027690_Homo_sapiens_miR-6895-5p	-0.0940128	0.463032
hsa-miR-619-5p_MIMAT0026622_Homo_sapiens_miR-619-5p	-0.0949653	0.328817
hsa-miR-1913_MIMAT0007888_Homo_sapiens_miR-1913	-0.0965303	0.505702
hsa-miR-6746-5p_MIMAT0027392_Homo_sapiens_miR-6746-5p	-0.0970596	0.722123
hsa-miR-1287-5p_MIMAT0005878_Homo_sapiens_miR-1287-5p	-0.0978508	0.288683
hsa-miR-6805-5p_MIMAT0027510_Homo_sapiens_miR-6805-5p	-0.0991402	0.455359
hsa-miR-6779-5p_MIMAT0027458_Homo_sapiens_miR-6779-5p	-0.100644	0.432437
hsa-miR-4474-5p_MIMAT0019234_Homo_sapiens_miR-4474-5p	-0.10125	0.707283
hsa-miR-610_MIMAT0003278_Homo_sapiens_miR-610	-0.10213	0.6785
hsa-miR-3116_MIMAT0014978_Homo_sapiens_miR-3116	-0.102217	0.304779
hsa-miR-187-5p_MIMAT0004561_Homo_sapiens_miR-187-5p	-0.103657	0.528809
hsa-miR-4743-5p_MIMAT0019874_Homo_sapiens_miR-4743-5p	-0.103675	0.530304
hsa-miR-5696_MIMAT0022489_Homo_sapiens_miR-5696	-0.10407	0.529431
hsa-miR-511-5p_MIMAT0002808_Homo_sapiens_miR-511-5p	-0.105568	0.418849
hsa-miR-409-5p_MIMAT0001638_Homo_sapiens_miR-409-5p	-0.107913	0.655867
hsa-miR-4738-5p_MIMAT0019866_Homo_sapiens_miR-4738-5p	-0.108229	0.462653
hsa-miR-505-5p_MIMAT0004776_Homo_sapiens_miR-505-5p	-0.109828	0.140153
hsa-miR-767-5p_MIMAT0003882_Homo_sapiens_miR-767-5p	-0.11125	0.520362
hsa-miR-4687-5p_MIMAT0019774_Homo_sapiens_miR-4687-5p	-0.111993	0.677879
hsa-miR-548s_MIMAT0014987_Homo_sapiens_miR-548s	-0.115031	0.650033
hsa-miR-3939_MIMAT0018355_Homo_sapiens_miR-3939	-0.116586	0.600218
hsa-miR-125b-5p_MIMAT0000423_Homo_sapiens_miR-125b-5p	-0.116903	0.137441
hsa-miR-187-3p_MIMAT0000262_Homo_sapiens_miR-187-3p	-0.119682	0.468846
hsa-miR-432-5p_MIMAT0002814_Homo_sapiens_miR-432-5p	-0.119822	0.288231
hsa-miR-4660_MIMAT0019728_Homo_sapiens_miR-4660	-0.121936	0.282505
hsa-let-7f-5p_MIMAT0000067_Homo_sapiens_let-7f-5p	-0.123558	0.00656465
hsa-miR-27b-5p_MIMAT0004588_Homo_sapiens_miR-27b-5p	-0.124778	0.00858087
hsa-miR-6833-5p_MIMAT0027566_Homo_sapiens_miR-6833-5p	-0.124789	0.457817
hsa-miR-499a-5p_MIMAT0002870_Homo_sapiens_miR-499a-5p	-0.125718	0.64084
hsa-miR-127-5p_MIMAT0004604_Homo_sapiens_miR-127-5p	-0.126193	0.395665
hsa-miR-140-5p_MIMAT0000431_Homo_sapiens_miR-140-5p	-0.12766	0.0487479
hsa-miR-320a-5p_MIMAT0037311_Homo_sapiens_miR-320a-5p	-0.129237	0.004802
hsa-miR-6815-5p_MIMAT0027530_Homo_sapiens_miR-6815-5p	-0.129531	0.380018
hsa-let-7a-5p_MIMAT0000062_Homo_sapiens_let-7a-5p	-0.129653	8.30884e-05
hsa-miR-6836-5p_MIMAT0027574_Homo_sapiens_miR-6836-5p	-0.131223	0.328568
hsa-miR-3928-3p_MIMAT0018205_Homo_sapiens_miR-3928-3p	-0.13222	0.384234
hsa-miR-548y_MIMAT0018354_Homo_sapiens_miR-548y	-0.132237	0.311387
hsa-miR-4671-5p_MIMAT0019752_Homo_sapiens_miR-4671-5p	-0.133104	0.490409
hsa-miR-641_MIMAT0003311_Homo_sapiens_miR-641	-0.134528	0.071129
hsa-miR-3127-5p_MIMAT0014990_Homo_sapiens_miR-3127-5p	-0.137766	0.542894
hsa-miR-6513-5p_MIMAT0025482_Homo_sapiens_miR-6513-5p	-0.143249	0.587909
hsa-miR-145-5p_MIMAT0000437_Homo_sapiens_miR-145-5p	-0.146441	0.385054
hsa-miR-6818-5p_MIMAT0027536_Homo_sapiens_miR-6818-5p	-0.14705	0.331738
hsa-miR-4435_MIMAT0018951_Homo_sapiens_miR-4435	-0.150282	0.260191
hsa-miR-181d-5p_MIMAT0002821_Homo_sapiens_miR-181d-5p	-0.150893	0.0283687
hsa-let-7d-5p_MIMAT0000065_Homo_sapiens_let-7d-5p	-0.151731	4.33511e-09
hsa-miR-549a-5p_MIMAT0037328_Homo_sapiens_miR-549a-5p	-0.152909	0.360489
hsa-miR-3679-5p_MIMAT0018104_Homo_sapiens_miR-3679-5p	-0.155499	0.569729
hsa-miR-6850-5p_MIMAT0027600_Homo_sapiens_miR-6850-5p	-0.155629	0.512415
hsa-miR-3688-5p_MIMAT0019223_Homo_sapiens_miR-3688-5p	-0.156847	0.549058
hsa-miR-671-5p_MIMAT0003880_Homo_sapiens_miR-671-5p	-0.158655	0.000604552
hsa-miR-4781-5p_MIMAT0019942_Homo_sapiens_miR-4781-5p	-0.158695	0.550301
hsa-miR-152-5p_MIMAT0026479_Homo_sapiens_miR-152-5p	-0.160675	0.00396365
hsa-miR-26a-5p_MIMAT0000082_Homo_sapiens_miR-26a-5p	-0.163384	0.00331243
hsa-let-7b-5p_MIMAT0000063_Homo_sapiens_let-7b-5p	-0.167085	0.000146296
hsa-miR-421_MIMAT0003339_Homo_sapiens_miR-421	-0.16935	0.0130927
hsa-miR-5006-3p_MIMAT0021034_Homo_sapiens_miR-5006-3p	-0.171338	0.350439
hsa-miR-5006-5p_MIMAT0021033_Homo_sapiens_miR-5006-5p	-0.171338	0.350439
hsa-miR-3193_MIMAT0015077_Homo_sapiens_miR-3193	-0.171371	0.460765
hsa-miR-502-5p_MIMAT0002873_Homo_sapiens_miR-502-5p	-0.171463	0.11438
hsa-miR-624-5p_MIMAT0003293_Homo_sapiens_miR-624-5p	-0.173393	0.331149
hsa-miR-107_MIMAT0000104_Homo_sapiens_miR-107	-0.176025	6.40277e-05
hsa-miR-151b_MIMAT0010214_Homo_sapiens_miR-151b	-0.178799	5.32502e-21
hsa-miR-129-5p_MIMAT0000242_Homo_sapiens_miR-129-5p	-0.178988	0.143958
hsa-miR-501-5p_MIMAT0002872_Homo_sapiens_miR-501-5p	-0.179663	0.379241
hsa-miR-4742-5p_MIMAT0019872_Homo_sapiens_miR-4742-5p	-0.180505	0.479415
hsa-miR-1908-5p_MIMAT0007881_Homo_sapiens_miR-1908-5p	-0.180526	0.127706
hsa-miR-199a-5p_MIMAT0000231_Homo_sapiens_miR-199a-5p	-0.181097	0.447259
hsa-miR-100-5p_MIMAT0000098_Homo_sapiens_miR-100-5p	-0.18237	0.413526
hsa-miR-4511_MIMAT0019048_Homo_sapiens_miR-4511	-0.183835	0.499701
hsa-miR-369-5p_MIMAT0001621_Homo_sapiens_miR-369-5p	-0.184553	0.444744
hsa-miR-182-5p_MIMAT0000259_Homo_sapiens_miR-182-5p	-0.188206	0.00129179
hsa-miR-1271-5p_MIMAT0005796_Homo_sapiens_miR-1271-5p	-0.193141	0.432151
hsa-miR-10399-5p_MIMAT0041629_Homo_sapiens_miR-10399-5p	-0.194186	0.380826
hsa-miR-30c-5p_MIMAT0000244_Homo_sapiens_miR-30c-5p	-0.199817	0.000124572
hsa-miR-625-5p_MIMAT0003294_Homo_sapiens_miR-625-5p	-0.20109	0.0131282
hsa-miR-4785_MIMAT0019949_Homo_sapiens_miR-4785	-0.203411	0.390979
hsa-miR-3173-5p_MIMAT0019214_Homo_sapiens_miR-3173-5p	-0.204002	0.450837
hsa-miR-3913-5p_MIMAT0018187_Homo_sapiens_miR-3913-5p	-0.204876	0.440829
hsa-let-7i-5p_MIMAT0000415_Homo_sapiens_let-7i-5p	-0.205395	0.00106575
hsa-miR-324-3p_MIMAT0000762_Homo_sapiens_miR-324-3p	-0.206844	0.361957
hsa-miR-4791_MIMAT0019963_Homo_sapiens_miR-4791	-0.206847	0.137036
hsa-miR-4767_MIMAT0019919_Homo_sapiens_miR-4767	-0.207511	0.44505
hsa-miR-92a-1-5p_MIMAT0004507_Homo_sapiens_miR-92a-1-5p	-0.207756	0.0119344
hsa-miR-5010-3p_MIMAT0021044_Homo_sapiens_miR-5010-3p	-0.207828	0.427565
hsa-miR-378a-5p_MIMAT0000731_Homo_sapiens_miR-378a-5p	-0.209652	2.85182e-09
hsa-miR-7976_MIMAT0031179_Homo_sapiens_miR-7976	-0.209751	0.442527
hsa-miR-31-5p_MIMAT0000089_Homo_sapiens_miR-31-5p	-0.211082	5.96521e-14
hsa-miR-95-5p_MIMAT0026473_Homo_sapiens_miR-95-5p	-0.212342	0.371735
hsa-miR-92a-3p_MIMAT0000092_Homo_sapiens_miR-92a-3p	-0.212558	0.0100373
hsa-miR-92a-2-5p_MIMAT0004508_Homo_sapiens_miR-92a-2-5p	-0.212558	0.0100377
hsa-miR-5001-5p_MIMAT0021021_Homo_sapiens_miR-5001-5p	-0.212639	0.437673
hsa-miR-4762-5p_MIMAT0019910_Homo_sapiens_miR-4762-5p	-0.216094	0.357339
hsa-miR-150-5p_MIMAT0000451_Homo_sapiens_miR-150-5p	-0.218754	0.420335
hsa-miR-3187-5p_MIMAT0019216_Homo_sapiens_miR-3187-5p	-0.220265	0.399804
hsa-miR-532-5p_MIMAT0002888_Homo_sapiens_miR-532-5p	-0.221496	0.00428874
hsa-miR-25-5p_MIMAT0004498_Homo_sapiens_miR-25-5p	-0.224316	1.04202e-35
hsa-miR-6824-5p_MIMAT0027548_Homo_sapiens_miR-6824-5p	-0.225632	0.40282
hsa-miR-5579-5p_MIMAT0022269_Homo_sapiens_miR-5579-5p	-0.227376	0.386492
hsa-miR-3180_MIMAT0018178_Homo_sapiens_miR-3180	-0.231237	0.351094
hsa-miR-450b-5p_MIMAT0004909_Homo_sapiens_miR-450b-5p	-0.231553	0.398072
hsa-miR-6842-3p_MIMAT0027587_Homo_sapiens_miR-6842-3p	-0.231832	0.290748
hsa-miR-429_MIMAT0001536_Homo_sapiens_miR-429	-0.233622	0.144741
hsa-miR-1284_MIMAT0005941_Homo_sapiens_miR-1284	-0.240093	0.175644
hsa-miR-6716-5p_MIMAT0025844_Homo_sapiens_miR-6716-5p	-0.240138	0.380982
hsa-miR-4664-5p_MIMAT0019737_Homo_sapiens_miR-4664-5p	-0.24029	0.380414
hsa-miR-7706_MIMAT0030021_Homo_sapiens_miR-7706	-0.246279	0.000496582
hsa-miR-6852-5p_MIMAT0027604_Homo_sapiens_miR-6852-5p	-0.248811	0.362722
hsa-miR-7114-5p_MIMAT0028125_Homo_sapiens_miR-7114-5p	-0.249525	0.290014
hsa-miR-1303_MIMAT0005891_Homo_sapiens_miR-1303	-0.250964	0.00086241
hsa-miR-4659a-5p_MIMAT0019726_Homo_sapiens_miR-4659a-5p	-0.254738	0.231632
hsa-miR-320b_MIMAT0005792_Homo_sapiens_miR-320b	-0.255146	0.000580188
hsa-miR-199b-5p_MIMAT0000263_Homo_sapiens_miR-199b-5p	-0.257588	0.249136
hsa-miR-92b-5p_MIMAT0004792_Homo_sapiens_miR-92b-5p	-0.259542	1.61811e-10
hsa-miR-643_MIMAT0003313_Homo_sapiens_miR-643	-0.259554	0.305203
hsa-miR-181a-5p_MIMAT0000256_Homo_sapiens_miR-181a-5p	-0.260831	7.50564e-07
hsa-miR-4661-5p_MIMAT0019729_Homo_sapiens_miR-4661-5p	-0.262709	0.141609
hsa-miR-3661_MIMAT0018082_Homo_sapiens_miR-3661	-0.263588	0.00017021
hsa-let-7e-5p_MIMAT0000066_Homo_sapiens_let-7e-5p	-0.266312	1.50342e-09
hsa-miR-4741_MIMAT0019871_Homo_sapiens_miR-4741	-0.266498	0.237002
hsa-miR-3180-5p_MIMAT0015057_Homo_sapiens_miR-3180-5p	-0.274707	0.217701
hsa-miR-6737-5p_MIMAT0027375_Homo_sapiens_miR-6737-5p	-0.27594	0.270091
hsa-miR-574-5p_MIMAT0004795_Homo_sapiens_miR-574-5p	-0.27657	7.60929e-07
hsa-miR-652-5p_MIMAT0022709_Homo_sapiens_miR-652-5p	-0.279132	3.35605e-11
hsa-miR-132-5p_MIMAT0004594_Homo_sapiens_miR-132-5p	-0.280197	5.38807e-07
hsa-miR-3619-5p_MIMAT0017999_Homo_sapiens_miR-3619-5p	-0.280469	0.123239
hsa-miR-1270_MIMAT0005924_Homo_sapiens_miR-1270	-0.289191	0.159302
hsa-miR-7854-3p_MIMAT0030429_Homo_sapiens_miR-7854-3p	-0.291254	0.257139
hsa-miR-744-5p_MIMAT0004945_Homo_sapiens_miR-744-5p	-0.292664	0.000296471
hsa-miR-4786-5p_MIMAT0019954_Homo_sapiens_miR-4786-5p	-0.294233	0.282994
hsa-miR-6769b-5p_MIMAT0027620_Homo_sapiens_miR-6769b-5p	-0.298679	0.273123
hsa-miR-6889-5p_MIMAT0027678_Homo_sapiens_miR-6889-5p	-0.301169	0.214651
hsa-miR-769-5p_MIMAT0003886_Homo_sapiens_miR-769-5p	-0.304327	2.5312e-07
hsa-miR-3909_MIMAT0018183_Homo_sapiens_miR-3909	-0.310109	0.00433056
hsa-miR-1301-5p_MIMAT0026639_Homo_sapiens_miR-1301-5p	-0.31062	0.058408
hsa-miR-4731-5p_MIMAT0019853_Homo_sapiens_miR-4731-5p	-0.314923	0.151429
hsa-miR-4709-5p_MIMAT0019811_Homo_sapiens_miR-4709-5p	-0.316052	0.129991
hsa-miR-942-5p_MIMAT0004985_Homo_sapiens_miR-942-5p	-0.31743	0.0200978
hsa-miR-6720-5p_MIMAT0027345_Homo_sapiens_miR-6720-5p	-0.317842	0.102337
hsa-miR-6881-5p_MIMAT0027662_Homo_sapiens_miR-6881-5p	-0.318173	0.149598
hsa-miR-6798-5p_MIMAT0027496_Homo_sapiens_miR-6798-5p	-0.320769	0.0670539
hsa-miR-1180-5p_MIMAT0026735_Homo_sapiens_miR-1180-5p	-0.339078	2.7979e-07
hsa-miR-1914-5p_MIMAT0007889_Homo_sapiens_miR-1914-5p	-0.341484	0.203729
hsa-miR-28-5p_MIMAT0000085_Homo_sapiens_miR-28-5p	-0.366458	1.03663e-35
hsa-miR-1267_MIMAT0005921_Homo_sapiens_miR-1267	-0.368355	0.148787
hsa-miR-3143_MIMAT0015012_Homo_sapiens_miR-3143	-0.371911	0.0783323
hsa-miR-143-5p_MIMAT0004599_Homo_sapiens_miR-143-5p	-0.372173	0.000129231
hsa-miR-1468-5p_MIMAT0006789_Homo_sapiens_miR-1468-5p	-0.3744	4.82767e-06
hsa-miR-149-5p_MIMAT0000450_Homo_sapiens_miR-149-5p	-0.386979	2.87921e-09
hsa-miR-3177-5p_MIMAT0019215_Homo_sapiens_miR-3177-5p	-0.389249	0.0361743
hsa-miR-3150a-5p_MIMAT0019206_Homo_sapiens_miR-3150a-5p	-0.392945	0.07395
hsa-miR-1260b_MIMAT0015041_Homo_sapiens_miR-1260b	-0.406228	1.595e-05
hsa-miR-1843_MIMAT0039764_Homo_sapiens_miR-1843	-0.407886	1.32242e-06
hsa-miR-4685-3p_MIMAT0019772_Homo_sapiens_miR-4685-3p	-0.410291	0.0507105
hsa-miR-4685-5p_MIMAT0019771_Homo_sapiens_miR-4685-5p	-0.410291	0.0507105
hsa-miR-3918_MIMAT0018192_Homo_sapiens_miR-3918	-0.410769	0.0482245
hsa-miR-6515-5p_MIMAT0025486_Homo_sapiens_miR-6515-5p	-0.422107	0.0359039
hsa-miR-943_MIMAT0004986_Homo_sapiens_miR-943	-0.426785	0.0981433
hsa-miR-5002-5p_MIMAT0021023_Homo_sapiens_miR-5002-5p	-0.4296	0.0964885
hsa-miR-2116-5p_MIMAT0011160_Homo_sapiens_miR-2116-5p	-0.436818	1.68592e-06
hsa-miR-224-5p_MIMAT0000281_Homo_sapiens_miR-224-5p	-0.437406	0.000436909
hsa-miR-7158-5p_MIMAT0028226_Homo_sapiens_miR-7158-5p	-0.44364	1.66396e-08
hsa-miR-3174_MIMAT0015051_Homo_sapiens_miR-3174	-0.444461	0.104395
hsa-miR-328-5p_MIMAT0026486_Homo_sapiens_miR-328-5p	-0.448036	1.01482e-10
hsa-miR-3136-5p_MIMAT0015003_Homo_sapiens_miR-3136-5p	-0.452516	0.0688939
hsa-miR-181b-5p_MIMAT0000257_Homo_sapiens_miR-181b-5p	-0.453069	4.5825e-13
hsa-miR-3138_MIMAT0015006_Homo_sapiens_miR-3138	-0.46328	0.0906653
hsa-miR-222-5p_MIMAT0004569_Homo_sapiens_miR-222-5p	-0.464863	2.07956e-07
hsa-miR-122-5p_MIMAT0000421_Homo_sapiens_miR-122-5p	-0.468703	0.00234877
hsa-miR-345-5p_MIMAT0000772_Homo_sapiens_miR-345-5p	-0.475401	1.02116e-12
hsa-miR-3065-5p_MIMAT0015066_Homo_sapiens_miR-3065-5p	-0.496496	5.18001e-11
hsa-miR-1910-5p_MIMAT0007884_Homo_sapiens_miR-1910-5p	-0.500258	0.000256048
hsa-miR-584-5p_MIMAT0003249_Homo_sapiens_miR-584-5p	-0.513386	4.96731e-08
hsa-miR-504-5p_MIMAT0002875_Homo_sapiens_miR-504-5p	-0.513985	0.0253324
hsa-miR-320c_MIMAT0005793_Homo_sapiens_miR-320c	-0.51955	0.00313651
hsa-miR-3126-5p_MIMAT0014989_Homo_sapiens_miR-3126-5p	-0.520331	0.0564343
hsa-miR-497-5p_MIMAT0002820_Homo_sapiens_miR-497-5p	-0.526135	0.00140663
hsa-miR-877-5p_MIMAT0004949_Homo_sapiens_miR-877-5p	-0.533633	1.56006e-07
hsa-miR-128-1-5p_MIMAT0026477_Homo_sapiens_miR-128-1-5p	-0.534583	8.30359e-06
hsa-miR-2110_MIMAT0010133_Homo_sapiens_miR-2110	-0.53755	1.01981e-06
hsa-miR-1304-5p_MIMAT0005892_Homo_sapiens_miR-1304-5p	-0.555151	1.19183e-14
hsa-miR-128-2-5p_MIMAT0031095_Homo_sapiens_miR-128-2-5p	-0.562685	5.39389e-06
hsa-miR-423-5p_MIMAT0004748_Homo_sapiens_miR-423-5p	-0.568336	4.41132e-07
hsa-miR-1343-3p_MIMAT0019776_Homo_sapiens_miR-1343-3p	-0.588713	0.00104389
hsa-miR-200b-5p_MIMAT0004571_Homo_sapiens_miR-200b-5p	-0.671944	5.51272e-07
hsa-miR-6866-5p_MIMAT0027632_Homo_sapiens_miR-6866-5p	-0.672794	0.0097476
hsa-miR-133a-5p_MIMAT0026478_Homo_sapiens_miR-133a-5p	-0.680242	0.00841684
hsa-miR-5700_MIMAT0022493_Homo_sapiens_miR-5700	-0.708026	0.00250115
hsa-miR-375-5p_MIMAT0037313_Homo_sapiens_miR-375-5p	-0.729567	2.24743e-05
hsa-miR-204-5p_MIMAT0000265_Homo_sapiens_miR-204-5p	-0.937867	9.61447e-47

## Sheet: Up
GeneID	log2(FC)	P-value
hsa-miR-29b-2-5p_MIMAT0004515_Homo_sapiens_miR-29b-2-5p	1.80134	3.9828e-51	uagcaccauuugaaaucaguguu
hsa-miR-29b-1-5p_MIMAT0004514_Homo_sapiens_miR-29b-1-5p	1.78719	3.69176e-65	uagcaccauuugaaaucaguguu
hsa-miR-33b-5p_MIMAT0003301_Homo_sapiens_miR-33b-5p	1.3051	5.04628e-25	gugcauugcuguugcauug
hsa-miR-1305_MIMAT0005893_Homo_sapiens_miR-1305	1.06079	2.3006e-11	uuuucaacucuaaugggagaga
